# Supplementary material for: Genome-wide identification of microRNAs responsive to Ectropis oblique feeding in tea plant (Camellia sinensis L.)
Source: Sci Rep. 2017 Oct 19;7:13634. doi: 10.1038/s41598-017-13692-7 (PMC5648755; doi:10.1038/s41598-017-13692-7)
Supplement: Supplementary file 1 — Dataset 1 Table S1.Summary of conserved miRNAs from small RNA libraries [file 41598_2017_13692_MOESM1_ESM.xls]

## Sheet: Conserved miRNAs
Table S1. Summary of conserved miRNAs obtained from the small RNA libraries
This is from the paper entitled ‘Genome-wide identification of microRNAs responsive to Ectropis oblique feeding in the tea plant (Camellia sinensis L.)’ by Anburaj Jeyaraj, Shengrui Liu, Xiao Zhang, Ran Zhang, Mingzhu Shangguan and Chao-Ling Wei.
miRNA	Type	Reference miRNA	miRNA sequence	Length	Genome ID	Strand	Start	End	Genome sequence	Mapped miRNA numbers	Pre-miRNA ID	Known pre-miRNA ID	Known pre-miRNA sequence	Known miRNA ID	Known miRNA sequence	Sequence in miRbase	Group	SS	Hairpin length	GC content (%)	Free energy (dG)	MFEI	GA (raw data)	MW (raw data)	CK (raw data)	GA (normalized data)	MW (normalized data)	CK (normalized data)	Fold change (GA/CK)	Fold change log2 (GA/CK)	Fold change (MW/CK)	Fold change log2 (MW/CK)	Fold change (GA/MW)	Fold change log2 (GA/MW)
csn-miR172g-3p	3'	csi-miR172a-3p_R+2	AGAATCTTGATGATGCTGCATG	22	cam_scaffold161588	-	7452	7712	tcattgtttgcagaTGCGGCATCATCAAGATTCACatgcaaatgaacagcagatttatactctgccgaatttgaaagatgAGAATCTTGATGATGCTGCATCagcaatcaacga	46	csi-MIR172a,ptc-MIR172b,ptc-MIR172f,ptc-MIR172d,ptc-MIR172c,ptc-MIR172a,vvi-MIR172d,mdm-MIR172e,mdm-MIR172g,mdm-MIR172d,mdm-MIR172c,mdm-MIR172a,mdm-MIR172b,mdm-MIR172l,mdm-MIR172i,tcc-MIR172b,tcc-MIR172e,tcc-MIR172c,tcc-MIR172d,mtr-MIR172b,mtr-MIR172c,nta-MIR172h,nta-MIR172e,nta-MIR172g,nta-MIR172f,nta-MIR172c,nta-MIR172d,nta-MIR172a,nta-MIR172i,ath-MIR172b,ath-MIR172c,ath-MIR172d,ath-MIR172a,cme…	csi-MIR172a	gtcaccttaaaacagtcgttgctcgctgtaGCAGCGTCCTCAAGATTCACAtccagtctaaaggcaaaagcagcaatttttcttcatttttgcttgccttggtttttgtcagtgAGAATCTTGATGATGCTGCAacggcgattaatgactagctaccaacaa	csi-miR172a-3p	AGAATCTTGATGATGCTGCA	Diff	gp2a	((.(((.((((.(((((((((((((((((((((.(((.(((((.....(((((.......)))))...)))))....))).))))))))))))))))))))).)))).))).))	114	39.5	-52.4	1.2	1	0.5	0.5	1.1742	0.588222	0.369022	3.18193	1.6699	1.594	0.672652	1.99619	0.997249
csn-miR156a	5'	ptc-miR156a_L+1	CTGACAGAAGAGAGTGAGCAC	21	cam_scaffold18693	+	8599	8683	aaaCTGACAGAAGAGAGTGAGCACacagaggctaattggtataagtctatgccattgcttttgcgtgctcacttctcttctgtca	2	ptc-MIR156c,cme-MIR156j,	ptc-MIR156c	cattagaaacTGACAGAAGAGAGTGAGCACacagaggcatatttgtataaatctataccattgcttttgcgtgctcacttctcattctgtcagcttccag	ptc-miR156a	TGACAGAAGAGAGTGAGCAC	Diff	gp1	....((((((((((((((((((((.(((((((....(((((((....)))))))..))))))).)))))))).))))))))))))	81	43.5	-52	1.4	189.5	216.5	348	222.511	254.7	256.839	0.866344	-0.206989	0.99167	-0.0120681	0.873621	-0.194921
csn-miR156b	5'	ptc-miR156a_R+1	TGACAGAAGAGAGTGAGCACA	21	cam_scaffold400581	-	9177	9274	gtaagagaggTGACAGAAGAGAGTGAGCACAcatggtcttttcttgcatgacttctccatgctcgaagctatgcgtgctcactctctatctgtcatcc	7	ptc-MIR156b,mdm-MIR156o,mdm-MIR156b,mdm-MIR156i,mdm-MIR156g,mtr-MIR156b,gma-MIR156w,	ptc-MIR156b	gtaagggaggTGACAGAAGAGAGTGAGCACacagggtactttcttgcatgacatccatgcttgaaactttgcgtgctcactctctatctgtcaccccacca	ptc-miR156a	TGACAGAAGAGAGTGAGCAC	Diff	gp1	........((((((((((((((((((((((.((((((...(((..(((((.......)))))..))))))))).))))))))))))).))))))))).	89	48	-54	1.1	82.5	80.5	165	96.8717	94.7037	121.777	0.795482	-0.330099	0.777679	-0.362753	1.02289	0.0326539
csn-miR156c-3p	3'	mtr-MIR156i-p3_1ss22CT	GCTCACTTCTCTTTCTGTCATT	22	cam_scaffold334960	-	3653	3914	tttttctggatcaccaagaaaTGACAGAAGAGAGTGAGCACAtatggtggaaattggtatgttcatatcattactcttatgtGCTCACTTCTCTTTCTGTCATTttccagtgccagaactt	4	mtr-MIR156i,cme-MIR156j,gma-MIR156q,gma-MIR156s,	mtr-MIR156i	gatatTGACAGAAGAGAGTGAGCACatgctgcagtgattgtatgatagcatacaattcttggtgcgtgctcacttctctttctgtcatcttat	mtr-MIR156i-p3	gctcacttctctttctgtcatc	New	gp2a	...((((((..(((...(((((((((((((((((((((((((((.((((.....((((((....)))))).))))..))))))))))).)))).))))))))))))...)))))))))...	115	38	-52.8	1.1	0	0	1	0.01	0.01	0.738045	0.0135493	-6.20564	0.0135493	-6.20564	1	0
csn-miR156c-5p	5'	mtr-miR156b_R+1	TGACAGAAGAGAGTGAGCACT	21	cam_scaffold334960	-	3653	3914	tttttctggatcaccaagaaaTGACAGAAGAGAGTGAGCACAtatggtggaaattggtatgttcatatcattactcttatgtGCTCACTTCTCTTTCTGTCATTttccagtgccagaactt	4	mtr-MIR156i,cme-MIR156j,gma-MIR156q,gma-MIR156s,	mtr-MIR156i	gatatTGACAGAAGAGAGTGAGCACatgctgcagtgattgtatgatagcatacaattcttggtgcgtgctcacttctctttctgtcatcttat	mtr-miR156b	TGACAGAAGAGAGTGAGCAC	Diff	gp2a	...((((((..(((...(((((((((((((((((((((((((((.((((.....((((((....)))))).))))..))))))))))).)))).))))))))))))...)))))))))...	115	38	-52.8	1.1	0	1	0	0.01	1.17644	0.01	1	0	117.644	6.87829	0.0085002	-6.87829
csn-miR156d-3p	3'	vvi-MIR156c-p3	GCTCACTCTCTATCTGTCATC	21	cam_scaffold400581	-	9124	9384	aggTGACAGAAGAGAGTGAGCACAcatggtcttttcttgcatgacttctccatgctcgaagctatgcgtGCTCACTCTCTATCTGTCATCc	6	vvi-MIR156c,tcc-MIR156b,nta-MIR156b,cme-MIR156d,gma-MIR156q,gma-MIR156s,	vvi-MIR156c	aaggaataggTGACAGAAGAGAGTGAGCACacatggtctgttcttgcatgggtccatgcttgaagctctgcgtgctcactctctatctgtcatctgtcctctct	vvi-MIR156c-p3	gctcactctctatctgtcatc	New	gp2a	.((((((((((((((((((((((.((((((...(((..(((((.......)))))..))))))))).))))))))))))).))))))))).	89	48.4	-54	1.2	0	0	1	0.01	0.01	0.738045	0.0135493	-6.20564	0.0135493	-6.20564	1	0
csn-miR156d-5p	5'	vvi-miR156b_R+1	TGACAGAAGAGAGTGAGCACC	21	cam_scaffold400581	-	9124	9384	aggTGACAGAAGAGAGTGAGCACAcatggtcttttcttgcatgacttctccatgctcgaagctatgcgtGCTCACTCTCTATCTGTCATCc	6	vvi-MIR156c,tcc-MIR156b,nta-MIR156b,cme-MIR156d,gma-MIR156q,gma-MIR156s,	vvi-MIR156c	aaggaataggTGACAGAAGAGAGTGAGCACacatggtctgttcttgcatgggtccatgcttgaagctctgcgtgctcactctctatctgtcatctgtcctctct	vvi-miR156b	TGACAGAAGAGAGTGAGCAC	Diff	gp2a	.((((((((((((((((((((((.((((((...(((..(((((.......)))))..))))))))).))))))))))))).))))))))).	89	48.4	-54	1.2	0	2	2	0.01	2.35289	1.47609	0.00677466	-7.20564	1.594	0.672652	0.0042501	-7.87829
csn-miR156e	5'	smo-miR156c	TTGACAGAAGAAAGAGAGCAC	21	cam_scaffold304863	-	7161	7421	tttagtatctacattggggagaggaggcattggtgatgatgTTGACAGAAGAAAGAGAGCACagatgatggaaagtgcatgaagtatgcacttctcactctttgtgctctctattcttttgtcatcaccttctgcccctcgcttcattggatatactcat	2	smo-MIR156c,ath-MIR156h,	smo-MIR156c	ggagactgatTTGACAGAAGAAAGAGAGCACatttggctgcacgctcttggttctagtgtgtcactcatgcgtgctcttcttcttctgtcatatcgcaac	smo-miR156c	TTGACAGAAGAAAGAGAGCAC	Yes	gp2a	...(((((...((.((..(.((((.((((..(((((......(((((((((((((((((((((((.((((..(((((((((...)))))))))..)).)))))))))))))).))))))))))))))))...)))))))).)..)).))...)))))...	154	42.5	-77.5	1.1	30.5	35.5	18.5	35.8132	41.7637	13.6538	2.62294	1.39118	3.05876	1.61295	0.857518	-0.221761
csn-miR156f	3'	cme-MIR156e-p3_1ss4CT	GCTTTCTATACTTCTGTCATC	21	cam_scaffold81215	-	4139	4399	tgttgttgacagaagatagagagcacagatgatgaaatgcacagagagtttgcatctcactcctttgtGCTTTCTATACTTCTGTCATCatcc	3	cme-MIR156e,gma-MIR156i,gma-MIR156d,	cme-MIR156e	acctatgttgTTGACAGAAGATAGAGGGCACagacgatgaaatgcatatttggtgcatctcaatcttttgtgctctctatacttctgtcatcaccttttca	cme-MIR156e-p3	gctctctatacttctgtcatc	New	gp2a	...((.(((((((((((((((((((((((.(((((.(((((.........))))).))).)).)))))))))))))).))))))))).))...	87	40.9	-42.8	1.1	0	1	0	0.01	1.17644	0.01	1	0	117.644	6.87829	0.0085002	-6.87829
csn-miR156g	3'	ptc-MIR156g-p3	GCTCTCTAGTCTTCTGTCATC	21	cam_scaffold357692	+	3431	3534	tggtgatgctgTTGACAGAAGATAGAGAGCACagatgatggtgtgcatgaagtatgcatctcactctttgtGCTCTCTAGTCTTCTGTCATCaccttcagcccc	8	ptc-MIR156g,ptc-MIR156j,ptc-MIR156h,ptc-MIR156i,vvi-MIR156g,mtr-MIR156h,hbr-MIR156,gma-MIR156j,	ptc-MIR156g	ggtgatgttgTTGACAGAAGATAGAGAGCACagatgatgaaatgcatggagcttaattgcatctcactcctttgtgctctctagtcttctgtcatcaccttca	ptc-MIR156g-p3	gctctctagtcttctgtcatc	New	gp1	.(((((......(((((((((((((((((((((((.((((..(((((((...)))))))..)).))))))))))))))).))))))))))))))).........	94	47.1	-50.8	1	4	1	4	4.69681	1.17644	2.95218	1.59096	0.669901	0.3985	-1.32735	3.99238	1.99725
csn-miR156h	5'	mdm-miR156t_L-1R+1	TGACAGAAGAGAGAGAGCACA	21	cam_C283373981	+	165	256	atgtTGACAGAAGAGAGAGAGCACAacccgccatcagctaaagaaaatctttacgtgttgtgggagtgtgctctttcttcttctgtcatcat	3	mdm-MIR156u,mdm-MIR156t,mdm-MIR156w,	mdm-MIR156w	tgTTGACAGAAGAGAGAGAGCACaacccrccatcggctaaagagagtcttttccgttgttgggagtgtgctctcttttcttctgtcatca	mdm-miR156t	TTGACAGAAGAGAGAGAGCAC	Diff	gp1	(((.(((((((((((((((((((((.(((((...((..(((((.....)))))..))..)))))..)))))))))))).))))))))).)))	92	43.5	-47.3	1.2	0	1	2	0.01	1.17644	1.47609	0.00677466	-7.20564	0.797	-0.327348	0.0085002	-6.87829
csn-miR158	3'	ath-miR158a_L+1_1ss3CT	TTTCCAAATGTAGACAAAGCA	21					acacgtcatctctgtgcttctttgtctacaattttggaaaaagtgatgacgccattgctcttTCCCAAATGTAGACAAAGCAataccgtgatgatgtcgt	1	ath-MIR158a,	ath-MIR158a	acacgtcatctctgtgcttctttgtctacaattttggaaaaagtgatgacgccattgctcttTCCCAAATGTAGACAAAGCAataccgtgatgatgtcgt	ath-miR158a	TCCCAAATGTAGACAAAGCA	Diff	gp3	..((((((((...(((...(((((((((((.(((.(((((.((..(((....)))..)).))))).))))))))))))))...)))...))))))))...	95	41	-39.5	1	0	0	1	0.01	0.01	0.738045	0.0135493	-6.20564	0.0135493	-6.20564	1	0
csn-miR160a-3p	3'	ptc-miR160b-3p	GCGTATGAGGAGCCATGCATA	21	cam_scaffold124629	-	10828	10922	atatatatataTGCCTGGCTCCCTGTATGCCAtttgtagagcccaccggagcatcgatggcctccgtggatgGCGTATGAGGAGCCATGCATAtt	5	ptc-MIR160b,ptc-MIR160c,vvi-MIR160e,mdm-MIR160e,ath-MIR160a,	ptc-MIR160c	atattatatgTGCCTGGCTCCCTGTATGCCAtttgcagagcccaccggttcttcgatggcctccgtggatgGCGTATGAGGAGCCATGCATAttcaca	ptc-miR160b-3p	GCGTATGAGGAGCCATGCATA	Yes	gp1	........((((((.(((((((..(((((((((..(..(((.(((.((......)).))).)))..)..)))))))))..))))))).)))))).	86	50.5	-48.2	1	6	4	17	7.04521	4.70577	12.5468	0.561517	-0.8326	0.375059	-1.41481	1.49714	0.582211
csn-miR160a-5p	5'	mdm-miR160a	TGCCTGGCTCCCTGTATGCCA	21	cam_scaffold124629	-	10828	10922	atatatatataTGCCTGGCTCCCTGTATGCCAtttgtagagcccaccggagcatcgatggcctccgtggatgGCGTATGAGGAGCCATGCATAtt	5	ptc-MIR160b,ptc-MIR160c,vvi-MIR160e,mdm-MIR160e,ath-MIR160a,	ptc-MIR160c	atattatatgTGCCTGGCTCCCTGTATGCCAtttgcagagcccaccggttcttcgatggcctccgtggatgGCGTATGAGGAGCCATGCATAttcaca	ptc-miR160a	TGCCTGGCTCCCTGTATGCCA	Yes	gp1	........((((((.(((((((..(((((((((..(..(((.(((.((......)).))).)))..)..)))))))))..))))))).)))))).	86	50.5	-48.2	1	151.667	98	168.167	178.087	115.291	124.114	1.43486	0.520913	0.928912	-0.106386	1.54467	0.627299
csn-miR160d	5'	cme-miR160a_R+2	TGCCTGGCTCCCTGTATGCCAGG	23					tcatcgtaaTGCCTGGCTCCCTGTATGCCAtttgcaaagcccatcatctaaaaataggtggccttctcgaatggcatgcaaggagccatgcatgtataaatt	37	cme-MIR160c,csn-MIR160,ptc-MIR160f,ptc-MIR160g,tcc-MIR160b,tcc-MIR160a,mtr-MIR160c,smo-MIR160a,smo-MIR160b,pab-MIR160b,nta-MIR160b,ath-MIR160c,cme-MIR160d,csnMIR160c,csnMIR160b,	cme-MIR160c	tcatcgtaaTGCCTGGCTCCCTGTATGCCAtttgcaaagcccatcatctaaaaataggtggccttctcgaatggcatgcaaggagccatgcatgtataaatt	cme-miR160a	TGCCTGGCTCCCTGTATGCCA	Diff	gp3	........((((.(((((((.(((((((((((((..(((.(((((...........))))).)))..))))))))))))).))))))).)))).........	85	45.1	-48.2	1	0	0	1	0.01	0.01	0.738045	0.0135493	-6.20564	0.0135493	-6.20564	1	0
csn-miR160i	3'	ptc-MIR160g-p3_1ss6TC	TGGCACCAGAGGAGTCATGCAG	22	cam_scaffold47519	-	6262	6523	attggtcCGCCTGGCTCCCTGGATGCCAattgagaagcaagtcaaaaatcttgactctcttcttggtTGGCACCAGAGGAGTCATGCAGacctaa	3	ptc-MIR160g,vvi-MIR160a,tcc-MIR160c,	ptc-MIR160g	gggatcaatcTGCCTGGCTCCCTGGATGCCAactaagaaatttgtcgagtggtcttgactcttcatagttggcatcagaggagtcatgcaggtccaac	ptc-MIR160g-p3	tggcatcagaggagtcatgcag	New	gp2a	...((((.((.(((((((((((.(((((((..(((((..((((((.....))))))..)))))..))))))))))).))))))).)).))))...	89	49.5	-57	1.2	1.5	3.5	2	1.7613	4.11755	1.47609	1.19322	0.254863	2.7895	1.48001	0.427755	-1.22514
csn-miR162a	3'	osa-miR162a_R+2	TCGATAAACCTCTGCATCCAGAA	23					ggtgatgcctgggcgcagtggtttatcgatcccttccctgccttgtggcgctgatccaggagcggcgaatttctttgagagggtgttctttttttttcttccttttggtccttgttgcagccaacgacaacgcgggaatcgaTCGATAAACCTCTGCATCCAGttctcgcc	20	osa-MIR162a,csi-MIR162,ptc-MIR162b,ptc-MIR162a,vvi-MIR162,mdm-MIR162b,mdm-MIR162a,tcc-MIR162,mtr-MIR162,nta-MIR162b,ath-MIR162a,ath-MIR162b,sly-MIR162,osa-MIR162b,gma-MIR162a,gma-MIR162c,gma-MIR162b,	osa-MIR162a	ggtgatgcctgggcgcagtggtttatcgatcccttccctgccttgtggcgctgatccaggagcggcgaatttctttgagagggtgttctttttttttcttccttttggtccttgttgcagccaacgacaacgcgggaatcgaTCGATAAACCTCTGCATCCAGttctcgcc	osa-miR162a	TCGATAAACCTCTGCATCCAG	Diff	gp3	(((((...((((..((((.((((((((((((..(((((.((.((((((((((........))).((((......(..((((((................))))))..)......)))).)))....)))).)))))))..)))))))))))).))))..))))...)))))	171	52.6	-71.2	0.8	2	4	5	2.3484	4.70577	3.69022	0.636385	-0.652027	1.2752	0.350724	0.499047	-1.00275
csn-miR164b	5'	csi-miR164_1ss21AC	TGGAGAAGCAGGGCACGTGCC	21	cam_scaffold203982	-	1242	1502	gatgggtgagtagctcttgtTGGAGAAGCAGGGCACGTGCAagttctcagaattctcacgtgctagtgagcaagctactctgcacgtgctccccttctccaacatgggtttctcactccta	44	csn-MIR164,ptc-MIR164e,ptc-MIR164a,ptc-MIR164b,ptc-MIR164c,ptc-MIR164d,vvi-MIR164c,vvi-MIR164d,vvi-MIR164a,mdm-MIR164f,mdm-MIR164d,mdm-MIR164c,mdm-MIR164b,mdm-MIR164e,mdm-MIR164a,tcc-MIR164b,tcc-MIR164a,mtr-MIR164c,mtr-MIR164a,mtr-MIR164b,nta-MIR164a,ath-MIR164b,ath-MIR164a,ath-MIR164c,cme-MIR164c,cme-MIR164d,cme-MIR164a,csnMIR164f,csnMIR164b,csnMIR164a,csnMIR164d,csnMIR164c,csnMIR164e,gma-MIR164…	csn-MIR164	gtgtagagcaagaTGGAGAAGCAGGGCACGTGCAttactaactcaaccgcacatacatctactaacaaaaattaattaatccacacattttgaagaaaccaaatcaagaagcagcaagctctttctgttgttatagctcagtcatgagttgagttatttcttcatgtgcccttcttccccatcatgaccgcggcaccttgtgtgtgtgtgtgtgtgtctgtgtatcatcagggatcagctcaagatctgaatttcttcttagcaaaattcatgtgcca	csn-miR164	TGGAGAAGCAGGGCACGTGCA	Diff	gp2a	...(((((((.(((((.(((((((((((..((((((((((((((....((....(((((......)))))....))))).)))))))))))..))))))))))).))))).)))))))...	115	52.1	-64	1	38.5	25.5	27.5	45.2068	29.9993	20.2962	2.22735	1.15533	1.47807	0.563718	1.50693	0.59161
csn-miR166a-3p	3'	gma-miR166a-3p	TCGGACCAGGCTTCATTCCCC	21	cam_scaffold188011	-	4169	4264	cacagttgaggGGAGTGCTGTCTGGTTCGAGACtatccatttgaagtgcaaaccatcgtctgaatgatcTCGGACCAGGCTTCATTCCCCccaact	3	ptc-MIR166h,ptc-MIR166g,vvi-MIR166h,	ptc-MIR166g	acacagttgaggggaatgctgtctggttcgagaccattcacctgaagcgcacgcattcatcttttgagtgatcTCGGACCAGGCTTCATTCCCCccaactcaa	ptc-miR166a	TCGGACCAGGCTTCATTCCCC	Yes	gp1	...(((((.((((((((..(((((((((((((..((.((..(((.((....))..)))..)).))..)))))))))))))..)))))))).)))))	93	51	-47.3	1	12649	16333.5	18463	14852.5	19215.4	13626.5	1.08997	0.124287	1.41015	0.495849	0.772945	-0.371562
csn-miR166a-5p	5'	ptc-MIR166g-p5_1ss19AC	GGAATGCTGTCTGGTTCGCGAC	22	cam_scaffold188011	-	4169	4264	cacagttgaggGGAGTGCTGTCTGGTTCGAGACtatccatttgaagtgcaaaccatcgtctgaatgatcTCGGACCAGGCTTCATTCCCCccaact	3	ptc-MIR166h,ptc-MIR166g,vvi-MIR166h,	ptc-MIR166g	acacagttgaggggaatgctgtctggttcgagaccattcacctgaagcgcacgcattcatcttttgagtgatcTCGGACCAGGCTTCATTCCCCccaactcaa	ptc-MIR166g-p5	ggaatgctgtctggttcgagac	New	gp1	...(((((.((((((((..(((((((((((((..((.((..(((.((....))..)))..)).))..)))))))))))))..)))))))).)))))	93	51	-47.3	1	0	1	12	0.01	1.17644	8.85653	0.00112911	-9.7906	0.132833	-2.91231	0.0085002	-6.87829
csn-miR166b	3'	cme-miR166a_1ss1TG	GCGGACCAGGCTTCATTCCCC	21	cam_scaffold188011	-	4055	4315	ctctcacagttgaggggagtgctgtctggttcgagactatccatttgaagtgcaaaccatcgtctgaatgatcTCGGACCAGGCTTCATTCCCCccaacttgaaat	3	cme-MIR166a,cme-MIR166i,gma-MIR166m,	cme-MIR166a	ttgaggggaatgctgtctggttcgagaccgtttatctgatatctgtcatgtttccatggtgagaacgatcTCGGACCAGGCTTCATTCCCCccaactcgaa	cme-miR166a	TCGGACCAGGCTTCATTCCCC	Diff	gp2a	...(((.(((((.((((((((..(((((((((((((..((.((..(((.((....))..)))..)).))..)))))))))))))..)))))))).))))))))...	100	49.1	-49.6	1	2.5	1.5	1	2.9355	1.76467	0.738045	3.97741	1.99183	2.391	1.25761	1.66349	0.734214
csn-miR166c-3p	3'	vvi-miR166a_L+2_1ss21CT	TCTCGGACCAGGCTTCATTCT	21	cam_scaffold550208	+	2657	2917	aggggtgtctggAATGAAGTCTGATCCAAGATCgatcctttgatgttattgtaattgatgaattatcatggatggaTCTCGGACCAGGCTTCATTCTtcacaccaaa	24	ptc-MIR166q,ptc-MIR166n,ptc-MIR166o,ptc-MIR166p,vvi-MIR166a,vvi-MIR166b,tcc-MIR166c,mtr-MIR166b,mtr-MIR166c,mtr-MIR166f,pab-MIR166b,pab-MIR166a,hbr-MIR166a,cme-MIR166i,cme-MIR166e,cme-MIR166a,osa-MIR166h,osa-MIR166g,osa-MIR166j,osa-MIR166i,osa-MIR166l,osa-MIR166e,gma-MIR166u,gma-MIR166k,	vvi-MIR166b	gttttttgaggggaatgttggctggctcgaggcattcacataagaagaagatatataagtgaaggtgTCGGACCAGGCTTCATTCCtctcaaatataca	vvi-miR166a	TCGGACCAGGCTTCATTCC	Diff	gp2a	...(((((..(((((((((((((.(((.(((((.((((..((((((((((......)))))..))))).)))).))))).))).)))))))))))))..)))))...	101	41.1	-51.9	1.2	1431.5	1641.5	2257	1680.87	1931.13	1665.77	1.00907	0.013022	1.15931	0.21326	0.870407	-0.200239
csn-miR166c-5p	5'	osa-miR166g-5p_2ss5GA8GT	AATGAAGTCTGATCCAAGATC	21	cam_scaffold550208	+	2657	2917	aggggtgtctggAATGAAGTCTGATCCAAGATCgatcctttgatgttattgtaattgatgaattatcatggatggaTCTCGGACCAGGCTTCATTCTtcacaccaaa	24	ptc-MIR166q,ptc-MIR166n,ptc-MIR166o,ptc-MIR166p,vvi-MIR166a,vvi-MIR166b,tcc-MIR166c,mtr-MIR166b,mtr-MIR166c,mtr-MIR166f,pab-MIR166b,pab-MIR166a,hbr-MIR166a,cme-MIR166i,cme-MIR166e,cme-MIR166a,osa-MIR166h,osa-MIR166g,osa-MIR166j,osa-MIR166i,osa-MIR166l,osa-MIR166e,gma-MIR166u,gma-MIR166k,	osa-MIR166g	agcatggtgtctggAATGGAGGCTGATCCAAGATCattgcttggtgcaaaatactagggcattgttgtaagtgccattagttcttttttgtttccgagtttgttatcgaggatcTCGGACCAGGCTTCATTCCTCacaccgtgct	osa-miR166g-5p	AATGGAGGCTGATCCAAGATC	Diff	gp2a	...(((((..(((((((((((((.(((.(((((.((((..((((((((((......)))))..))))).)))).))))).))).)))))))))))))..)))))...	101	41.1	-51.9	1.2	39	32.5	79.5	45.7939	38.2344	58.6745	0.780473	-0.35758	0.651635	-0.617863	1.19771	0.260283
csn-miR166d	3'	gma-miR166a-3p_R+2	TCGGACCAGGCTTCATTCCCCAG	23					gaggttgagaGGAATGTTGTCTGGCTCGAGGtcatggaggaggaggagagtactgagatgagtgaaagtttccaatggaaatttaccctcttaacacaaaaaaaaattgattcTCGGACCAGGCTTCATTCCCCacaccca	122	gma-MIR166u,csi-MIR166c,csi-MIR166b,csi-MIR166a,csi-MIR166d,crt-MIR166a,crt-MIR166b,ptc-MIR166d,ptc-MIR166i,ptc-MIR166m,ptc-MIR166f,ptc-MIR166l,ptc-MIR166b,ptc-MIR166h,ptc-MIR166n,ptc-MIR166g,ptc-MIR166e,ptc-MIR166a,ptc-MIR166j,ptc-MIR166q,ptc-MIR166c,vvi-MIR166g,vvi-MIR166h,vvi-MIR166f,vvi-MIR166c,vvi-MIR166e,vvi-MIR166b,vvi-MIR166d,vvi-MIR166a,mdm-MIR166d,mdm-MIR166a,mdm-MIR166f,mdm-MIR166h,mdm…	gma-MIR166q	tgttaggttgagaGGAATGTTGTCTGGCTCGAGGtcatgaagatatacatatgaaagtgttaacttttcagttaatttctaggataaattaatggaaattaatttataccctaaatgattcTCGGACCAGGCTTCATTCCCCccagccaaca	gma-miR166a-3p	TCGGACCAGGCTTCATTCCCC	Diff	gp3	..((.((...((((((..((((((..((((((((((....((((((....((((......)))).((((((((...))))))))..))))))....)).........)))).))))..))))))..))))))...)).)).	138	45.4	-45.4	0.7	33	20	76	38.7487	23.5289	56.0914	0.690813	-0.533633	0.419474	-1.25335	1.64686	0.719715
csn-miR166e	5'	gma-miR166a-5p_1ss9GA	GGAATGTTATCTGGCTCGAGG	21					gaggttgagaGGAATGTTGTCTGGCTCGAGGtcatggaggaggaggagagtactgagatgagtgaaagtttccaatggaaatttaccctcttaacacaaaaaaaaattgattcTCGGACCAGGCTTCATTCCCCacaccca	122	gma-MIR166u,csi-MIR166c,csi-MIR166b,csi-MIR166a,csi-MIR166d,crt-MIR166a,crt-MIR166b,ptc-MIR166d,ptc-MIR166i,ptc-MIR166m,ptc-MIR166f,ptc-MIR166l,ptc-MIR166b,ptc-MIR166h,ptc-MIR166n,ptc-MIR166g,ptc-MIR166e,ptc-MIR166a,ptc-MIR166j,ptc-MIR166q,ptc-MIR166c,vvi-MIR166g,vvi-MIR166h,vvi-MIR166f,vvi-MIR166c,vvi-MIR166e,vvi-MIR166b,vvi-MIR166d,vvi-MIR166a,mdm-MIR166d,mdm-MIR166a,mdm-MIR166f,mdm-MIR166h,mdm…	gma-MIR166q	tgttaggttgagaGGAATGTTGTCTGGCTCGAGGtcatgaagatatacatatgaaagtgttaacttttcagttaatttctaggataaattaatggaaattaatttataccctaaatgattcTCGGACCAGGCTTCATTCCCCccagccaaca	gma-miR166a-5p	GGAATGTTGTCTGGCTCGAGG	Diff	gp3	..((.((...((((((..((((((..((((((((((....((((((....((((......)))).((((((((...))))))))..))))))....)).........)))).))))..))))))..))))))...)).)).	138	45.4	-45.4	0.7	2.83333	5	2.83333	3.32691	5.88222	2.09113	1.59096	0.669901	2.81294	1.49208	0.565587	-0.822179
csn-miR166j	5'	osa-miR166h-5p	GGAATGTTGGCTGGCTCGAGG	21	cam_scaffold48970	-	2339	2599	atggtggctttgaggGGAATGTTGGCTGGCTCGAGGctttgctttgcttttcaaatacaagcaaagggatacctctgaatggaatgaattatctcatcaaaggcttcggaccaggcttcattcccttcaaacacacata	6	vvi-MIR166f,vvi-MIR166b,mtr-MIR166e,cme-MIR166h,osa-MIR166h,gma-MIR166e,	osa-MIR166h	ggtggcttgtggGGAATGTTGGCTGGCTCGAGGtatccacatcttaattcctctccggcgatcgagccggctcgggcgtgtggaagcgTCGGACCAGGCTTCATTCCTCgcaagccgat	osa-miR166h-5p	GGAATGTTGGCTGGCTCGAGG	Yes	gp2a	...(((..(((((((((((((..((((((..(((((((((..(((((((.........)))))))((((((..((..........))..))))))....)))))))))..))).))).)))))))))))))..)))...	133	44.6	-55.8	0.9	2	0.5	0	2.3484	0.588222	0.01	234.84	7.87554	58.8222	5.87829	3.99238	1.99725
csn-miR166k	5'	gma-miR166i-5p_R+1_1ss20GA	GGAATGTCGTCTGGTTCGAAA	21	cam_scaffold134671	-	838	933	gttgaggGGAATGTCGTCTGGTTCGAAAtcattcatgaaatgatattcaaagcacataccatttgaatgattTCGGACCAGGCTTCATTCCCCtca	1	gma-MIR166i,	gma-MIR166i	gttgaggGGAATGTCGTCTGGTTCGAGaccattcatgcaagtagtctcagacatgactcttctgagtgattTCGGACCAGGCTTCATTCCCCtcagc	gma-miR166i-5p	GGAATGTCGTCTGGTTCGAG	Diff	gp1	..(((((((((((..((((((((((((((((((((...((((.(((.........))).))))))))))))))))))))))))..)))))))))))	94	41.7	-52.4	1.3	14	8	35	16.4388	9.41155	25.8316	0.636385	-0.652027	0.364343	-1.45663	1.74667	0.804604
csn-miR167a	5'	ptc-miR167a	TGAAGCTGCCAGCATGATCTA	21	cam_scaffold43109	-	4154	4245	tagcagtTGAAGCTGCCAGCATGATCTAaacttcccatttctctctctctcaaaggaaggatcagatcatgtggtagcttcacctgttgatg	2	ptc-MIR167a,cme-MIR167b,	ptc-MIR167a	cactagcagtTGAAGCTGCCAGCATGATCTAacttccttgcttctttatcaaggatggatttagatcatgtggtggtttcacctgttga	ptc-miR167a	TGAAGCTGCCAGCATGATCTA	Yes	gp1	((((((.(((((((((((.((((((((...(((((...................)))))....))))))))))))))))))).))))))...	89	44.6	-41.3	1	135.5	124.5	183.5	159.104	146.467	135.431	1.1748	0.232414	1.08149	0.113018	1.08628	0.119396
csn-miR167b	5'	ptc-miR167a_L-1R+4	GAAGCTGCCAGCATGATCTAGCCT	24	cam_scaffold448094	+	1320	1582	gaggggaataagtGAAGCTGCCAGCATGATCTAGCCTtggttagtcttagagagggaaagagtataagtatgagggagaagagaggagaaactaaccctagctaGGTCATGCTCTGGCAGCCTCACTccttcccttt	15	ptc-MIR167b,ptc-MIR167d,vvi-MIR167d,mdm-MIR167b,mdm-MIR167e,tcc-MIR167b,mtr-MIR167a,ath-MIR167b,cme-MIR167a,osa-MIR167b,osa-MIR167a,osa-MIR167c,gma-MIR167d,gma-MIR167b,gma-MIR167a,	ptc-MIR167d	agggaaaaggTGAAGCTGCCAGCATGATCTAtctttggttagagaaggatagaagcgaaagaactaaccctagctaggtcatgctctgacagcctcactccttcc	ptc-miR167a	TGAAGCTGCCAGCATGATCTA	Diff	gp2a	((((((((..(((((.(((((((((((((((((((...((((((((((.............(((....)))..............))))..))))))...)))))))))))))..)))))).)))))..))))))))	137	48.2	-59.8	0.9	1.5	0	0.5	1.7613	0.01	0.369022	4.77289	2.25486	0.0270986	-5.20564	176.13	7.4605
csn-miR167c-3p	3'	nta-MIR167d-p3_1ss9AG	ATTAGATCGTGTGGTAGCTTCACC	24	cam_scaffold114231	-	2014	2275	ttatcgtgcaccactttcagtTGAAGCTGCCAGCATGATCTAAacatacctcctttgttgaggacagATTAGATCGTGTGGTAGCTTCACCtgttgttggtgtcacgaaaa	6	ptc-MIR167b,ptc-MIR167d,tcc-MIR167b,nta-MIR167d,ath-MIR167a,ath-MIR167b,	nta-MIR167d	cactatcagtTGAAGCTGCCAGCATGATCTAaacttacctcttgtaataattaagtttgagggaagattagatcatgtggtagcttcacccgttagttg	nta-MIR167d-p3	attagatcatgtggtagcttcacc	New	gp2a	...((((((((((....(((.(((((((((((.((((((((((.....((((.......)))).....))))))))))))))))))))).)))....))))).)))))...	105	44.1	-54.4	1.1	0.5	1	1.5	0.587101	1.17644	1.10707	0.530321	-0.915062	1.06267	0.0876896	0.499047	-1.00275
csn-miR167c-5p	5'	ptc-miR167a_R+1	TGAAGCTGCCAGCATGATCTAT	22	cam_scaffold114231	-	2014	2275	ttatcgtgcaccactttcagtTGAAGCTGCCAGCATGATCTAAacatacctcctttgttgaggacagATTAGATCGTGTGGTAGCTTCACCtgttgttggtgtcacgaaaa	6	ptc-MIR167b,ptc-MIR167d,tcc-MIR167b,nta-MIR167d,ath-MIR167a,ath-MIR167b,	ptc-MIR167d	agggaaaaggTGAAGCTGCCAGCATGATCTAtctttggttagagaaggatagaagcgaaagaactaaccctagctaggtcatgctctgacagcctcactccttcc	ptc-miR167a	TGAAGCTGCCAGCATGATCTA	Diff	gp2a	...((((((((((....(((.(((((((((((.((((((((((.....((((.......)))).....))))))))))))))))))))).)))....))))).)))))...	105	44.1	-54.4	1.1	624	665.5	639.5	732.702	782.923	471.979	1.5524	0.634502	1.65881	0.730146	0.935854	-0.0956441
csn-miR167d-3p	3'	tcc-MIR167c-p3_1ss14TC	GATCATATGGCAGCTTCACC	20	cam_scaffold232511	+	3844	4105	acagatagtTGAAGCTGCCAGCATGATCTGAgctttccttatcataggaaaaaataGATCATATGGCAGCTTCACCcgtcaat	22	csi-MIR167a,csi-MIR167c,ptc-MIR167e,vvi-MIR167a,tcc-MIR167c,mtr-MIR167b,nta-MIR167a,nta-MIR167c,nta-MIR167b,ath-MIR167d,cme-MIR167f,cme-MIR167d,cme-MIR167b,osa-MIR167g,osa-MIR167f,osa-MIR167h,osa-MIR167d,osa-MIR167j,osa-MIR167e,osa-MIR167i,gma-MIR167g,gma-MIR167c,	tcc-MIR167c	tatggtgctccaccatcagtTGAAGCTGCCAGCATGATCTTaattttccttctttttatcaaggaaagatcagatcatatggcagtttcacctgttgctgcttgcacaatcc	tcc-MIR167c-p3	gatcatatggcagtttcacc	New	gp2a	...(((...(((((((((((..((((((((...((((((......))))))...)))))))).)))))))))))...)))...	77	41	-37.7	1.1	1	1	2	1.1742	1.17644	1.47609	0.795482	-0.330099	0.797	-0.327348	0.998095	-0.00275142
csn-miR167d-5p	5'	csi-miR167a_R+1	TGAAGCTGCCAGCATGATCTGA	22	cam_scaffold232511	+	3844	4105	acagatagtTGAAGCTGCCAGCATGATCTGAgctttccttatcataggaaaaaataGATCATATGGCAGCTTCACCcgtcaat	22	csn-MIR167a,csn-MIR167c,ptc-MIR167e,vvi-MIR167a,tcc-MIR167c,mtr-MIR167b,nta-MIR167a,nta-MIR167c,nta-MIR167b,ath-MIR167d,cme-MIR167f,cme-MIR167d,cme-MIR167b,csnMIR167g,csnMIR167f,csnMIR167h,csnMIR167d,csnMIR167j,csnMIR167e,csnMIR167i,gma-MIR167g,gma-MIR167c,	csn-MIR167c	tttgagagatTGAAGCTGCCAGCATGATCTGgtaatcaacctttttgtatatatatatatatattaattccttatagtttttagatttaatttcttttaattagatccatggtttcaattctattgaataaatggtggggttttatattttcgtgcaattattaagaggatagatggaatagcgcctttaaatccaatcacttttttagttttattttgatcttttttgccccctaaaattaagggtaaaggttaatatgtgagagagntttagggtgtgatttattagcttcgtagatgaatggttccatcaggtcatcttgcagcttcaattactcatt	csn-miR167a	TGAAGCTGCCAGCATGATCTG	Diff	gp2a	...(((...(((((((((((..((((((((...((((((......))))))...)))))))).)))))))))))...)))...	77	41	-37.7	1.1	308	402	261	361.654	472.93	192.63	1.87746	0.908781	2.45513	1.2958	0.764709	-0.387017
csn-miR167e	5'	tcc-miR167a_R+1_1ss21AG	TGAAGCTGCCAGCATGATCTGT	22					gaattctgcagtggaaaaagTGAAGCTGCCAGCATGATCTAtctttggttagtgagtgaaagggggtgctaaggctatgttgctaaccctagctaggtcatgctctgacagcctcactccttcctacttggggaccca	64	tcc-MIR167b,csi-MIR167a,csi-MIR167c,csi-MIR167b,ptc-MIR167b,ptc-MIR167d,ptc-MIR167e,ptc-MIR167h,vvi-MIR167a,vvi-MIR167d,vvi-MIR167c,mdm-MIR167a,mdm-MIR167c,mdm-MIR167d,tcc-MIR167a,mtr-MIR167b,nta-MIR167a,nta-MIR167c,nta-MIR167b,ath-MIR167b,cme-MIR167f,cme-MIR167d,cme-MIR167c,osa-MIR167g,osa-MIR167f,osa-MIR167e,osa-MIR167h,osa-MIR167j,osa-MIR167i,osa-MIR167d,osa-MIR167b,gma-MIR167c,gma-MIR167g,gma…	tcc-MIR167a	gccgtgcacccactagcagtTGAAGCTGCCAGCATGATCTAaacttccttctctgtcgagaggatagattggatcatgtggtagcttcacctgttgttgggatcacgaaga	tcc-miR167a	TGAAGCTGCCAGCATGATCTA	Diff	gp3	.........(((((((..(((((.((((.((((((((((((.((..((((((..((((.....(.....).....))).)..))))))..)).)))))))))))..).)))).)))))..)))).))).((....)).	119	49.3	-48.1	0.7	19	25	21	22.3098	29.4111	15.4989	1.43944	0.525511	1.89762	0.924191	0.758552	-0.39868
csn-miR167f-3p	3'	mtr-miR167b-3p_L+1_1ss10TG	AGATCATGTGGGAGCTTCACC	21	cam_scaffold43109	-	4042	4302	tagtcatgtaccagtagcagtTGAAGCTGCCAGCATGATCTAAacttcccatttctctctctctcaaaggaaggatcAGATCATGTGGTAGCTTCACCtgttgatgggatcatgagaa	10	mdm-MIR167c,mdm-MIR167g,mdm-MIR167d,tcc-MIR167a,mtr-MIR167b,nta-MIR167d,nta-MIR167e,cme-MIR167a,sly-MIR167,gma-MIR167a,	mtr-MIR167b	caatgacagtTGAAGCTGCCAGCATGATCTGtgctttccttcctgtgtatatactttaatttccagctgaatttaaatataaccaaaaaaataaatatgtttggtctaaattttgatcaaacttatatatatttttgcttatgtttaagtctggggtgagtttatttgtggtaagaacaGATCATGTTGGAGCTTCACCtgttaaat	mtr-miR167b-3p	GATCATGTTGGAGCTTCACC	Diff	gp2a	...(((((..(((..(((((.(((((((((((.((((((((...(((((...................)))))....))))))))))))))))))).)))))..)))...)))))...	112	44.1	-51.1	1	9.5	4	18	11.1549	4.70577	13.2848	0.839675	-0.252097	0.354222	-1.49727	2.37047	1.24518
csn-miR167f-5p	5'	mdm-miR167b_R+1	TGAAGCTGCCAGCATGATCTAC	22	cam_scaffold43109	-	4042	4302	tagtcatgtaccagtagcagtTGAAGCTGCCAGCATGATCTAAacttcccatttctctctctctcaaaggaaggatcAGATCATGTGGTAGCTTCACCtgttgatgggatcatgagaa	10	mdm-MIR167c,mdm-MIR167g,mdm-MIR167d,tcc-MIR167a,mtr-MIR167b,nta-MIR167d,nta-MIR167e,cme-MIR167a,sly-MIR167,gma-MIR167a,	mdm-MIR167d	tcgtggaccaatagcggtTGAAGCTGCCAGCATGATCTAaacttccctcttggtcaaggaaagatcagatcatgtggtagcttcacctgttgatggggatcacga	mdm-miR167b	TGAAGCTGCCAGCATGATCTA	Diff	gp2a	...(((((..(((..(((((.(((((((((((.((((((((...(((((...................)))))....))))))))))))))))))).)))))..)))...)))))...	112	44.1	-51.1	1	2	0	1	2.3484	0.01	0.738045	3.18193	1.6699	0.0135493	-6.20564	234.84	7.87554
csn-miR167k	3'	nta-MIR167d-p3	ATTAGATCATGTGGTAGCTTCACC	24	cam_scaffold109572	+	1069	1332	ttatcgtgcaccaccatcagttgaagctgccagcatgatctaaatcccttctttgctgaggatagATTAGATCATGTGGTAGCTTCACCcgttgttggtcccacgaaaa	1	nta-MIR167d,	nta-MIR167d	cactatcagtTGAAGCTGCCAGCATGATCTAaacttacctcttgtaataattaagtttgagggaagattagatcatgtggtagcttcacccgttagttg	nta-MIR167d-p3	attagatcatgtggtagcttcacc	New	gp2a	...(((((.((((.((.....(((((((((((.((((((((((.((..(((((....)))))..))))))))))))))))))))))).....)).))))..)))))...	103	45.9	-46.8	0.9	1.5	3	3	1.7613	3.52933	2.21413	0.795482	-0.330099	1.594	0.672652	0.499047	-1.00275
csn-miR167m	3'	ptc-miR167f-3p_2ss12CT15TC	AGATCATGTGGTAGCTTCACC	21	cam_scaffold114231	-	2068	2172	cgtgcaccactttcagtTGAAGCTGCCAGCATGATCTAaacatacctcctttgttgaggacagattAGATCGTGTGGTAGCTTCACCtgttgttggtgtcacgaa	5	ptc-MIR167g,ptc-MIR167f,vvi-MIR167e,mdm-MIR167c,tcc-MIR167a,	ptc-MIR167f	ctctatcagtTGAAGCTGCCAGCATGATCTTagccttcctcctttgttgaggaaagaaacAGATCATGTGGCAGTTTCACCtgttgt	ptc-miR167f-3p	AGATCATGTGGCAGTTTCACC	Diff	gp1	(((((((((....(((.(((((((((((.((((((((((.....((((.......)))).....))))))))))))))))))))).)))....))))).))))..	103	46.7	-52.8	1.1	32	32	37	37.5745	37.6462	27.3076	1.37597	0.460447	1.3786	0.463199	0.998095	-0.00275142
csn-miR168a	3'	ptc-miR168a-3p	CCCGCCTTGCATCAACTGAAT	21					ggtctctgatTCGCTTGGTGCAGGTCGGGAActgattcggcgatttgattgccagatggctcgacatgactggttgttgtggaaaaagaaaaggaaggaaacaggaaaaaaaacaaagaatagcgaattggatCCCGCCTTGCATCAACTGAATcggagg	21	ptc-MIR168a,crt-MIR168,ptc-MIR168b,vvi-MIR168,mdm-MIR168a,mdm-MIR168b,tcc-MIR168,mtr-MIR168c,mtr-MIR168b,mtr-MIR168a,nta-MIR168d,nta-MIR168a,nta-MIR168b,nta-MIR168e,nta-MIR168c,ath-MIR168a,ath-MIR168b,cme-MIR168,osa-MIR168a,gma-MIR168b,gma-MIR168a,	ptc-MIR168b	ggtctctaatTCGCTTGGTGCAGGTCGGGAActgattcggcgatttgattgccagatggctaaacacgattggctgtgaggcaaattataaaaagaaagagaattggatCCCGCCTTGCATCAACTGAATcggaga	ptc-miR168a-3p	CCCGCCTTGCATCAACTGAAT	Yes	gp3	...(((((((((..((((((((((.(((((.(..(((((((.(((((.....))))).))....((..((.....))..))..........................................)))))..).))))).))))))))))..))))))))).	156	46.9	-58	0.8	2347	1627	3814	2755.85	1914.07	2814.9	0.979022	-0.0305863	0.679979	-0.556438	1.43978	0.525852
csn-miR168b	5'	ptc-miR168a-5p_2ss14GA21AC	TCGCTTGGTGCAGATCGGGAC	21					ggtctctgatTCGCTTGGTGCAGGTCGGGAActgattcggcgatttgattgccagatggctcgacatgactggttgttgtggaaaaagaaaaggaaggaaacaggaaaaaaaacaaagaatagcgaattggatCCCGCCTTGCATCAACTGAATcggagg	21	ptc-MIR168a,crt-MIR168,ptc-MIR168b,vvi-MIR168,mdm-MIR168a,mdm-MIR168b,tcc-MIR168,mtr-MIR168c,mtr-MIR168b,mtr-MIR168a,nta-MIR168d,nta-MIR168a,nta-MIR168b,nta-MIR168e,nta-MIR168c,ath-MIR168a,ath-MIR168b,cme-MIR168,osa-MIR168a,gma-MIR168b,gma-MIR168a,	ptc-MIR168b	ggtctctaatTCGCTTGGTGCAGGTCGGGAActgattcggcgatttgattgccagatggctaaacacgattggctgtgaggcaaattataaaaagaaagagaattggatCCCGCCTTGCATCAACTGAATcggaga	ptc-miR168a-5p	TCGCTTGGTGCAGGTCGGGAA	Diff	gp3	...(((((((((..((((((((((.(((((.(..(((((((.(((((.....))))).))....((..((.....))..))..........................................)))))..).))))).))))))))))..))))))))).	156	46.9	-58	0.8	7	4	6	8.21941	4.70577	4.42827	1.85612	0.892293	1.06267	0.0876896	1.74667	0.804604
csn-miR168c	5'	osa-miR168b_L-2	GCTTGGTGCAGCTCGGGAA	19					tggtcttgtgAGGCTTGGTGCAGCTCGGGAActgttcttgatggactggcaggaactccatgtccaccactgccactcctgtgttgtggcattcctccttgccgtt	1	osa-MIR168b,	osa-MIR168b	tggtcttgtgAGGCTTGGTGCAGCTCGGGAActgttcttgatggactggcaggaactccatgtccaccactgccactcctgtgttgtggcattcctccttgccgtt	osa-miR168b	AGGCTTGGTGCAGCTCGGGAA	Diff	gp3	.(((.....((((..((..(((((.(((((...((...((.((((((((.((...))))).))))).))..))...))))).)))))..))..))))...)))...	102	55.7	-35.1	0.6	0	1	0	0.01	1.17644	0.01	1	0	117.644	6.87829	0.0085002	-6.87829
csn-miR169a-3p	3'	ptc-MIR169w-p3_3ss3CG18TA19GT	GGGAGTCACCTTGGCTAATCTGAC	24	cam_scaffold189980	-	3017	3278	tcagagaggaagagaggtcttacatgaagatgaagagtcacgagtttgaTAGCCAAGGATGATTTGCCTGCtgcccagtgccaccaacccgagggagagtcatttctctctcgttttgggttctgagacacgcaGGGAGTCACCTTGGCTAATCTGACaaactcttctctctcatgctagcccttcttttc	4	ptc-MIR169w,vvi-MIR169e,mdm-MIR169b,tcc-MIR169g,	ptc-MIR169w	cgtgtttggTAGCCAAGGATGACTTGCCCActctatggaaagagttctcaagcacacggcagagaggacccttacttcggctctgggcagtcaccttggctatgctgac	ptc-MIR169w-p3	ggcagtcaccttggctatgctgac	New	gp2b	...(((((((((...((.((..((((((((.(((((((.....((..(((((((((((.((((((.(((((((..(((.....((((..((((((((((....))))))))))..))))...)))...)).)))))))))))))))))))).))..))..)))))))))).)))))..)))))))))))))	188	49.2	-83.7	0.9	0.5	0.5	0	0.587101	0.588222	0.01	58.7101	5.87554	58.8222	5.87829	0.998095	-0.00275142
csn-miR169a-5p	5'	vvi-miR169e_1ss14CT	TAGCCAAGGATGATTTGCCTGC	22	cam_scaffold189980	-	3017	3278	tcagagaggaagagaggtcttacatgaagatgaagagtcacgagtttgaTAGCCAAGGATGATTTGCCTGCtgcccagtgccaccaacccgagggagagtcatttctctctcgttttgggttctgagacacgcaGGGAGTCACCTTGGCTAATCTGACaaactcttctctctcatgctagcccttcttttc	4	ptc-MIR169w,vvi-MIR169e,mdm-MIR169b,tcc-MIR169g,	vvi-MIR169e	gtcttgtctgaTAGCCAAGGATGACTTGCCTGCcctatcccaagtgggtcaatttctttcttttttccaagtagtgtttgatatttgatatatcatgaatccggttgtttgggttccaggcagtcaccttggctaattttacaggctct	vvi-miR169e	TAGCCAAGGATGACTTGCCTGC	Diff	gp2b	...(((((((((...((.((..((((((((.(((((((.....((..(((((((((((.((((((.(((((((..(((.....((((..((((((((((....))))))))))..))))...)))...)).)))))))))))))))))))).))..))..)))))))))).)))))..)))))))))))))	188	49.2	-83.7	0.9	1.5	0.5	2	1.7613	0.588222	1.47609	1.19322	0.254863	0.3985	-1.32735	2.99428	1.58221
csn-miR169b	5'	vvi-miR169e_R+1_1ss21GA	TAGCCAAGGATGACTTGCCTACC	23	cam_scaffold222568	-	1758	2020	agagagaggaaaagaggccttacatgaaggggtagagtgtagagtttggTAGCCAAGGATGACTTGCCTACTcccacacaagggttgagagatggatcacttggtaatttttattcagcccttgttcgattcttaggcagtcatcttggctaatctgactggctcttctctctcatgctaggctttctcttc	2	vvi-MIR169e,sly-MIR169d,	vvi-MIR169e	gtcttgtctgaTAGCCAAGGATGACTTGCCTGCcctatcccaagtgggtcaatttctttcttttttccaagtagtgtttgatatttgatatatcatgaatccggttgtttgggttccaggcagtcaccttggctaattttacaggctct	vvi-miR169e	TAGCCAAGGATGACTTGCCTGC	Diff	gp2a	...(((((((.....(((((..(((((..(((.(((((....((((...(((((((.((((((.((((((.......((((((((((((((((..(((....))).)))))...)))))))))))........)))))))))))))))))))....)))).))))).)))..)))))..)))))))))))).	188	45.8	-80.5	0.9	1	0	0	1.1742	0.01	0.01	117.42	6.87554	1	0	117.42	6.87554
csn-miR169e	5'	ptc-miR169r_R-1_1ss13AG	TAGCCAAGGATGGCTTGCCT	20	cam_scaffold148903	-	3554	3813	gaggaagagaggccttacatgaagggcagagtgtagagtttggTAGCCAAGGATGGCTTGCCTaattccacacaagggttgagagattggatcattttgtattacttagcccttgtttggttctcaggcagtcatcctggctaacttgattggctcttctctttcatgttaggccttctcttc	39	ptc-MIR169r,ptc-MIR169i,ptc-MIR169m,ptc-MIR169j,ptc-MIR169k,ptc-MIR169l,ptc-MIR169o,vvi-MIR169e,vvi-MIR169x,vvi-MIR169h,vvi-MIR169b,mdm-MIR169f,mdm-MIR169e,tcc-MIR169d,tcc-MIR169h,tcc-MIR169j,mtr-MIR169f,nta-MIR169t,ath-MIR169j,ath-MIR169i,ath-MIR169h,ath-MIR169k,ath-MIR169l,ath-MIR169m,ath-MIR169n,cme-MIR169e,cme-MIR169n,cme-MIR169k,sly-MIR169b,sly-MIR169d,osa-MIR169f,osa-MIR169l,osa-MIR169i,osa…	ptc-MIR169r	gagggtttggTAGCCAAGGATGACTTGCCTAtttcctccataaggctttaaaaagcatgaaatgtggtttagagctcaattgaagggttcataggcagtctactttggttatcctagct	ptc-miR169r	TAGCCAAGGATGACTTGCCTA	Diff	gp2a	...((((((((((((.((((((((((.(((((...((((....(((((.((((((((.(((((....(((.((((((((((((..(((..(....)..).))..)))))))))))).))).....)))))))))))))))))))))).....))))).).))))))))).)))))).))))))	180	45.9	-89.5	1.1	22	22	8	25.8324	25.8818	5.90436	4.37515	2.12933	4.3835	2.13208	0.998095	-0.00275142
csn-miR171a	5'	csi-MIR171a-p5	ATATTGGTGCGGTTCAATAAGAAA	24	cam_scaffold192003	-	4143	4406	tatagatcattttaacgggATATTGGTGCGGTTCAATAAGAAAgtagtgctcaaaatattgggctctcctttttgattgagccgtgccaatatcacgtaaaactgctctcaa	3	csn-MIR171a,crt-MIR171,vvi-MIR171c,	csn-MIR171a	tactcacgggatattggtgcggttcaataagaaaacggtgctcaatactttttgagctccgctttttgaTTGAGCCGCGCCAATATCACgtgccact	csn-MIR171a-p5	atattggtgcggttcaataagaaa	New	gp2a	...(((.((.(((.(((.((((((((..(((((((((.((((((.((.((((((....)))))).)).)))))).)))))))))..)))))))).))).))).)).)))...	106	38.4	-50.6	1.2	0	0	1	0.01	0.01	0.738045	0.0135493	-6.20564	0.0135493	-6.20564	1	0
csn-miR171b	3'	csi-miR171a_L+1R+3	ATTGAGCCGCGCCAATATCACGTG	24	cam_scaffold392386	-	2028	2291	cgagatgttggtgcggttcaacctaaccacaatgtcgatcaattgttcgactgtgtggtttgATTGAGCCGCGCCAATATCACGTG	2	csn-MIR171a,sly-MIR171c,	csn-MIR171a	tactcacgggatattggtgcggttcaataagaaaacggtgctcaatactttttgagctccgctttttgaTTGAGCCGCGCCAATATCACgtgccact	csn-miR171a	TTGAGCCGCGCCAATATCAC	Diff	gp2b	((.((((((((((((((((((...(((((((..(((((........)))))..)))))))...)))))))))))))))))).))..	84	48.8	-49.5	1.2	0	1	0	0.01	1.17644	0.01	1	0	117.644	6.87829	0.0085002	-6.87829
csn-miR171d	5'	gma-miR171k-5p	CGATGTTGGTGAGGTTCAATC	21	cam_scaffold232257	-	204	300	aaaagaaagCGATGTTGGTGAGGTTCAATCcgaagacggatttacgcttgtggttgtaaatgaggatctcagaTTGAGCCGCGCCAATATCACTttt	2	ptc-MIR171d,mtr-MIR171e,	ptc-MIR171d	aaaagaaagcgatgttggtgaggttcaatccgaagacagatttacacgagtgaaagtaaaatccgatctcAGATTGAGCCGCGCCAATATCacttttcag	ptc-MIR171d-p5	cgatgttggtgaggttcaatc	New	gp1	....(((((.((((((((((.(((((((((.((.((...((((((((.....).))))))).....)))).))))))))).)))))))))).)))))	93	43.3	-37.6	0.9	1	0.5	1.5	1.1742	0.588222	1.10707	1.06064	0.0849382	0.531334	-0.91231	1.99619	0.997249
csn-miR171f	5'	gma-miR171j-5p	TATTGGCCTGGTTCACTCAGA	21	cam_scaffold37740	-	2161	2421	tatatgaaatggtaactctgaTATTGGCCTGGTTCACTCAGAcaaaaacacacttatccaaaaaaatatatatccatacttgatgtggtgagagttttgatttgattgagccgtgccaatatctcagtttctttcattac	9	ptc-MIR171i,tcc-MIR171h,mtr-MIR171d,mtr-MIR171c,nta-MIR171c,ath-MIR171a,ath-MIR170,sly-MIR171a,gma-MIR171j,	gma-MIR171j	atgaagtagttattgtgaTATTGGCCTGGTTCACTCAGAcatgtataccacggcacggttgtgtccttgctagaaagatttaaaacaaaatacatgttgtgattgtggttttgggttTGATTGAGCCGTGCCAATATCtcagtgctatttcat	gma-miR171j-5p	TATTGGCCTGGTTCACTCAGA	Yes	gp2a	...((((((.((.((((..(((((((((..((((((.(((((..(((((...((((((((...((.(((......))).))..)).)))))).)))))..))))).))))))..)))))))))..))))))))))))...	134	34.3	-42.3	0.9	17	12.5	18.5	19.9614	14.7055	13.6538	1.46197	0.54791	1.07703	0.107055	1.35741	0.440855
csn-miR171g	3'	vvi-miR171g_L-1R-1_1ss11CT	TGAGCCGAATCAATATCAC	19	cam_scaffold606323	-	124	196	gccaacctttccatgttggagccgtcggttggggacaccaactcctTGAGCCGAACCAATATCACccgagcca	1	vvi-MIR171g,	vvi-MIR171g	gccagcctctccatgttggttccatcggtgggggacaccaactccTTGAGCCGAACCAATATCACCcgagccaaat	vvi-miR171g	TTGAGCCGAACCAATATCACC	Diff	gp1	.(((((........))))).(((((((((..((((.......))))..).))))............)).))..	51	57.5	-17	0.4	1	2	0	1.1742	2.35289	0.01	117.42	6.87554	235.289	7.87829	0.499047	-1.00275
csn-miR171h	3'	cme-MIR171b-p3	TGATTGAGCCGTGCCAATATC	21	cam_scaffold192003	-	4208	4294	ttaacgggatattggtgcggttcaataagaaagtagtgctcaaaatattgggctctccttttTGATTGAGCCGTGCCAATATCacgt	1	cme-MIR171b,	cme-MIR171b	ttaacgggatattggtgcggttcaataaaaaggtaatactcaaaataagcgttgggttttgctttttgaTTGAGCCGTGCCAATATCACGtgtcaacga	cme-MIR171b-p3	tgaTTGAGCCGTGCCAATATC	New	gp1	...(((.((((((((..(((((((((.((((((.((.((((((....)))))).)).)))))).)))))))))..)))))))).)))	84	41.4	-46.5	1.3	78.1667	75.5	86	91.7834	88.8215	63.4718	1.44605	0.532118	1.39938	0.484792	1.03335	0.0473255
csn-miR171m	3'	mdm-miR171a_R-1	TTGAGCCGCGTCAATATCTC	20	cam_scaffold543588	+	987	1246	ggaaggtgtttgatatgcagtgaagatattgacgtgtttcaatctaaaaacatggttagatcgagtcttattagccatgtaattcgaTTGAGCCGCGTCAATATCTCactttgcgcctctt	10	vvi-MIR171b,mdm-MIR171b,mdm-MIR171a,mtr-MIR171b,cme-MIR171h,osa-MIR171i,gma-MIR171m,gma-MIR171t,gma-MIR171p,gma-MIR171n,	mdm-MIR171a	gaaggtattgacgcgcctcaatttgaacgrgtggctyatattggagacttaaccatgcgattctgaTTGAGCCGCGTCAATATCTCC	mdm-miR171a	TTGAGCCGCGTCAATATCTCC	Diff	gp2a	((.((((((.........((((.(((((((((((((..((((((.((..((((((((((...........))))))))))..)).))))))..)))))))))))))))))..)))))))).	120	39.7	-47.1	1	4.5	2.5	3.5	5.28391	2.94111	2.58316	2.04552	1.03247	1.13857	0.187225	1.79657	0.845245
csn-miR171q	3'	ptc-MIR171i-p3_1ss18TC	TTGATTTGATTGAGCCGCGCCAAT	24	cam_C284144987	-	103	366	tatatgaaatagtgactttgatattggcatggttcactcagataaaaacaaatatgtatatatatatatattatatgcatggcggtgaagttTTGATTTGATTGAGCCGCGCCAATatctgagttctctttcattac	14	ptc-MIR171i,ptc-MIR171f,mdm-MIR171e,mdm-MIR171c,tcc-MIR171h,mtr-MIR171d,nta-MIR171c,ath-MIR171a,cme-MIR171e,cme-MIR171f,sly-MIR171a,osa-MIR171d,osa-MIR171e,gma-MIR171j,	ptc-MIR171i	gagtgactatgatattggcctggttcactcagatcacgacttcagagcaaagtgtctttcttcttcttctttttcttcttcttcttgttttatgttcgtttgattTGATTGAGCCGTGCCAATATCtcagtactc	ptc-MIR171i-p3	ttgattTGATTGAGCCGTGCCAAT	New	gp2a	...((((((.((.((((..(((((((((..((((((.((((((.(((((...((((((((((.........))))))))))........))))).)))))).))))))..)))))))))..)))))).))))))...	131	31.4	-48.5	1.1	1	0	0.5	1.1742	0.01	0.369022	3.18193	1.6699	0.0270986	-5.20564	117.42	6.87554
csn-miR172b	3'	csi-miR172a-3p_R+1	AGAATCTTGATGATGCTGCAT	21	cam_scaffold348405	+	4396	4656	aagagtcattgttttcaggtGCGGCATCATTAAGATTCACAtgcaaatgtgttgatgatatatagtatcgtcagctgaactttgaaggtgAGAATCTTGATGATGCTGCATctggaattgatgactatg	53	csn-MIR172a,ptc-MIR172b,ptc-MIR172c,ptc-MIR172f,ptc-MIR172a,ptc-MIR172e,ptc-MIR172d,vvi-MIR172d,mdm-MIR172e,mdm-MIR172c,mdm-MIR172a,mdm-MIR172g,mdm-MIR172b,mdm-MIR172d,mdm-MIR172i,tcc-MIR172b,tcc-MIR172e,tcc-MIR172c,tcc-MIR172d,mtr-MIR172b,mtr-MIR172c,nta-MIR172h,nta-MIR172a,nta-MIR172e,nta-MIR172g,nta-MIR172f,nta-MIR172i,nta-MIR172c,nta-MIR172d,nta-MIR172j,ath-MIR172c,ath-MIR172a,ath-MIR172d,ath…	csn-MIR172a	gtcaccttaaaacagtcgttgctcgctgtaGCAGCGTCCTCAAGATTCACAtccagtctaaaggcaaaagcagcaatttttcttcatttttgcttgccttggtttttgtcagtgAGAATCTTGATGATGCTGCAacggcgattaatgactagctaccaacaa	csn-miR172a-3p	AGAATCTTGATGATGCTGCA	Diff	gp2a	...(((((((..((((((((((((((((((((((((((((...((((.(((((((((((((...)))))))))))...))))))...))))..))))))))))))))))))))))))..)))))))...	123	38	-64.9	1.3	265	156.5	345	311.163	184.113	254.625	1.22204	0.289297	0.723076	-0.467782	1.69006	0.757078
csn-miR172d	5'	ptc-miR172b-5p_2ss2GT21AT	GTAGCATCATCAAGATTCACT	21	cam_scaffold412884	-	5119	5379	cgtttgctggtGTAGCATCATCAAGATTCACAttcaaatgcacggtggtcgttagtggtgtgatatgatattgtaatcaatctctctctctctctctctctgcaagagctttttgaagatgAGAATCTTGATGATGCTGCATCggcaa	44	ptc-MIR172b,ptc-MIR172c,ptc-MIR172f,ptc-MIR172a,ptc-MIR172d,ptc-MIR172e,vvi-MIR172d,mdm-MIR172e,mdm-MIR172g,mdm-MIR172d,mdm-MIR172i,tcc-MIR172b,tcc-MIR172c,tcc-MIR172e,mtr-MIR172b,mtr-MIR172c,nta-MIR172g,nta-MIR172i,nta-MIR172c,nta-MIR172d,nta-MIR172h,nta-MIR172j,nta-MIR172e,nta-MIR172f,ath-MIR172a,ath-MIR172b,ath-MIR172e,cme-MIR172c,cme-MIR172d,cme-MIR172b,sly-MIR172a,sly-MIR172b,osa-MIR172d,osa…	ptc-MIR172b	ttgtttgcgggtGGAGCATCATCAAGATTCACAtgcaaatgcacggccggtgatgttaagagttaaatctttctttgtttctgttcatctgccaaagttctttggaagtgAGAATCTTGATGATGCTGCATcggcaataa	ptc-miR172b-5p	GGAGCATCATCAAGATTCACA	Diff	gp2a	...((((((((((((((((((((((((((.((((((((.((...(..(.....((.((...((...((.((((....)))).))..))..)).))....)..)....))..)))))..))).))))))))))))))))))))))))))	145	41.9	-55.7	0.9	0	2	2.5	0.01	2.35289	1.84511	0.00541973	-7.52756	1.2752	0.350724	0.0042501	-7.87829
csn-miR172e	3'	nta-miR172d_1ss1AG	GGAATCTTGATGATGCTGCAT	21					gtttgcagatgtagcatcatcaagattcacataaaaaacgcatggtgatgagctgatgaaatgacattaatggccaaggcagctttctgaaggtgAGAATCTTGATGATGCTGCATcagcaataaacgactacctgatttatcattatgccattggaacgatacacagataattagcataattcatgtgcaagaatgccacgggtacatggtatggttcaattgatacagtcgttgtttgcgggtgtagcatcatcaagattcacatgaaaaggcaaggtgaaatgaaattaattaagagccatggctttttgaaggtgAGAATCTTGATGATGCTGCATcagcaataa	73	nta-MIR172e,csi-MIR172a,csi-MIR172a,csi-MIR172c,csi-MIR172c,ptc-MIR172d,ptc-MIR172d,ptc-MIR172e,ptc-MIR172e,ptc-MIR172a,ptc-MIR172a,ptc-MIR172c,ptc-MIR172c,ptc-MIR172b,ptc-MIR172b,ptc-MIR172f,ptc-MIR172f,ptc-MIR172g,ptc-MIR172g,ptc-MIR172i,vvi-MIR172d,vvi-MIR172d,vvi-MIR172c,vvi-MIR172c,mdm-MIR172i,mdm-MIR172i,mdm-MIR172e,mdm-MIR172e,mdm-MIR172d,mdm-MIR172d,mdm-MIR172c,mdm-MIR172c,mdm-MIR172g,mdm…	nta-MIR172e	gtttgcagatgtagcatcatcaagattcacataaaaaacgcatggtgatgagctgatgaaatgacattaatggccaaggcagctttctgaaggtgAGAATCTTGATGATGCTGCATcagcaataaacgactacctgatttatcattatgccattggaacgatacacagataattagcataattcatgtgcaagaatgccacgggtacatggtatggttcaattgatacagtcgttgtttgcgggtgtagcatcatcaagattcacatgaaaaggcaaggtgaaatgaaattaattaagagccatggctttttgaaggtgAGAATCTTGATGATGCTGCATcagcaataa	nta-miR172d	AGAATCTTGATGATGCTGCAT	Diff	gp3	..((((.(((((((((((((((((((((.(((..((((.(((((((..(((..((((...((..(((.....(((....((.(((....))).)).(((((((((((((((((((((.((((..(((((((...(((....)))......((...((((.((((.((........(((((.....))))).....((((...))))..)))))).))))...))....)))))))..)))).))))))))))))))))))))).........)))...)))..))...)))).)))...)))))).).))))....))).))))))))))))))))))))).))))...	167	39	-129.4	1	4	6	5	4.69681	7.05866	3.69022	1.27277	0.347973	1.9128	0.935687	0.665396	-0.587714
csn-miR172f	3'	ptc-MIR172d-p3_1ss9TC	TGGGAATCCTGATGATGCTGC	21	cam_scaffold822490	+	1840	2100	accaatcaatttttggggatgcagtatcgtcacgatccccaaacttttgatggggtatcattttggtgtagtcatggaaggtcccttgctctacccaaaaaactcctttgattattTGGGAATCCTGATGATGCTGCttcagcgaatagttgatttcc	21	ptc-MIR172d,ptc-MIR172h,ptc-MIR172e,ptc-MIR172g,vvi-MIR172c,mdm-MIR172l,mdm-MIR172i,tcc-MIR172d,tcc-MIR172a,tcc-MIR172c,mtr-MIR172a,nta-MIR172j,ath-MIR172e,cme-MIR172d,cme-MIR172a,osa-MIR172b,gma-MIR172c,gma-MIR172l,gma-MIR172i,gma-MIR172d,gma-MIR172e,	ptc-MIR172d	gcattggcggatgcggcatcatcaagattcacaagctttaaggcttgagtgagaggggtggcatacggtcacctcctttagcaagctttaaggcttgagtgagaggggtggcatacggtcacctcctttagtccaaagggtccttttttatgGGAATCTTGATGATGCTGCATcggcaaata	ptc-MIR172d-p3	tgGGAATCTTGATGATGCTGC	New	gp2a	...((((((((((((..((.((((((((((((.(((.((((((...(..(.(((((....((((((.((((.((.((......)).))..)))))))))).))))).)..)...)))))).))).)))))))))))).))..)))).))))))))...	152	42.4	-61	0.9	1	5	6	1.1742	5.88222	4.42827	0.265161	-1.91506	1.32833	0.409618	0.199619	-2.32468
csn-miR172g-5p	5'	ptc-MIR172d-p5	TGCGGCATCATCAAGATTCAC	21	cam_scaffold161588	-	7452	7712	tcattgtttgcagaTGCGGCATCATCAAGATTCACatgcaaatgaacagcagatttatactctgccgaatttgaaagatgAGAATCTTGATGATGCTGCATCagcaatcaacga	46	csi-MIR172a,ptc-MIR172b,ptc-MIR172f,ptc-MIR172d,ptc-MIR172c,ptc-MIR172a,vvi-MIR172d,mdm-MIR172e,mdm-MIR172g,mdm-MIR172d,mdm-MIR172c,mdm-MIR172a,mdm-MIR172b,mdm-MIR172l,mdm-MIR172i,tcc-MIR172b,tcc-MIR172e,tcc-MIR172c,tcc-MIR172d,mtr-MIR172b,mtr-MIR172c,nta-MIR172h,nta-MIR172e,nta-MIR172g,nta-MIR172f,nta-MIR172c,nta-MIR172d,nta-MIR172a,nta-MIR172i,ath-MIR172b,ath-MIR172c,ath-MIR172d,ath-MIR172a,cme…	ptc-MIR172d	gcattggcggatgcggcatcatcaagattcacaagctttaaggcttgagtgagaggggtggcatacggtcacctcctttagcaagctttaaggcttgagtgagaggggtggcatacggtcacctcctttagtccaaagggtccttttttatgGGAATCTTGATGATGCTGCATcggcaaata	ptc-MIR172d-p5	tgcggcatcatcaagattcac	New	gp2a	((.(((.((((.(((((((((((((((((((((.(((.(((((.....(((((.......)))))...)))))....))).))))))))))))))))))))).)))).))).))	114	39.5	-52.4	1.2	28.5	21	29.5	33.4648	24.7053	21.7723	1.53703	0.620148	1.13471	0.182327	1.35456	0.437821
csn-miR172k	3'	gma-miR172k	TGAATCTTGATGATGCTGCAT	21	cam_scaffold161588	+	7453	7713	tagtcgttgattgctgatgcagcatcatcaagattctcatctttcaaattcggcagagtataaatctgctgttcatttgcatgTGAATCTTGATGATGCCGCATctgcaaacaatgactc	1	gma-MIR172k,	gma-MIR172k	ttgtttgcggatgtagcaccatcaagattcacatgcaaatgaaggtgggtgggactatgatgcaatctaagtgctctgccaatccattggtattttttggtggTGAATCTTGATGATGCTGCATcagccataaa	gma-miR172k	TGAATCTTGATGATGCTGCAT	Yes	gp2a	.((((((((.((((.(((((.(((((((((((((((.(((....(((((.(((((((.......)))))))...))))).))).))))))))))))))).))))).)))).)))))))).	118	40	-62.3	1.3	0.5	0	0.5	0.587101	0.01	0.369022	1.59096	0.669901	0.0270986	-5.20564	58.7101	5.87554
csn-miR1873	5'	osa-MIR1873-p5_1ss2AG	TGGCTCTGATACCATGTTGA	20	cam_scaffold369244	+	2577	2836	acgaacaaatggaagggcaaacaaattcacatagagagacttgagctcaagacctctcagaaccaaTGGCTCTGATACCATGTTGAaaacaaattcaacatagtatcagaatcattggtttgaagggttaatgggtttaagtctcatgatatgtttgttcctttgttata	3	vvi-MIR845e,vvi-MIR845d,osa-MIR1873,	osa-MIR1873	tagattatgaaccTCAACATGGTATCAGAGCTGGAAGtcctaaagttgacatcatgatagcctgacgatggtggagaccatgataagctgataccatgtattttgccgacattgtgtttctccaagattgtgctacatcacaaacttagaaaaacttagaacttctagctctgataccatgttgagttttatggcct	osa-MIR1873-p5	tagctctgataccatgttga	New	gp2a	...((((((.(((...(((((((...(((......((((((((((((((.((((..(((((.((((((..((((((((.((((((((......)))))))).))))))))..)))))))))))..))))..)))))))))))))).)))..))))))))))))))))...	164	36.5	-75.3	1.2	0.5	1	0.5	0.587101	1.17644	0.369022	1.59096	0.669901	3.188	1.67265	0.499047	-1.00275
csn-miR1879	3'	osa-miR1879_R-7_1ss11TG	GTGTTTGGTTGAGGGAT	17					tccaacccatcccacctcgtccccaaaccaaacacatgcacgcaaatggcttgttgaggaataaacatcttgctcccttgcattctaaactatgatattcttcaagcatatGTGTTTGGTTTAGGGATGAGGTGGgatgggttaggtcca	1	osa-MIR1879,	osa-MIR1879	tccaacccatcccacctcgtccccaaaccaaacacatgcacgcaaatggcttgttgaggaataaacatcttgctcccttgcattctaaactatgatattcttcaagcatatGTGTTTGGTTTAGGGATGAGGTGGgatgggttaggtcca	osa-miR1879	GTGTTTGGTTTAGGGATGAGGTGG	Diff	gp3	.((((((((((((((((((((((.(((((((((((((((..((.....))...((((((((((.......(((......))).((........)))))))))))))))..)))))))))))).)))))))))))))))))))).))....	145	45.3	-76.1	1.1	2	2	2	2.3484	2.35289	1.47609	1.59096	0.669901	1.594	0.672652	0.998095	-0.00275142
csn-miR2118a	3'	gma-miR2118a-3p_R+1	TTGCCGATTCCACCCATTCCTA	22					aagggaaagggagaagagcttgaggaagtgatgGGAGATGGGAGGGTCGGTAAAGaatatatctgagactcgactcaatctcgatctctctcagtgttgtgttgttttgtttatccttTTGCCGATTCCACCCATTCCTatgatttccttcggttcctctctttccactc	3	gma-MIR2118a,mtr-MIR2118,gma-MIR2118b,	gma-MIR2118b	tgaggaagtgatgGGAGATGGGAGGGTCGGTAAAGgataacagcgtctctatgattaattgttgtgttgtttattcttTTGCCGATTCCACCCATTCCTatgattttctt	gma-miR2118a-3p	TTGCCGATTCCACCCATTCCT	Diff	gp3	.((((((((((((..((((..((((((((.((((((.(((((.((((((((((((((((((.((((((.((((.......))))....))))))...)))))).............)))))))))).)).))))))))))).))))))))..)))))))))))))).)).	168	45.3	-71.4	0.9	0	1	0	0.01	1.17644	0.01	1	0	117.644	6.87829	0.0085002	-6.87829
csn-miR2624a	5'	mtr-miR2624a_L-2R-2_1ss5AT	AATGACGAGGTTGCCGG	17					tCGAAAGACGAGGTTGCCGGCTgtgtgacacaatcgatcaccagttctcgatcttgttcctc	2	mtr-MIR2624a,	mtr-MIR2624a	tCGAAAGACGAGGTTGCCGGCTgtgtgacacaatcgatcaccagttctcgatcttgttcctc	mtr-miR2624a	CGAAAGACGAGGTTGCCGGCT	Diff	gp3	..((..((((((((((...((((.((((.........))))))))...))))))))))..))	60	51.6	-18.3	0.6	0	1	2	0.01	1.17644	1.47609	0.00677466	-7.20564	0.797	-0.327348	0.0085002	-6.87829
csn-miR2629a	5'	mtr-miR2629a_L-2R-2_1ss16TA	TTTTCCTCGGTAGATAA	17					ctcgatagtttactgccgaAGTTTTCCTCGGTAGTTAACTtccataattcggcagttaactgccgatgagcatttcggtaaattactaatatgac	7	mtr-MIR2629d,mtr-MIR2629e,mtr-MIR2629b,mtr-MIR2629a,mtr-MIR2629g,mtr-MIR2629f,	mtr-MIR2629f	caggacgcatcggcagttaactgctgatggaaacgatgatagttaactgccgaAGTTTTCCTCGGTAGTTAACTgccgctggttctt	mtr-miR2629a	AGTTTTCCTCGGTAGTTAACT	Diff	gp3	.....((((....(((((((((..((.(((((((((((((.((.......)).))))))))))))).))..)))))))))....)))).......	83	40	-37.5	1	3	0	0	3.52261	0.01	0.01	352.261	8.4605	1	0	352.261	8.4605
csn-miR2936	5'	ath-miR2936_L-4R-1_1ss21CG	AGAGAGAGAACACAGAG	17					ccattttcgaaagcCTTGAGAGAGAGAACACAGACGataccaactttcttcaatctcgttgccgcagtataattatctcattcctcggatatatctctccttctgcggcggcgacaagaagctacaagaataaaaagtctgttttctctcttttcaagaaaccacttacttcgaaaatgg	1	ath-MIR2936,	ath-MIR2936	ccattttcgaaagcCTTGAGAGAGAGAACACAGACGataccaactttcttcaatctcgttgccgcagtataattatctcattcctcggatatatctctccttctgcggcggcgacaagaagctacaagaataaaaagtctgttttctctcttttcaagaaaccacttacttcgaaaatgg	ath-miR2936	CTTGAGAGAGAGAACACAGACG	Diff	gp3	(((((((((((...((((((((((((((.((((((........(((.((((....(((..(((((((......(((((........)))))...........)))))))..)))...))))....)))........)))))).))))))).)))))))...........)))))))))))	144	41.1	-60.1	0.8	1	1	2	1.1742	1.17644	1.47609	0.795482	-0.330099	0.797	-0.327348	0.998095	-0.00275142
csn-miR319c	3'	mdm-MIR319c-p3	TTGGACTGAAGGGAGCTCC	19	cam_scaffold519136	+	2969	3143	aggagctctcttcggtccagttcgaggcggtttgaaggctgataactcagctgctgactcgttggttcaagaactcatcaaatcataatagagaaaagagtgatatgtttttgatccatcgatgcaggagcttagttcagttattgctgtcacgccTTGGACTGAAGGGAGCTCC	1	mdm-MIR319c,	mdm-MIR319c	aggagctcttcttcagtccagtccggggcrgtttaagggctgacactcagctgctgactcgttggttcaagaactcatcgtacaaatgctaaaagaagtggtgtgtttctgATCCAACGAAGCAGGAGCTGAgaggttggttattgcagtcgcgtcttggactgaagggagctcct	mdm-MIR319c-p3	ttggactgaagggagctcc	New	gp1	.(((((((((((((((((((..((.((((((..((..(((((..(((.((((.(((..(((.(((.((((((((..((((..((.............)).))))..)))))))).))).)))..))).)))).))))))))..)))))))).))..)))))))))))))))))))	174	46.3	-82.1	1	6.25	8.33333	29.8333	7.33876	9.80369	22.0183	0.333302	-1.5851	0.445252	-1.16731	0.748571	-0.417789
csn-miR390a-3p	3'	ptc-miR390d-3p_2ss5AG20TC	CGCTGTCCATCCTGAGTTTCA	21	cam_scaffold293933	-	300	560	acaagtaaagaagattctgtaAAGCTCAGGAGGGATAGCGCCAtggttgatggaaggttttatttttctttatattcttcatcctcctctctttagCGCTGTCCATCCTGAGTTTCAtggcttcttcatactatc	32	csi-MIR390,ptc-MIR390a,ptc-MIR390d,ptc-MIR390c,ptc-MIR390b,vvi-MIR390,mdm-MIR390e,mdm-MIR390c,mdm-MIR390d,mdm-MIR390b,mdm-MIR390a,tcc-MIR390b,tcc-MIR390a,mtr-MIR390,pta-MIR390,nta-MIR390b,nta-MIR390a,nta-MIR390c,ath-MIR390b,ath-MIR390a,cme-MIR390a,cme-MIR390b,cme-MIR390c,cme-MIR390d,osa-MIR390,gma-MIR390g,gma-MIR390f,gma-MIR390e,gma-MIR390d,gma-MIR390b,gma-MIR390a,gma-MIR390c,	ptc-MIR390d	agaatctgttAAGCTCAGGAGGGATAGCGCCctaaggataaccatgggctctttttatttggtttttgactatcagtggCGCTATCCATCCTGAGTTTTActggtt	ptc-miR390d-3p	CGCTATCCATCCTGAGTTTTA	Diff	gp2a	...((((..(((((..(..(.((((((((((.(((((((((...((..((((((..((..((........)).))..))))))..))........))))))))).)))))))))).)..)..))))).))))...	129	40	-50.8	0.9	1	10	5	1.1742	11.7644	3.69022	0.318193	-1.65203	3.188	1.67265	0.0998095	-3.32468
csn-miR390a-5p	5'	csi-miR390_R+1	AAGCTCAGGAGGGATAGCGCCT	22	cam_scaffold293933	-	300	560	acaagtaaagaagattctgtaAAGCTCAGGAGGGATAGCGCCAtggttgatggaaggttttatttttctttatattcttcatcctcctctctttagCGCTGTCCATCCTGAGTTTCAtggcttcttcatactatc	32	csn-MIR390,ptc-MIR390a,ptc-MIR390d,ptc-MIR390c,ptc-MIR390b,vvi-MIR390,mdm-MIR390e,mdm-MIR390c,mdm-MIR390d,mdm-MIR390b,mdm-MIR390a,tcc-MIR390b,tcc-MIR390a,mtr-MIR390,pta-MIR390,nta-MIR390b,nta-MIR390a,nta-MIR390c,ath-MIR390b,ath-MIR390a,cme-MIR390a,cme-MIR390b,cme-MIR390c,cme-MIR390d,csnMIR390,gma-MIR390g,gma-MIR390f,gma-MIR390e,gma-MIR390d,gma-MIR390b,gma-MIR390a,gma-MIR390c,	csn-MIR390	aaagtaaagaagaatctgttAAGCTCAGGAGGGATAGCGCCatgggtgccatgaatatgggaatgatctagggtttcatgataaataatgggcactggcgctatccatcctgagtttcatggcttcttcttactctctctctcgagatcggctc	csn-miR390	AAGCTCAGGAGGGATAGCGCC	Diff	gp2a	...((((..(((((..(..(.((((((((((.(((((((((...((..((((((..((..((........)).))..))))))..))........))))))))).)))))))))).)..)..))))).))))...	129	40	-50.8	0.9	2	1.5	3.5	2.3484	1.76467	2.58316	0.909122	-0.137454	0.683143	-0.54974	1.33079	0.412286
csn-miR390c-3p	3'	ptc-miR390d-3p_2ss8CT20TC	CGCTATCTATCCTGAGTTTCA	21	cam_scaffold270990	+	1332	1592	tatatcagaaaacatacagtatgggaggatctgtgAAGCTCAGGAGGGATAGCGCCatggacaatgactatgattgttgttctaaggctttgtttggttgtgttttaatttttatgtcaatcactactggCGCTATCTATCCTGAGTTTCAcgggttcttcttactatctctggtc	28	csi-MIR390,ptc-MIR390a,ptc-MIR390b,ptc-MIR390d,ptc-MIR390c,vvi-MIR390,mdm-MIR390e,mdm-MIR390c,mdm-MIR390d,mdm-MIR390b,mdm-MIR390a,tcc-MIR390a,tcc-MIR390b,mtr-MIR390,nta-MIR390b,nta-MIR390c,ath-MIR390b,ath-MIR390a,cme-MIR390d,cme-MIR390c,cme-MIR390a,cme-MIR390b,osa-MIR390,gma-MIR390g,gma-MIR390a,gma-MIR390f,gma-MIR390e,gma-MIR390c,	ptc-MIR390d	agaatctgttAAGCTCAGGAGGGATAGCGCCctaaggataaccatgggctctttttatttggtttttgactatcagtggCGCTATCCATCCTGAGTTTTActggtt	ptc-miR390d-3p	CGCTATCCATCCTGAGTTTTA	Diff	gp2a	...((((((........((((.(((((((((((((((((((((((..(((((((((((((....((((.((((..((((...((..(((......)))..))...))))..))))))))....))).))))))))))..)))))))))))))))))))))))))))...)))))).	172	40.3	-74.4	1	8	9.5	33.5	9.39361	11.1762	24.7245	0.379932	-1.39619	0.45203	-1.14551	0.840501	-0.250679
csn-miR390c-5p	5'	csi-miR390	AAGCTCAGGAGGGATAGCGCC	21	cam_scaffold270990	+	1332	1592	tatatcagaaaacatacagtatgggaggatctgtgAAGCTCAGGAGGGATAGCGCCatggacaatgactatgattgttgttctaaggctttgtttggttgtgttttaatttttatgtcaatcactactggCGCTATCTATCCTGAGTTTCAcgggttcttcttactatctctggtc	28	csn-MIR390,ptc-MIR390a,ptc-MIR390b,ptc-MIR390d,ptc-MIR390c,vvi-MIR390,mdm-MIR390e,mdm-MIR390c,mdm-MIR390d,mdm-MIR390b,mdm-MIR390a,tcc-MIR390a,tcc-MIR390b,mtr-MIR390,nta-MIR390b,nta-MIR390c,ath-MIR390b,ath-MIR390a,cme-MIR390d,cme-MIR390c,cme-MIR390a,cme-MIR390b,csnMIR390,gma-MIR390g,gma-MIR390a,gma-MIR390f,gma-MIR390e,gma-MIR390c,	csn-MIR390	aaagtaaagaagaatctgttAAGCTCAGGAGGGATAGCGCCatgggtgccatgaatatgggaatgatctagggtttcatgataaataatgggcactggcgctatccatcctgagtttcatggcttcttcttactctctctctcgagatcggctc	csn-miR390	AAGCTCAGGAGGGATAGCGCC	Yes	gp2a	...((((((........((((.(((((((((((((((((((((((..(((((((((((((....((((.((((..((((...((..(((......)))..))...))))..))))))))....))).))))))))))..)))))))))))))))))))))))))))...)))))).	172	40.3	-74.4	1	109	90	280	127.988	105.88	206.652	0.619339	-0.691198	0.512357	-0.964778	1.2088	0.27358
csn-miR393b	5'	gma-miR393a_R-3	TCCAAAGGGATCGCATTG	18					ggaggaggcaTCCAAAGGGATCGCATTGATCccaaatttcagatttataaatttgtctttctcttcccttgtcaatatttgggatcatttctcttcccttctcaataTTTGGGATCATGCTATCCCTTtggattcctcctt	8	gma-MIR393e,mtr-MIR393b,gma-MIR393b,gma-MIR393c,gma-MIR393a,gma-MIR393d,gma-MIR393f,gma-MIR393g,	gma-MIR393g	agaggaggcaTCCAAAGGGATCGCATTGATCccaaatccaagcttcaatgttcttctctctttctcactcaaaatgttaattttaTTTGGGATCATGCTATCCCTTtggatgtctcctt	gma-miR393a	TCCAAAGGGATCGCATTGATC	Diff	gp3	.(((((((.((((((((((((.((((.((((((((((..((((((....)))))).........................((((..........))))........)))))))))))))).)))))))))))).)))))))	140	39.7	-59.1	1.1	0	3	0	0.01	3.52933	0.01	1	0	352.933	8.46325	0.0028334	-8.46325
csn-miR393c-3p	3'	ptc-miR393a-3p	ATCATGCTATCCCTTTGGATT	21	cam_scaffold444949	-	2386	2646	aactgaaggaggcaTCCAAAGGGATCGCATTGATCccaactctcttttttcataaactttattcttttttttctaagctttgtatataaatatacacagatgaatttggATCATGCTATCCCTTTGGATTtctccttcacta	30	csi-MIR393,ptc-MIR393b,ptc-MIR393a,ptc-MIR393d,ptc-MIR393c,vvi-MIR393b,vvi-MIR393a,mdm-MIR393a,mdm-MIR393b,tcc-MIR393a,tcc-MIR393b,mtr-MIR393a,mtr-MIR393b,ath-MIR393b,ath-MIR393a,cme-MIR393b,cme-MIR393c,cme-MIR393a,osa-MIR393b,osa-MIR393a,gma-MIR393i,gma-MIR393c,gma-MIR393j,gma-MIR393h,gma-MIR393e,gma-MIR393a,gma-MIR393k,gma-MIR393d,gma-MIR393f,gma-MIR393g,	ptc-MIR393a	agaggaggcaTCCAAAGGGATCGCATTGATCccaagtgtctgtcccccataattttggATCATGCTATCCCTTTGGATTcctcct	ptc-miR393a-3p	ATCATGCTATCCCTTTGGATT	Yes	gp2a	...((((((((..((((((((((((.((((.(((((.((.(((((..................(((........)))...((((((....)))))).))).)).)).))))))))).))))))))))))..))))))))...	136	33.8	-50.9	1.1	2	3.5	3.5	2.3484	4.11755	2.58316	0.909122	-0.137454	1.594	0.672652	0.57034	-0.810106
csn-miR393c-5p	5'	csi-miR393_L-1	TCCAAAGGGATCGCATTGATC	21	cam_scaffold444949	-	2386	2646	aactgaaggaggcaTCCAAAGGGATCGCATTGATCccaactctcttttttcataaactttattcttttttttctaagctttgtatataaatatacacagatgaatttggATCATGCTATCCCTTTGGATTtctccttcacta	30	csn-MIR393,ptc-MIR393b,ptc-MIR393a,ptc-MIR393d,ptc-MIR393c,vvi-MIR393b,vvi-MIR393a,mdm-MIR393a,mdm-MIR393b,tcc-MIR393a,tcc-MIR393b,mtr-MIR393a,mtr-MIR393b,ath-MIR393b,ath-MIR393a,cme-MIR393b,cme-MIR393c,cme-MIR393a,csnMIR393b,csnMIR393a,gma-MIR393i,gma-MIR393c,gma-MIR393j,gma-MIR393h,gma-MIR393e,gma-MIR393a,gma-MIR393k,gma-MIR393d,gma-MIR393f,gma-MIR393g,	csn-MIR393	ttctgcaactagaggataaATCCAAAGGGATCGCATTGATCctaagccttaattataattcccatacttaatattcattaggacgatgctatccctctggattcctccttcggtagctcatatgtatatatataatctctacata	csn-miR393	ATCCAAAGGGATCGCATTGATC	Diff	gp2a	...((((((((..((((((((((((.((((.(((((.((.(((((..................(((........)))...((((((....)))))).))).)).)).))))))))).))))))))))))..))))))))...	136	33.8	-50.9	1.1	8.5	8	6.5	9.98072	9.41155	4.79729	2.08049	1.05692	1.96185	0.972212	1.06048	0.0847114
csn-miR394b	5'	csi-miR394_L+1_1ss3TC	TTCGGCATTCTGTCCACCTCC	21	cam_scaffold737193	-	460	720	tctggtttctcagtggccatattacagagccatTTCGGCATTCTGTCCACCTCCatcaaagttcaatttgatctctattgtgtttggaggtggccaagatgccaaaataacattgtaaatgtttctctgagaaatctta	23	csn-MIR394,ptc-MIR394a,ptc-MIR394b,vvi-MIR394a,vvi-MIR394c,vvi-MIR394b,mdm-MIR394a,mdm-MIR394b,tcc-MIR394b,tcc-MIR394a,nta-MIR394,ath-MIR394b,ath-MIR394a,cme-MIR394a,cme-MIR394b,csnMIR394,gma-MIR394e,gma-MIR394d,gma-MIR394f,gma-MIR394b,gma-MIR394a,gma-MIR394c,gma-MIR394g,	csn-MIR394	cttcttacagagtttaTTGGCATTCTGTCCACCTCCgttccccatcgattgaatctgaaagcctttttcttttcttgtttttgtgcttctctctttcatgctcatggaggtgggcatactgccaactgagctctgttggcttctctt	csn-miR394	TTGGCATTCTGTCCACCTCC	Diff	gp2a	...((((((((((.((.(((.((((((....((((.(((((..((.((((((((((((((......))))).............))))))))).))..))))).))))....)))))))))..)).))))))))))...	133	39.6	-49.7	0.9	0	0	1	0.01	0.01	0.738045	0.0135493	-6.20564	0.0135493	-6.20564	1	0
csn-miR394d	5'	csi-miR394_R-2	TTGGCATTCTGTCCACCT	18	cam_C284057845	+	1	190	tagggtttttcagaggccttattgcatagccactTTGGCATTCTGTCCACCTccatcagttgctgctaattaataccttgcagttgcatatgaattattatcattttcggaggcggtcagaatgtcaaaatagctctgtaaatctctctctgagaaacttga	23	csn-MIR394,ptc-MIR394a,ptc-MIR394b,vvi-MIR394b,vvi-MIR394a,vvi-MIR394c,mdm-MIR394a,mdm-MIR394b,tcc-MIR394b,tcc-MIR394a,nta-MIR394,ath-MIR394b,ath-MIR394a,cme-MIR394a,cme-MIR394b,csnMIR394,gma-MIR394d,gma-MIR394f,gma-MIR394b,gma-MIR394e,gma-MIR394g,gma-MIR394a,gma-MIR394c,	csn-MIR394	cttcttacagagtttaTTGGCATTCTGTCCACCTCCgttccccatcgattgaatctgaaagcctttttcttttcttgtttttgtgcttctctctttcatgctcatggaggtgggcatactgccaactgagctctgttggcttctctt	csn-miR394	TTGGCATTCTGTCCACCTCC	Diff	gp2a	...(((((((((((((.....(((((.(((...((((((((((((.((.(((((....((..((((.............))))..))..((((.......))))....))))).)).))))))))))))...))).))))).....)))))))))))))...	156	40.1	-63.2	1	32	16	32	37.5745	18.8231	23.6174	1.59096	0.669901	0.797	-0.327348	1.99619	0.997249
csn-miR395	3'	csi-miR395	CTGAAGTGTTTGGGGGAACTC	21	cam_scaffold114092	+	3129	3389	cccctagagtttcccggaacacttcactaggactcatttaagatcctcaagggtacttgccctagtcctaCTGAAGTGTTTGGGGGAACTCtggttg	47	csn-MIR395,ptc-MIR395c,ptc-MIR395k,ptc-MIR395f,ptc-MIR395b,ptc-MIR395d,ptc-MIR395g,ptc-MIR395i,ptc-MIR395j,ptc-MIR395e,vvi-MIR395c,vvi-MIR395a,vvi-MIR395i,vvi-MIR395k,vvi-MIR395l,vvi-MIR395h,vvi-MIR395m,vvi-MIR395j,vvi-MIR395g,vvi-MIR395d,vvi-MIR395f,vvi-MIR395b,vvi-MIR395e,mdm-MIR395i,mdm-MIR395b,mdm-MIR395c,mdm-MIR395d,mdm-MIR395h,mdm-MIR395a,mdm-MIR395g,tcc-MIR395a,tcc-MIR395b,nta-MIR395a,nta-…	csn-MIR395	atgtctccgggagttcctccgatcacttcattggggctatatgatcatttagacaaaatttgtcaccccaCTGAAGTGTTTGGGGGAACTCtgggtgccac	csn-miR395	CTGAAGTGTTTGGGGGAACTC	Yes	gp2a	...((((((((((((..(((((((((.(((((((....((((((((....)))).))))....))))))).)))))))))..))))))))))))...	91	49.5	-51	1.1	215.5	34	383.5	253.04	39.9991	283.04	0.894009	-0.161638	0.141319	-2.82297	6.32616	2.66133
csn-miR395b	3'	csi-miR395_1ss21CT	CTGAAGTGTTTGGGGGAACTT	21	cam_scaffold92559	+	2679	2939	ccaaccgaaacaagtagagtgagttaacatcaggtgtaccctagagtttccccacaacacttcattggggactttcttttttccttttttttaaacattcctaCTGAAGTGTTTGGGGGAACTTctgggatcatttgatatttttaattgatctctctctgttgttctgtaaa	89	csi-MIR395,ptc-MIR395c,ptc-MIR395k,ptc-MIR395f,ptc-MIR395b,ptc-MIR395d,ptc-MIR395g,ptc-MIR395i,ptc-MIR395j,ptc-MIR395e,vvi-MIR395c,vvi-MIR395a,vvi-MIR395i,vvi-MIR395k,vvi-MIR395l,vvi-MIR395h,vvi-MIR395m,vvi-MIR395j,vvi-MIR395g,vvi-MIR395d,vvi-MIR395f,vvi-MIR395b,vvi-MIR395e,mdm-MIR395i,mdm-MIR395b,mdm-MIR395c,mdm-MIR395d,mdm-MIR395h,mdm-MIR395a,mdm-MIR395g,tcc-MIR395a,tcc-MIR395b,mtr-MIR395h,mtr-…	csi-MIR395	atgtctccgggagttcctccgatcacttcattggggctatatgatcatttagacaaaatttgtcaccccaCTGAAGTGTTTGGGGGAACTCtgggtgccac	csi-miR395	CTGAAGTGTTTGGGGGAACTC	Diff	gp2a	...((.(.(((((.(((((.(((((((.((((..((..(((..(((((((((((.(((((((((.(((((............................))))).))))))))))))))))))))..)))..))..))))........)))).))).))))))))))).))...	167	37.6	-59.4	0.9	8.5	1.5	32	9.98072	1.76467	23.6174	0.4226	-1.24264	0.0747188	-3.74239	5.65587	2.49975
csn-miR395c	3'	csi-miR395_L+1_1ss22CT	ACTGAAGTGTTTGGGGGAACTT	22	cam_scaffold55475	-	609	870	aacatcacatgtcccctagagctcccctcaacacttcattggggctcttttttttcctcaaaagaggtgaatgaattcctACTGAAGTGTTTGGGGGAACTCttgggctcatttgatact	90	csi-MIR395,ptc-MIR395c,ptc-MIR395k,ptc-MIR395f,ptc-MIR395b,ptc-MIR395d,ptc-MIR395g,ptc-MIR395i,ptc-MIR395j,ptc-MIR395e,vvi-MIR395c,vvi-MIR395a,vvi-MIR395i,vvi-MIR395k,vvi-MIR395l,vvi-MIR395h,vvi-MIR395m,vvi-MIR395j,vvi-MIR395g,vvi-MIR395d,vvi-MIR395f,vvi-MIR395b,vvi-MIR395e,mdm-MIR395i,mdm-MIR395b,mdm-MIR395c,mdm-MIR395d,mdm-MIR395h,mdm-MIR395a,mdm-MIR395g,tcc-MIR395a,tcc-MIR395b,mtr-MIR395a,mtr-…	csi-MIR395	atgtctccgggagttcctccgatcacttcattggggctatatgatcatttagacaaaatttgtcaccccaCTGAAGTGTTTGGGGGAACTCtgggtgccac	csi-miR395	CTGAAGTGTTTGGGGGAACTC	Diff	gp2a	...((((.(((..(((.((((.(((((..(((((((((.(((((...((..((..((((....))))..))..)).))))).)))))))))..))))).)))).)))..))).))))...	114	44.2	-51.9	1	0.5	0	2	0.587101	0.01	1.47609	0.397741	-1.3301	0.00677466	-7.20564	58.7101	5.87554
csn-miR395g	3'	mtr-miR395b_L-1_1ss14GA	TGAAGTATTTGGAGGAACTC	20	cam_scaffold631678	+	39	298	aacatcaagtgttccctagagttcctctgaacacttcttaggactcttgaatccttacTGAAGTATTTGGGGGAACTCctgggctcatttgatact	5	mtr-MIR395b,pab-MIR395,osa-MIR395v,osa-MIR395c,osa-MIR395o,	mtr-MIR395b	tacttgttgattttctcttggagttcctctgaatgcttcaaacatgagacaatcttgatagaaattatggatagttcttgttcaATGAAGTATTTGGGGGAACTCttggaattgaatcaacata	mtr-miR395b	ATGAAGTATTTGGGGGAACTC	Diff	gp2a	...((((((((..(((..(((((((((..((.(((((..((((........))))....))))).))..)))))))))..)))..))))))))...	90	42.7	-44.1	1.1	0	0.5	1.5	0.01	0.588222	1.10707	0.00903288	-6.7906	0.531334	-0.91231	0.0170004	-5.87829
csn-miR396	5'	smo-miR396_R+1	TTCCACGGCTTTCTTGAACCA	21					tctcatgcttTTCCACGGCTTTCTTGAACCtggtgctcttccaaggcaggaggatcagaaaacgttgtggtatttctcatctcctcgtctcgtccttggtctccccttgaaagaaactcaccagtaagagtacgaagttcaagaaagctgtgggaaacaatggccgga	1	smo-MIR396,	smo-MIR396	tctcatgcttTTCCACGGCTTTCTTGAACCtggtgctcttccaaggcaggaggatcagaaaacgttgtggtatttctcatctcctcgtctcgtccttggtctccccttgaaagaaactcaccagtaagagtacgaagttcaagaaagctgtgggaaacaatggccgga	smo-miR396	TTCCACGGCTTTCTTGAACC	Diff	gp3	..((((..(((((((((((((((((((((...((((((((...(((((((((.((.(((((((......)).))))).))))))).)))).....(((((......((....)).....))))).))))))))...)))))))))))))))))))))..)))).....	161	48.2	-61.5	0.8	1.2	0	1.2	1.40904	0.01	0.885653	1.59096	0.669901	0.0112911	-6.46867	140.904	7.13857
csn-miR396a-3p	3'	osa-miR396a-3p_R+1	GTTCAATAAAGCTGTGGGAAA	21	cam_scaffold476545	-	8200	8460	tttgtcgggtgtctacagatgatcctctttgtattcTTCCACAGCTTTCTTGAACTGcatccgatcgcatcatcctcactcttgcaaatttaggtatcaaaaggccattcaatcgttgcaGTTCAATAAAGCTGTGGGAAAatacggagagggtcaaaaatattcgatcgg	55	csi-MIR396a,csi-MIR396b,csi-MIR396c,ptc-MIR396b,ptc-MIR396a,ptc-MIR396d,ptc-MIR396c,ptc-MIR396f,ptc-MIR396e,vvi-MIR396d,vvi-MIR396c,vvi-MIR396a,vvi-MIR396b,mdm-MIR396b,mdm-MIR396g,mdm-MIR396d,mdm-MIR396e,mdm-MIR396a,mdm-MIR396f,mdm-MIR396c,tcc-MIR396b,tcc-MIR396a,tcc-MIR396c,tcc-MIR396e,mtr-MIR396b,mtr-MIR396a,mtr-MIR396c,pta-MIR396,smo-MIR396,pab-MIR396a,hbr-MIR396b,nta-MIR396a,nta-MIR396c,nta-M…	osa-MIR396a	ctttgtgatcTTCCACAGCTTTCTTGAACTGcacgcatgatgaataatccctttggttaattgtgatctggtctctgagagatcgtagttagactcgatcggttgcattggcatcagagagagcaGTTCAATAAAGCTGTGGGAAattgcagag	osa-miR396a-3p	GTTCAATAAAGCTGTGGGAA	Diff	gp2a	...((((..(((.......(((((((((..(((((.((((((((((((.((((((((((..((((.(((.............))).......(((........))).....)))).)))))))))).)))))))))))).)))))..)))))))))...)))..))))...	165	42.1	-70.3	1	115.5	57.5	187.5	135.62	67.6455	138.383	0.980034	-0.029097	0.488827	-1.0326	2.00487	1.00351
csn-miR396a-5p	5'	csi-miR396a	TTCCACAGCTTTCTTGAACTG	21	cam_scaffold476545	-	8200	8460	tttgtcgggtgtctacagatgatcctctttgtattcTTCCACAGCTTTCTTGAACTGcatccgatcgcatcatcctcactcttgcaaatttaggtatcaaaaggccattcaatcgttgcaGTTCAATAAAGCTGTGGGAAAatacggagagggtcaaaaatattcgatcgg	55	csi-MIR396a,csi-MIR396b,csi-MIR396c,ptc-MIR396b,ptc-MIR396a,ptc-MIR396d,ptc-MIR396c,ptc-MIR396f,ptc-MIR396e,vvi-MIR396d,vvi-MIR396c,vvi-MIR396a,vvi-MIR396b,mdm-MIR396b,mdm-MIR396g,mdm-MIR396d,mdm-MIR396e,mdm-MIR396a,mdm-MIR396f,mdm-MIR396c,tcc-MIR396b,tcc-MIR396a,tcc-MIR396c,tcc-MIR396e,mtr-MIR396b,mtr-MIR396a,mtr-MIR396c,pta-MIR396,smo-MIR396,pab-MIR396a,hbr-MIR396b,nta-MIR396a,nta-MIR396c,nta-M…	csi-MIR396b	tatgatcctctttgtatttTTCCACAGCTTTCTTGAACTGcatcatctttgcatgaggccacagacttggcatcgcatttgttgcggttcaataaagctgtgggaagatacaaacaggttcaataaaatttcaa	csi-miR396a	TTCCACAGCTTTCTTGAACTG	Yes	gp2a	...((((..(((.......(((((((((..(((((.((((((((((((.((((((((((..((((.(((.............))).......(((........))).....)))).)))))))))).)))))))))))).)))))..)))))))))...)))..))))...	165	42.1	-70.3	1	22888	16611.5	55019.5	26875.1	19542.5	40606.8	0.661838	-0.595451	0.481261	-1.05511	1.37522	0.459658
csn-miR396d-3p	3'	mtr-miR396a-3p_2ss2CT11GC	GTTCAAGAAACCTGTGGGAGA	21	cam_scaffold643771	+	1	239	aggaagtgaaaacagtaagtcctgtcatgcttTTCCACAGCTTTCTTGAACTTcttccatatatttcttttctttttcttctttttatttaaatttgggcgtgtatagaaGTTCAAGAAACCTGTGGGAGAaaatggcaagtctaggacttttgtcaaccacttgat	50	csi-MIR396c,csi-MIR396a,csi-MIR396b,ptc-MIR396d,ptc-MIR396c,ptc-MIR396e,ptc-MIR396b,ptc-MIR396a,vvi-MIR396b,vvi-MIR396d,vvi-MIR396a,vvi-MIR396c,mdm-MIR396c,mdm-MIR396d,mdm-MIR396e,mdm-MIR396b,mdm-MIR396a,tcc-MIR396c,tcc-MIR396e,tcc-MIR396b,tcc-MIR396a,mtr-MIR396a,mtr-MIR396b,pta-MIR396,smo-MIR396,pab-MIR396a,hbr-MIR396b,hbr-MIR396a,nta-MIR396c,nta-MIR396b,nta-MIR396a,ath-MIR396b,ath-MIR396a,cme-M…	mtr-MIR396a	tgcttTTCCACAGCTTTCTTGAACTTctttcgtatcttaaatctgttttcaagattaaaagtcctagaaGCTCAAGAAAGCTGTGGGAGAata	mtr-miR396a-3p	GCTCAAGAAAGCTGTGGGAGA	Diff	gp2a	...(((((...((((.((((((((((((..((((((((((.((((((((((((((...((((((..((............................))..)))))))))))))))))))).))))))))))..))))))......))))))))))....)))))...	161	35.3	-55.3	0.9	2	0.5	3	2.3484	0.588222	2.21413	1.06064	0.0849382	0.265667	-1.91231	3.99238	1.99725
csn-miR396d-5p	5'	csi-miR396a_1ss21GT	TTCCACAGCTTTCTTGAACTT	21	cam_scaffold643771	+	1	239	aggaagtgaaaacagtaagtcctgtcatgcttTTCCACAGCTTTCTTGAACTTcttccatatatttcttttctttttcttctttttatttaaatttgggcgtgtatagaaGTTCAAGAAACCTGTGGGAGAaaatggcaagtctaggacttttgtcaaccacttgat	50	csi-MIR396c,csi-MIR396a,csi-MIR396b,ptc-MIR396d,ptc-MIR396c,ptc-MIR396e,ptc-MIR396b,ptc-MIR396a,vvi-MIR396b,vvi-MIR396d,vvi-MIR396a,vvi-MIR396c,mdm-MIR396c,mdm-MIR396d,mdm-MIR396e,mdm-MIR396b,mdm-MIR396a,tcc-MIR396c,tcc-MIR396e,tcc-MIR396b,tcc-MIR396a,mtr-MIR396a,mtr-MIR396b,pta-MIR396,smo-MIR396,pab-MIR396a,hbr-MIR396b,hbr-MIR396a,nta-MIR396c,nta-MIR396b,nta-MIR396a,ath-MIR396b,ath-MIR396a,cme-M…	csi-MIR396b	tatgatcctctttgtatttTTCCACAGCTTTCTTGAACTGcatcatctttgcatgaggccacagacttggcatcgcatttgttgcggttcaataaagctgtgggaagatacaaacaggttcaataaaatttcaa	csi-miR396a	TTCCACAGCTTTCTTGAACTG	Diff	gp2a	...(((((...((((.((((((((((((..((((((((((.((((((((((((((...((((((..((............................))..)))))))))))))))))))).))))))))))..))))))......))))))))))....)))))...	161	35.3	-55.3	0.9	2142.5	2072	4534.5	2515.73	2437.59	3346.66	0.751712	-0.411748	0.728365	-0.457267	1.03205	0.0455198
csn-miR396e	5'	csi-miR396a_1ss2TC	TCCCACAGCTTTCTTGAACTG	21	cam_scaffold476545	+	8118	8378	ttttgaccctctccgtatttTCCCACAGCTTTATTGAACTGcaacgattgaatggccttttgatacctaaatttgcaagagtgaggatgatgcgatcggatgcAGTTCAAGAAAGCTGTGGAAGaatacaaagaggatcatct	50	csi-MIR396a,csi-MIR396b,csi-MIR396c,ptc-MIR396b,ptc-MIR396a,ptc-MIR396d,ptc-MIR396c,ptc-MIR396e,vvi-MIR396b,vvi-MIR396d,vvi-MIR396c,vvi-MIR396a,mdm-MIR396g,mdm-MIR396f,mdm-MIR396b,mdm-MIR396d,mdm-MIR396e,mdm-MIR396c,tcc-MIR396b,tcc-MIR396a,tcc-MIR396c,tcc-MIR396e,mtr-MIR396b,mtr-MIR396a,pta-MIR396,smo-MIR396,pab-MIR396a,hbr-MIR396b,nta-MIR396c,nta-MIR396a,nta-MIR396b,ath-MIR396a,ath-MIR396b,cme-M…	csi-MIR396b	tatgatcctctttgtatttTTCCACAGCTTTCTTGAACTGcatcatctttgcatgaggccacagacttggcatcgcatttgttgcggttcaataaagctgtgggaagatacaaacaggttcaataaaatttcaa	csi-miR396a	TTCCACAGCTTTCTTGAACTG	Diff	gp2a	...(((.(((((..(((((((.((((((((((.((((((((((.((((((.....((((.......................))))......))))))..)))))))))).)))))))))).)))))))..))))).)))...	137	41.3	-59.6	1	7.5	4.5	14.5	8.80651	5.294	10.7016	0.822912	-0.28119	0.49469	-1.0154	1.66349	0.734214
csn-miR396g	5'	hbr-miR396a_L-1R-3	ACAGCTTTCTTGAACTT	17					CACAGCTTTCTTGAACTTTCTtgtacttattcttttgatctctatagattgaataggtagcaccttggaagctcaagaaagctgtg	1	hbr-MIR396a,	hbr-MIR396a	CACAGCTTTCTTGAACTTTCTtgtacttattcttttgatctctatagattgaataggtagcaccttggaagctcaagaaagctgtg	hbr-miR396a	CACAGCTTTCTTGAACTTTCT	Diff	gp3	((((((((((((((.(((((.(((((((((((....(((((....))))))))))))).)))....))))).))))))))))))))	86	37.2	-36	1.1	1.91667	0.666667	1.91667	2.25055	0.784296	1.41459	1.59096	0.669901	0.554435	-0.85091	2.86952	1.52081
csn-miR396m	3'	vvi-MIR396b-p3_1ss8AG	GTTCAAGGAAGCTGTGGGAA	20	cam_scaffold138580	+	226	486	ttgctaagtcctgtcatgtttTTCCACAGCTTTCTTGAACTTcatgatctagagatttggagagagagacaaagagaacaatacctgaaGTTCAAGGAAGCTGTGGGAAgacatggcaaatttagggc	50	csi-MIR396b,csi-MIR396c,csi-MIR396a,ptc-MIR396d,ptc-MIR396c,ptc-MIR396e,ptc-MIR396b,ptc-MIR396a,vvi-MIR396d,vvi-MIR396b,vvi-MIR396a,vvi-MIR396c,mdm-MIR396b,mdm-MIR396c,mdm-MIR396d,mdm-MIR396e,mdm-MIR396a,tcc-MIR396c,tcc-MIR396a,tcc-MIR396e,tcc-MIR396b,mtr-MIR396b,mtr-MIR396a,pta-MIR396,smo-MIR396,pab-MIR396a,hbr-MIR396b,hbr-MIR396a,nta-MIR396a,nta-MIR396c,nta-MIR396b,ath-MIR396b,ath-MIR396a,cme-M…	vvi-MIR396b	tcctgccatgcttTTCCACAGCTTTCTTGAACTtcttctccctgtttggtggtctcctacgtttacccatccactgaagttcaagaaagctgtgggaaaccatggctt	vvi-MIR396b-p3	gttcaagaaagctgtgggaa	New	gp2a	...((((((..(((((((((((((((((((((((((((((((((...........((((..........))))............))))))))))))))))))))))))))))))))).))))))...	122	41.4	-58.4	1.1	2.5	1	3.5	2.9355	1.17644	2.58316	1.1364	0.184474	0.455429	-1.1347	2.49524	1.31918
csn-miR396p-3p	3'	tcc-MIR396e-p3_1ss17CT	AGAAGTTCAAGAAAGCTGTGGAAA	24	cam_scaffold643771	-	55	315	cTCCCACAGGTTTCTTGAACTTctatacacgcccaaatttaaataaaaagaagaaaaagaaaagaaatatatggaAGAAGTTCAAGAAAGCTGTGGAAA	25	csi-MIR396c,ptc-MIR396d,ptc-MIR396c,ptc-MIR396e,vvi-MIR396b,mdm-MIR396c,mdm-MIR396d,mdm-MIR396e,tcc-MIR396c,tcc-MIR396e,mtr-MIR396a,pta-MIR396,nta-MIR396c,nta-MIR396b,ath-MIR396b,cme-MIR396c,cme-MIR396a,cme-MIR396d,osa-MIR396c,gma-MIR396c,gma-MIR396g,gma-MIR396b,gma-MIR396f,gma-MIR396d,gma-MIR396k,	tcc-MIR396e	agtcctcgtttgccatgttaTTCCACAGCTTTCTTGAACTTctatgctagctatagctgcaccaaaagcggctagcaaaattatgaagaaaaaattgaaagagaagttcaagaaagccgtggaaaagcatgacaggactttttaca	tcc-MIR396e-p3	agaagttcaagaaagccgtggaaa	New	gp2a	...((((((.((((((((((((((...((..........................................))..)))))))))))))).))))))...	93	32.3	-28.837	0.9	0	0	1	0.01	0.01	0.738045	0.0135493	-6.20564	0.0135493	-6.20564	1	0
csn-miR396p-5p	5'	ptc-miR396c_1ss2TC	TCCCACAGCTTTCTTGAACTT	21	cam_scaffold643771	-	55	315	cTCCCACAGGTTTCTTGAACTTctatacacgcccaaatttaaataaaaagaagaaaaagaaaagaaatatatggaAGAAGTTCAAGAAAGCTGTGGAAA	25	csi-MIR396c,ptc-MIR396d,ptc-MIR396c,ptc-MIR396e,vvi-MIR396b,mdm-MIR396c,mdm-MIR396d,mdm-MIR396e,tcc-MIR396c,tcc-MIR396e,mtr-MIR396a,pta-MIR396,nta-MIR396c,nta-MIR396b,ath-MIR396b,cme-MIR396c,cme-MIR396a,cme-MIR396d,osa-MIR396c,gma-MIR396c,gma-MIR396g,gma-MIR396b,gma-MIR396f,gma-MIR396d,gma-MIR396k,	ptc-MIR396e	ggtcatgcttTTCCACAGCTTTCTTGAACTTctttgccttgcttaatctgtgtatatatagatcactacatgtacagctcctatatatataaatatatgtatgtatagcgccatggaagCTCAAGAAAGCTGTGGGAGAacatgg	ptc-miR396c	TTCCACAGCTTTCTTGAACTT	Diff	gp2a	...((((((.((((((((((((((...((..........................................))..)))))))))))))).))))))...	93	32.3	-28.837	0.9	1	0	1.5	1.1742	0.01	1.10707	1.06064	0.0849382	0.00903288	-6.7906	117.42	6.87554
csn-miR396t	3'	ptc-miR396g-3p_2ss1CT12CT	TTCAAGAAAGCTGTGGGAAAA	21	cam_scaffold237992	-	4162	4422	atatttTTCCACAGCTTTCTTGAACTTaaaaatggcactgactgaccagtatacaagtcattacccattattagccatgatgagcttcaaaactaggTTCAAGAAAGCTGTGGGAAAAcat	54	csi-MIR396c,csi-MIR396a,csi-MIR396b,ptc-MIR396d,ptc-MIR396c,ptc-MIR396e,ptc-MIR396b,ptc-MIR396a,ptc-MIR396g,vvi-MIR396b,vvi-MIR396d,vvi-MIR396a,vvi-MIR396c,mdm-MIR396c,mdm-MIR396d,mdm-MIR396e,mdm-MIR396b,mdm-MIR396a,tcc-MIR396c,tcc-MIR396e,tcc-MIR396b,tcc-MIR396a,tcc-MIR396d,mtr-MIR396a,mtr-MIR396b,pta-MIR396,smo-MIR396,pab-MIR396a,pab-MIR396c,pab-MIR396b,hbr-MIR396b,nta-MIR396c,nta-MIR396b,nta-M…	ptc-MIR396g	ttgcatgcttTTCCACGGCTTTCTTGAACTTggcactcaagagacatgagagtaaagggctaggctttcttttctattcctttcgttctttgaaattttcctgttcaaagaatccatacatatcagtctctttagtacaaagCTCAAGAAAGCCGTGGGAAAAtatga	ptc-miR396g-3p	CTCAAGAAAGCCGTGGGAAAA	Diff	gp2a	...(((((((((((((((((((((((((..(((((...(((((............)))))....)))))...((((.....).))).......)))))))))))))))))))))))))...	115	36.4	-46.8	1.1	0	0.5	0	0.01	0.588222	0.01	1	0	58.8222	5.87829	0.0170004	-5.87829
csn-miR397	5'	csi-miR397_1ss2CA	TAATTGAGTGCAGCGTTGATG	21	cam_scaffold214126	-	879	1139	tcttaaaaacaTAATTGAGTGCAGCGTTGATGaatcatcccatttcatttacaaaaaaattgtggtttcatccgcgctgcactcaatcatgtttttggct	15	csi-MIR397,ptc-MIR397b,ptc-MIR397a,vvi-MIR397a,mdm-MIR397a,mdm-MIR397b,tcc-MIR397,nta-MIR397,ath-MIR397a,cme-MIR397,sly-MIR397,osa-MIR397a,osa-MIR397b,gma-MIR397a,gma-MIR397b,	csi-MIR397	ccagattgaaaaaaacaTCATTGAGTGCAGCGTTGATGaatatttgtcggtgctttgccaatatttctctatactagccaggattctttcaccagcgctgcactcgatcatgttttttagctctgctggttcaggattatccagataatacgcaca	csi-miR397	TCATTGAGTGCAGCGTTGATG	Diff	gp2a	...(((((((((.(((((((((((((..((((((.....((((...((((......)))).)))).))))))..))))))))))))).)))))))))...	94	36	-40.5	1.1	3	2	1.5	3.52261	2.35289	1.10707	3.18193	1.6699	2.12533	1.08769	1.49714	0.582211
csn-miR398	3'	nta-miR398_1ss19CA	TGTGTTCTCAGGTCGCCCATG	21					tgtcaacaggggcaatctgagatcacatgttggtacttttcttttttctctgtaaatgacaagtgtggtttcaatatctcaataTGTGTTCTCAGGTCGCCCCTGtagagcta	26	nta-MIR398,csi-MIR398,ptc-MIR398c,ptc-MIR398b,ptc-MIR398a,vvi-MIR398b,vvi-MIR398c,vvi-MIR398a,mdm-MIR398b,mdm-MIR398c,mdm-MIR398a,tcc-MIR398a,tcc-MIR398b,mtr-MIR398c,mtr-MIR398b,mtr-MIR398a,ath-MIR398a,ath-MIR398c,ath-MIR398b,cme-MIR398a,cme-MIR398b,osa-MIR398b,osa-MIR398a,gma-MIR398c,gma-MIR398b,gma-MIR398a,	nta-MIR398	tgtcaacaggggcaatctgagatcacatgttggtacttttcttttttctctgtaaatgacaagtgtggtttcaatatctcaataTGTGTTCTCAGGTCGCCCCTGtagagcta	nta-miR398	TGTGTTCTCAGGTCGCCCCTG	Diff	gp3	..((.((((((((.((((((((.(((((((((.(((((.((.(((........))).)).))))).(((......))).))))))))).)))))))).)))))))).))....	107	40.7	-45.2	1	3	6	4	3.52261	7.05866	2.95218	1.19322	0.254863	2.391	1.25761	0.499047	-1.00275
csn-miR398a	5'	hbr-miR398_R-1_1ss9CT	GGAGCGACTTGAGATCACAT	20	cam_scaffold267644	+	164	423	aaaggtggatgggtccaacaGGAGCGACTTGAGATCACATtaggatgcctctcatcttactgtgtgcttgatgatgtgttctcaagtcgcccctgtaggatttctttctactgat	1	hbr-MIR398,	hbr-MIR398	gtggagaattcctacaGGAGCGACCTGAGATCACATGtggccaccctcacatattcccttatcttctattggttgtgttttcgtgtgttctcaggtcacccctgccgggctttcctcccctgctagattggtatgatgat	hbr-miR398	GGAGCGACCTGAGATCACATG	Diff	gp2a	...((((((..(((((.(((((.(((((((((((.(((((((....((....((......))...))....))))))).))))))))))).))))).))))..)..))))))...	109	46.1	-50.5	1	0	0	1	0.01	0.01	0.738045	0.0135493	-6.20564	0.0135493	-6.20564	1	0
csn-miR398b	3'	ptc-miR398b_R-1_1ss19CA	TGTGTTCTCAGGTCGCCCAT	20	cam_scaffold557156	-	1598	1857	aaggtggatgggtccaacaggagcgacttgagatcacattagggtgcatttaatctgactgtgtgcttgatgaTGTGTTCTCAGGTCGCCCCTataggatttctttccattga	13	ptc-MIR398c,ptc-MIR398b,vvi-MIR398b,vvi-MIR398c,mdm-MIR398b,mdm-MIR398c,tcc-MIR398a,mtr-MIR398c,mtr-MIR398b,nta-MIR398,cme-MIR398a,osa-MIR398b,gma-MIR398c,	ptc-MIR398b	agggttccgacaggagcggccttggctcacatgtggcggcatccaatgtacttcaTGTGTTCTCAGGTCGCCCCTGccgggcttc	ptc-miR398b	TGTGTTCTCAGGTCGCCCCTG	Diff	gp2a	...(((((..(((((...(((.(((((((((((.(((((((.((..(((...........)))..))...))))))).))))))))))).)))...))))..)..)))))...	107	46	-47.5	0.9	3	13	5	3.52261	15.2938	3.69022	0.954578	-0.0670649	4.1444	2.05116	0.23033	-2.11823
csn-miR399c	3'	csi-miR399c	TGCCAAAGGAGAATTGCCCTG	21	cam_scaffold236036	-	3816	4076	ttagagaataacagggcggtcctcctctggcaaggagatcaccatgcaaacacatgcatacattctgcttTGCCAAAGGAGAATTGCCCTGccattctctct	30	csi-MIR399c,csi-MIR399e,ptc-MIR399f,ptc-MIR399g,ptc-MIR399a,vvi-MIR399a,vvi-MIR399h,vvi-MIR399b,mdm-MIR399c,mdm-MIR399b,mdm-MIR399a,tcc-MIR399g,tcc-MIR399i,tcc-MIR399e,tcc-MIR399h,mtr-MIR399l,ath-MIR399c,ath-MIR399d,cme-MIR399f,cme-MIR399d,cme-MIR399e,cme-MIR399g,cme-MIR399a,osa-MIR399a,osa-MIR399b,osa-MIR399c,gma-MIR399h,gma-MIR399b,gma-MIR399a,gma-MIR399c,	csi-MIR399e	atttgcatccttctgttTGCCAAAGGAGAATTGCCCTGccattcactctcgcagctagttgtaattgttgcaagattccagcagcctcattcaatttgtttgccaaattaatgtaacaaacgatttcatcatttaccattctgagttcaatatg	csi-miR399c	TGCCAAAGGAGAATTGCCCTG	Yes	gp2a	..(((((((..((((((..(.(((((.(((((((((((.....(((((......)))))....))).)))))))).))))).)..))))))..)))))))..	98	48	-49.6	1	63	32.5	270	73.9747	38.2344	199.272	0.371225	-1.42963	0.19187	-2.3818	1.93477	0.952161
csn-miR399d	3'	csi-miR399d_1ss21GT	TGCCAAAGGAGAGTTGCCCTT	21	cam_scaffold576946	+	1050	1310	tgataagcaaaccagtgatagggctactctttcttggcatgtagttaatggagagattcgttgaatatttggtgcaatgcatataattccagtgagatatataTGCCAAAGGAGAGTTGCCCTGtcactgatttagcttaatg	26	csi-MIR399d,csi-MIR399b,ptc-MIR399i,ptc-MIR399l,vvi-MIR399c,vvi-MIR399b,vvi-MIR399i,mdm-MIR399i,mdm-MIR399j,mdm-MIR399d,tcc-MIR399i,tcc-MIR399a,mtr-MIR399l,ath-MIR399c,ath-MIR399b,cme-MIR399d,cme-MIR399e,cme-MIR399b,cme-MIR399g,sly-MIR399,osa-MIR399d,osa-MIR399j,gma-MIR399h,gma-MIR399b,gma-MIR399a,gma-MIR399c,	csi-MIR399d	aaagcagttttagggcacctcttacttggcatgcaatggtgatttattggtgcaataatcagcattatattggttaattcgatatcaatcccactgataTGCCAAAGGAGAGTTGCCCTGtgactgcttc	csi-miR399d	TGCCAAAGGAGAGTTGCCCTG	Diff	gp2a	...((((((((.((((((((((((.((((((..((((((((((.....(((((..((.(((((.((.....)).))))).))....)))))........))))))))))..)))))).)))))))))))).))).)))))...	137	38.5	-60.9	1.1	24	7	79	28.1808	8.2351	58.3055	0.483331	-1.04892	0.141241	-2.82377	3.42204	1.77486
csn-miR399g	3'	vvi-miR399g_1ss20CT	TGCCAAAGGAGATTTGCCCTT	21	cam_scaffold107285	-	3893	4153	ttacagggcacattcctcctttggcaggcagcttcttgactgcatatgatttatctcataagcaagaaaagtaagcttacTGCCAAAGGAGATTTGCCCTGcaa	10	vvi-MIR399g,mdm-MIR399g,mdm-MIR399e,mtr-MIR399c,mtr-MIR399h,mtr-MIR399i,ath-MIR399a,cme-MIR399d,cme-MIR399e,cme-MIR399g,	vvi-MIR399g	atgaattgctgggcaatactccattggcagttggccactcggctgaccgcggttgacttcacaagtagcagactaagctcacTGCCAAAGGAGATTTGCCCCTcaattcagct	vvi-miR399g	TGCCAAAGGAGATTTGCCCCT	Diff	gp2a	...(((((((.((..((((((((((((..((((((((..((((.(((((......))))).)).))..))).)))))..)))))))))))))).)))))))...	98	43.3	-50.6	1.1	2	4	8	2.3484	4.70577	5.90436	0.397741	-1.3301	0.797	-0.327348	0.499047	-1.00275
csn-miR399k	3'	ptc-miR399k_L+2R-2	TTTGCCAAAGGAGATTTGCTC	21	cam_scaffold787725	+	945	1205	atttgagcactgcaagtgaattactgagtgagtctcctcttggcaaccagtgttgtagttgtctgtgaagagtatcatcactgTTTGCCAAAGGAGATTTGCTCattaatttcatgtgcaatatcactt	1	ptc-MIR399k,	ptc-MIR399k	ggagcattgctgagcaaatttcctttggcagataccataagtaacaagagcttatgttgttcattTGCCAAAGGAGATTTGCTCACcaattcca	ptc-miR399k	TGCCAAAGGAGATTTGCTCAC	Diff	gp2a	...(((....((((..(((((((.((((..((((((((.(((((((.(((((.((......(((....)))....)).))))).)))))))))))))))..)))).))))).))..))))...)))...	123	39.5	-51.5	1	0.5	2	5.5	0.587101	2.35289	4.05924	0.144633	-2.78953	0.579637	-0.786779	0.249524	-2.00275
csn-miR403	3'	csi-miR403_R+1_1ss21GT	TTAGATTCACGCACAAACTCTG	22	cam_scaffold250933	-	998	1259	gaagaggcatatttcagagttgtgcgtgaatttaaccccactcctctcatccaacagaaccttccccttcccttctgcctgaaatttgtttttgtttttgtttttttggggttgatgacgTTAGATTCACGCACAAACTCTGtgatatgtcttttcatc	18	csi-MIR403,ptc-MIR403d,ptc-MIR403b,ptc-MIR403c,ptc-MIR403a,vvi-MIR403d,vvi-MIR403a,vvi-MIR403b,vvi-MIR403c,vvi-MIR403f,vvi-MIR403e,mdm-MIR403a,mdm-MIR403b,tcc-MIR403b,tcc-MIR403a,ath-MIR403,gma-MIR403b,gma-MIR403a,	csi-MIR403	gaggcatgtttcgggtttgtgcgtgaatttaataaaataaccgcttcttttaatctcgttcccccattttttgttagtaacaaatttttgccgtcagtgTTAGATTCACGCACAAACTCGtgatgtgtct	csi-miR403	TTAGATTCACGCACAAACTCG	Diff	gp2a	((((((((((((..((((((((((((((((((((((..((..((((......(((((((.............(((.....)))............))))))).....))))....))..))))))))))))))))).)))))..))))))))))))...	156	40.9	-57	0.9	112.5	136	235.5	132.098	159.996	173.809	0.760014	-0.395901	0.920527	-0.119468	0.82563	-0.276433
csn-miR403a	3'	mdm-miR403a_2ss20CT21GA	TTAGATTCACGCACAAACTTA	21					agacgggacacatctccagtttgtgcgtgaatcgaaccccttttagccgtccatctgtttgatagataatccaacggtgTTAGATTCACGCACAAACTCGtgatcagtctcctct	18	mdm-MIR403a,csi-MIR403,ptc-MIR403d,ptc-MIR403b,ptc-MIR403c,ptc-MIR403a,vvi-MIR403d,vvi-MIR403b,vvi-MIR403f,vvi-MIR403a,vvi-MIR403c,vvi-MIR403e,mdm-MIR403b,tcc-MIR403b,tcc-MIR403a,ath-MIR403,gma-MIR403b,gma-MIR403a,	mdm-MIR403b	gacggggcacatctccagtttgtgcctgaatcaaaccccatctcagctgtccatctgtctgatggctaatccaacggtgTTAGATTCACGCACAAACTCGtgatctgtctcctc	mdm-miR403a	TTAGATTCACGCACAAACTCG	Diff	gp3	(((.(((((..(((...((((((((((((((((.(((.((........(((.(((.....))).)))........)).))).))))))))))))))))...)))..))))).)))	115	47	-43.1	0.8	0	1	3	0.01	1.17644	2.21413	0.00451644	-7.7906	0.531334	-0.91231	0.0085002	-6.87829
csn-miR408	3'	csi-miR408_L-1R+1	TGCACTGCCTCTTCCCTGGCT	21	cam_scaffold411144	-	912	1172	tcaagaaggctatattgggtaatatcgtaatgattgaagaggggagacggggatgagacagagcatgagatgggattttaattaacacacaaaagttgtgttgttattcttctctTGCACTGCCTCTTCCCTGGCTctcctctctctttctcttttattccttctctt	18	csi-MIR408,ptc-MIR408,vvi-MIR408,mdm-MIR408a,mdm-MIR408b,mtr-MIR408,pta-MIR408,smo-MIR408,hbr-MIR408b,hbr-MIR408a,nta-MIR408,ath-MIR408,cme-MIR408,osa-MIR408,gma-MIR408b,gma-MIR408d,gma-MIR408c,gma-MIR408a,	csi-MIR408	aggtaataataactctttggtgtgtgcgtgagagagaggcaagaagcaagagacaaaagacggggaacaggcagagcatggatggaaccattaacaggttctctgttttggctcctcccATGCACTGCCTCTTCCCTGGCtctctgccttcct	csi-miR408	ATGCACTGCCTCTTCCCTGGC	Diff	gp2a	...((((((..(((..(((............((..(((((((((((.((((((.(((.(((.(((.((((.(((((......(((((((.......)))))))..))))))))).))).))).))).)))))).))))))))).))..)))))..))).))))))...	162	41.1	-61.8	0.9	250	381	257	293.55	448.225	189.677	1.54763	0.63006	2.36309	1.24067	0.654918	-0.610614
csn-miR477a	5'	cme-MIR477a-p5_1ss1CT	TCCTCAAAGGCTTCCAATATT	21	cam_scaffold384312	-	3109	3369	cgatcagagaagtttctaattgTCCTCAAAGGCTTCCAATATTccaagcattggtcttaacatggaacgttggaagtctttgagggtaattgaagacttactcttgagtg	2	vvi-MIR477,cme-MIR477a,	cme-MIR477a	atggtttacaACCTCCCTCAAAGGCTTCCAAtattctttacattattattggaaatgatatacatgatgtagtgattgttgggagcccaacagggaggctgaaaagctt	cme-MIR477a-p5	CCCTCAAAGGCTTCCAAtatt	New	gp2a	...((((((((((((..((((..((((((((((((((((..(((((.....((.......)))))))..))))))))))))))))..))))..)))))).)))).))...	104	40	-49.3	1.1	11	5	9.5	12.9162	5.88222	7.01142	1.84217	0.881405	0.838948	-0.253347	2.19581	1.13475
csn-miR477b	5'	cme-MIR477a-p5_1ss22TG	CCTCAAAGGCTTCCAATATTCGT	23	cam_scaffold107940	-	4719	4981	atcagagaagtttctagttgtCCTCAAAGGCTTCCAATATTCGAttcaatgtggaatgttggatcctttgaggtcaattgaagacttactcttct	14	vvi-MIR477,mtr-MIR5204,mtr-MIR5206a,mtr-MIR5037a,mtr-MIR5037b,mtr-MIR5206b,mtr-MIR5037c,cme-MIR477a,gma-MIR862a,gma-MIR862b,gma-MIR5037c,gma-MIR5037d,gma-MIR5044,gma-MIR5037a,	cme-MIR477a	atggtttacaACCTCCCTCAAAGGCTTCCAAtattctttacattattattggaaatgatatacatgatgtagtgattgttgggagcccaacagggaggctgaaaagctt	cme-MIR477a-p5	CCTCAAAGGCTTCCAAtattctt	New	gp2a	...((((((((((..(((((.(((((((((..((((((((((.((.....)).)))))))))).))))))))).)))))..)))))).))))...	89	37.9	-45.4	1.3	0	0	2	0.01	0.01	1.47609	0.00677466	-7.20564	0.00677466	-7.20564	1	0
csn-miR477c	5'	nta-MIR477a-p5_1ss15GA	ACTCTCCCTCAAGGACTTCTG	21	cam_C284227371	+	195	455	cttcaaggcattggttgctcACTCTCCCTCAAGGACTTCTGaccttgccttggggctatcaacaacctcaagatataggggtacttgtggttgggttagaaggacttgagggagaatgaaaaagtcatgtcttgttt	2	mdm-MIR447,nta-MIR477a,	nta-MIR477a	gtctttgttcACTCTCCCTCAAGGGCTTCTGgcttaaaatgccttactctttggtttgtgttagtgccagaggtctttcgagtgagagtggataaattctg	nta-MIR477a-p5	ACTCTCCCTCAAGGGCTTCTG	New	gp2a	...(((((((.((..(..(((.(((((((((((..(((((((((..(((....)))......(((((.((((.(((....))))))).))))))))))))))..))))))))))).)))...)..)))))))))...	131	46	-65.8	1	6.5	5	20.5	7.63231	5.88222	15.1299	0.504452	-0.987212	0.388781	-1.36297	1.29752	0.37576
csn-miR477d	5'	cme-MIR477a-p5	AAAGGCTTCCAATATTCT	18	cam_scaffold107940	-	3660	3917	atcggaaaagttttcaactgttctcAAAGGCTTCCAATATTCTattcgatataggctattgggcctttgatgacaattgaatacttattcctct	1	cme-MIR477a,	cme-MIR477a	atggtttacaACCTCCCTCAAAGGCTTCCAAtattctttacattattattggaaatgatatacatgatgtagtgattgttgggagcccaacagggaggctgaaaagctt	cme-MIR477a-p5	AAAGGCTTCCAAtattct	New	gp2a	...((((((((.(((((.(((..((((((((..((((((..((((.....))))..))))))))))))))..))).))))).)))).))))...	88	35.1	-37.6	1.1	1.5	0	2.5	1.7613	0.01	1.84511	0.954578	-0.0670649	0.00541973	-7.52756	176.13	7.4605
csn-miR482b	5'	nta-MIR482a-p5_1ss12GC	GGGATTGGTGGCTTGGAAAGC	21	cam_scaffold144310	+	563	824	gatgagaaacgggggatgaatatttgccgaaaatctttgGGGATTGGTGGCTTGGAAAGCttcgttcttttctcttttgaatgaatttaatagcTTTCCAAGTCCACCCATTCCTAttgttttcggccttctctctcctttctcttc	6	mtr-MIR2118,nta-MIR482a,nta-MIR482c,sly-MIR482a,gma-MIR2118b,gma-MIR2118a,	nta-MIR482a	agtttatccggaaaactacggggattggtgggttggaaagcttttcacttctgattaaacgcTTTCCAATTCCACCCATTCCTAtggtttttcaataatctctc	nta-MIR482a-p5	gggattggtgggttggaaagc	New	gp2a	((.((((((.((((((.(((.....(((((((((...(((((((.((((((((((((((((((((((...........)))))).......))))))))))).))))).)))))))..))))))))).))))))))).)))))).))	147	41.5	-66.2	1.1	7	7	6.5	8.21941	8.2351	4.79729	1.71335	0.776816	1.71662	0.779567	0.998095	-0.00275142
csn-miR482c	3'	csi-miR482b_2ss11CA20TA	TCTTGCCCACACCTCCCATACC	22	cam_scaffold240816	+	365	626	gagagagatgggagagagggaaagagagatagatatggaggaagttgtgggtatggggggtttggcatgataaagtttttgagttttgatttgataaaactcaaaaaaacaaaaaacaaaTCTTGCCCAGACCTCCCATACCaatgatttccttctatcctccccttcccttccttatccttaca	1	csi-MIR482b,	csi-MIR482b	aggaaatttctggaatgggaggcttggcaagaagcgatctatttttcttgttcaataaaaaagaaaaagaaaattttTCTTGCCCACCCCTCCCATTCCttggatttcc	csi-miR482b	TCTTGCCCACCCCTCCCATTCC	Diff	gp2a	(((.((...(((((.(((((...(((.((((((.....(((((((..(.((((((((((((((((((.(((....(((((((((((((......)))))))))))))............))).)).)))))))))))))))).)..)))))))))))))))).))))).)))))...)))))...	182	40.5	-79.9	1.1	0	0.5	0.5	0.01	0.588222	0.369022	0.0270986	-5.20564	1.594	0.672652	0.0170004	-5.87829
csn-miR482d	3'	gma-miR482b-3p	TCTTCCCTACACCTCCCATACC	22					gggggaagacatgggTATGGGGGGATTGGGAAGGAATatccataagcaaaatatgttattTCTTCCCTACACCTCCCATACCactgtttttcctc	3	gma-MIR482d,gma-MIR482b,gma-MIR482e,	gma-MIR482e	agacaaaattgggggaaggcatgggTATGGGGGGATTGGGAAGGAATatccataagcaaaatatgctattTCTTCCCTACACCTCCCATACCactgtttttcctctctttctccccc	gma-miR482b-3p	TCTTCCCTACACCTCCCATACC	Yes	gp3	(((((((((((..(((((((((((...(((((((((((..((((.......)))).)))))))))))....)))))))))))..)))))))))))	95	45.3	-51.1	1.2	1	1	0	1.1742	1.17644	0.01	117.42	6.87554	117.644	6.87829	0.998095	-0.00275142
csn-miR535a	5'	vvi-miR535a	TGACAACGAGAGAGAGCACGC	21	cam_scaffold618817	+	2797	3057	ctaTGACAACGAGAGAGAGCACGCttgtaaacagtcatgctcgatgcatgaatgcagactagcgtgctctctctcgttgtcaggc	6	vvi-MIR535a,vvi-MIR535c,mdm-MIR535a,tcc-MIR535,pab-MIR535,osa-MIR535,	vvi-MIR535c	tgtaattgctTGACAACGAGAGAGAGCACGCtagtctgcattcatgcgaggaacatgactgtgtacaggcgtgctctctgtcgctgtcatacaatcttctc	vvi-miR535a	TGACAACGAGAGAGAGCACGC	Yes	gp2a	...((((((((((((((((((((((.((...((.((((((.....)))))).))...)).))))))))))))))))))))))...	79	50.6	-55.6	1.3	1009.5	1539	1054	1185.36	1810.55	777.899	1.52379	0.607667	2.32748	1.21877	0.654696	-0.611104
csn-miR535b	3'	vvi-MIR535a-p3_1ss14CT	GTGCTCTCTCTCGTTGTCATA	21	cam_scaffold618817	-	2855	3115	ccTGACAACGAGAGAGAGCACGCtagtctgcattcatgcatcgagcatgactgtttacaagcGTGCTCTCTCTCGTTGTCATA	10	csi-MIR535,vvi-MIR535a,vvi-MIR535c,mdm-MIR535a,mdm-MIR535b,mdm-MIR535c,mdm-MIR535d,tcc-MIR535,pab-MIR535,osa-MIR535,	vvi-MIR535a	tgtaattgctTGACAACGAGAGAGAGCACGCtagtcagcattcatgcgaggaacatgactgtgtacaggcgtgctctctctcgctgtcatacaatcttctc	vvi-MIR535a-p3	gtgctctctctcgctgtcata	New	gp2a	..((((((((((((((((((((((.((..(((.((((((.....)))))).)))..)).))))))))))))))))))))))..	79	49.4	-57.6	1.4	2.5	4.5	5	2.9355	5.294	3.69022	0.795482	-0.330099	1.4346	0.520649	0.554497	-0.850748
csn-miR535c	5'	vvi-miR535a_1ss5AG	TGACGACGAGAGAGAGCACGC	21	cam_scaffold58320	-	2447	2707	tcccaagctttgatgcacaattgttTGACGACGAGAGAGAGCACGCtcgtcagcattcatgtgtggacatgattgtatacaagcgtgctgtctatcgtcgtcatgatttgcttgtcaaggcttgcct	6	vvi-MIR535a,vvi-MIR535c,mdm-MIR535d,mdm-MIR535a,pab-MIR535,osa-MIR535,	vvi-MIR535c	tgtaattgctTGACAACGAGAGAGAGCACGCtagtctgcattcatgcgaggaacatgactgtgtacaggcgtgctctctgtcgctgtcatacaatcttctc	vvi-miR535a	TGACAACGAGAGAGAGCACGC	Diff	gp2a	...((((((((((((((.((((...(((((((((.(((.((((((((.((..(((.((((((....)))))).)))..)).)))))))).))).))))))))).)))))))..)))))))))))...	121	47.2	-63	1.1	95.5	183	350	112.136	215.289	258.316	0.434106	-1.20388	0.833435	-0.262859	0.520864	-0.941022
csn-miR535d	5'	mdm-miR535d_1ss7CT	TGACGATGAGAGAGAGCACGC	21	cam_scaffold611025	-	4448	4708	tatgattgctTGACGATGAGAGAGAGCACGCttgtcatcattcatgcatgaggcatgattatatacaggagtgctctctatcgtcgtcatgctatttgc	1	mdm-MIR535d,	mdm-MIR535d	gatgttgtgTGACGACGAGAGAGAGCACGCttgtcatcacccatgaaaggatcatggttgtttacgggcgtgctctttcttgttgtcataaagtc	mdm-miR535d	TGACGACGAGAGAGAGCACGC	Diff	gp2a	...(((.((.(((((((((.(((((((((.(((((......((((((.....))))))......))))).))))))))).))))))))).)).)))...	93	43.4	-48	1.1	1.5	1	1.5	1.7613	1.17644	1.10707	1.59096	0.669901	1.06267	0.0876896	1.49714	0.582211
csn-miR827a	3'	osa-miR827a	TTAGATGACCATCAGCAAACA	21					ttttgttgctggtcatctagctacccgtgcatgcctggagattggagaataattgacgatgcagcagtcggcttattggctcttgggcacgcgtggTTAGATGACCATCAGCAAACA	6	osa-MIR827a,csi-MIR827,nta-MIR827,osa-MIR827b,	osa-MIR827b	ccatgaacctgttttgttgctggtcatctagctacccgtgcatgcctggagattggagaataattgacgatgcagcagtcggcttattggctcttgggcacgcgtggTTAGATGACCATCAGCAAACAagttcgtgag	osa-miR827a	TTAGATGACCATCAGCAAACA	Yes	gp3	.(((((((.(((((((((((((((.(((((.(((.((..(((((.....)))))..))..))).(((..((((....)))).))).))))).))))))))))))))).)))))))..	114	49.6	-50.4	0.9	5	0	0	5.87101	0.01	0.01	587.101	9.19746	1	0	587.101	9.19746
csn-miR828a	5'	ptc-miR828a	TCTTGCTCAAATGAGTATTCCA	22	cam_scaffold11977	+	7223	7484	attcctctcctggcaaggccTCTTGCTCAAATGAGTATTCCAcaaattcatctgggaaagccgcaaatttcctttctgaagttattggattggttcttccaatgttgcttgaaatactcatctgggcaagatgctttgcatgggaggctt	8	ptc-MIR828b,ptc-MIR828a,vvi-MIR828a,mdm-MIR828b,mdm-MIR828a,cme-MIR828,gma-MIR828b,gma-MIR828a,	ptc-MIR828a	tctctttttaatgttTCTTGCTCAAATGAGTATTCCAacagcagtagccttatgcaacaagagcatatattttttacttgtatcactgtaatatgatgttgctggaatgctactgtttctgagatgctcatttgagcaagtaatattagaagatga	ptc-miR828a	TCTTGCTCAAATGAGTATTCCA	Yes	gp2a	...((((((...(((((((.(((((((((.(((((((((.((....((((...((((((........))))))...))))..(((((((........))))))).....)).))))))))).))))))))).)))))))..))))))...	144	43.3	-61.5	0.9	2	6	3	2.3484	7.05866	2.21413	1.06064	0.0849382	3.188	1.67265	0.332698	-1.58771
csn-miR1318	5'	osa-miR1318-5p_L+1R-1	ATCAGGAGAGATGACACCGA	20					ggatgtgcgttcttgtggggggtttgggccctgtgaTCAGGAGAGATGACACCGACatcgccggaattcgttcttggtcttgtgccatgatgaattgatggtccgtttgatgCAGGTGTCATCTCCCCTGAACataggactgactgaccctgaatggat	2	osa-MIR1318,osa-MIR1432,	osa-MIR1432	cctgtgaTCAGGAGAGATGACACCGACatcgccggaattcgttcttggtcttgtgccatgatgaattgatggtccgtttgatgCAGGTGTCATCTCCCCTGAACatagg	osa-miR1318-5p	TCAGGAGAGATGACACCGAC	Diff	gp3	....((.(((((......((((((..((.((((((.(((((.(((((((((((..(((((.(((((((((((..((((.....)))).)))))))......))))..)))))..))))))))))).))))).)))))).))....))))))))))).))	155	52.2	-69.3	0.8	1	0	0	1.1742	0.01	0.01	117.42	6.87554	1	0	117.42	6.87554
csn-miR1507	3'	gma-miR1507a	TCTCATTCCATACATCGTCTGA	22					gtttgacagagatgtatggagtgagagaagggaaatgatattttccgatcccatcgttactctcttccctcTCTCATTCCATACATCGTCTGAcgaac	2	gma-MIR1507b,gma-MIR1507a,	gma-MIR1507a	cagtgtttggcagaggtgtatggagtgagagaagggaaagggtattttccgattctgtcgttactctcttccctcTCTCATTCCATACATCGTCTGAcgaacgtatc	gma-miR1507a	TCTCATTCCATACATCGTCTGA	Yes	gp3	(((((.((((((((((((((((((((((.(((((..((.......(((.....)))....))..))))))))))))))))))))))).)))).)))))	98	43.9	-47.7	1.1	0	2	0	0.01	2.35289	0.01	1	0	235.289	7.87829	0.0042501	-7.87829
csn-miR1511	3'	gma-miR1511_R-2_1ss5AT	AACCTGGCTCTGATACCA	18					tcagccgtggtatcaggtcctgcttcatcaagtggtcttgtgttcaaatccagcctcaagcacatggttAACCAGGCTCTGATACCATGgtgaatataa	1	gma-MIR1511,	gma-MIR1511	tcagccgtggtatcaggtcctgcttcatcaagtggtcttgtgttcaaatccagcctcaagcacatggttAACCAGGCTCTGATACCATGgtgaatataa	gma-miR1511	AACCAGGCTCTGATACCATG	Diff	gp3	(((.((((((((((((..((((.((.((((.(((..((((.(((.......)))..))))))).)))).)).))))..)))))))))))))))......	93	46.5	-38.6	0.8	34.5	45.3333	115.833	40.51	53.3321	85.4902	0.473855	-1.07748	0.623839	-0.680754	0.759579	-0.396727
csn-miR4376	5'	sly-miR4376_R-3_1ss19TC	ACGCAGGAGAGATGATGCC	19					aaggcttgctACGCAGGAGAGATGATGCTGGAcgatagagaaaatgggatttaatttattggccagcatcatactcctgcatattaagcct	1	sly-MIR4376,	sly-MIR4376	aaggcttgctACGCAGGAGAGATGATGCTGGAcgatagagaaaatgggatttaatttattggccagcatcatactcctgcatattaagcct	sly-miR4376	ACGCAGGAGAGATGATGCTGGA	Diff	gp3	.((((((..((.(((((((..((((((((((.(((((((..((((...))))..))))))).)))))))))).))))))).))..))))))	90	42.9	-44.4	1.1	1	1	0	1.1742	1.17644	0.01	117.42	6.87554	117.644	6.87829	0.998095	-0.00275142
csn-miR4388	3'	gma-miR4388_L-4R-2_1ss17TG	TTAGGGACCAAAGTGACA	18					gacactgtcaatttggtctttaagatttaaaaaatgtcaaaatgatcctcgactttacattccgtttgtcacggtgttaggagactactaacggcagggactaacgtgccaaggatcattttgatattttttaAATCTTAGGGACCAAATTGACAGCgcc	1	gma-MIR4388,	gma-MIR4388	gacactgtcaatttggtctttaagatttaaaaaatgtcaaaatgatcctcgactttacattccgtttgtcacggtgttaggagactactaacggcagggactaacgtgccaaggatcattttgatattttttaAATCTTAGGGACCAAATTGACAGCgcc	gma-miR4388	AATCTTAGGGACCAAATTGACAGC	Diff	gp3	....((((((((((((((..(((((((((((((((((((((((((((((.(((...((.....))..))).((....(((....)))....))...((.((....)).)).)))))))))))))))))))))))))))))..))))))))))))))....	152	38.8	-76.9	1.2	1	0	1	1.1742	0.01	0.738045	1.59096	0.669901	0.0135493	-6.20564	117.42	6.87554
csn-miR4403	5'	gma-miR4403_1ss11AG	ACGGACACCGGACACGACACGGAC	24					gacACGGACACCGAACACGACACGGACacggacacgtgaatacctgtcaaacacatcaaattcaacccggacacgggcgtcgatgttgtgtcggtgtcggtgtc	1	gma-MIR4403,	gma-MIR4403	gacACGGACACCGAACACGACACGGACacggacacgtgaatacctgtcaaacacatcaaattcaacccggacacgggcgtcgatgttgtgtcggtgtcggtgtc	gma-miR4403	ACGGACACCGAACACGACACGGAC	Diff	gp3	(((((.(((((((.((((((((..(((...((((.((....)).)))).................((((....)))).)))..))))))))))))))).)))))	104	55.8	-48.2	0.8	3	3	5	3.52261	3.52933	3.69022	0.954578	-0.0670649	0.9564	-0.0643135	0.998095	-0.00275142
csn-miR4413a	5'	gma-miR4413a_L+1	TAAGAGAATTGTAAGTCACTG	21					tcatcaatAAGAGAATTGTAAGTCACTGtattaattaggaactgttgattagatgcatgatacagtgacttacaattctcttattaa	2	gma-MIR4413a,gma-MIR4413b,	gma-MIR4413a	tcatcaatAAGAGAATTGTAAGTCACTGtattaattaggaactgttgattagatgcatgatacagtgacttacaattctcttattaa	gma-miR4413a	AAGAGAATTGTAAGTCACTG	Diff	gp3	.....((((((((((((((((((((((((((((........(((.....))).....))))))))))))))))))))))))))))..	80	28.7	-38.6	1.5	0	1	1	0.01	1.17644	0.738045	0.0135493	-6.20564	1.594	0.672652	0.0085002	-6.87829
csn-miR5162	5'	osa-miR5162_L-2R+2	ATGACCAAAATACCCCTAGAACAT	24					tcatttttgtccAAATGACCAAAATACCCCTAGAACaaaaatttccgaaatttggataaaattatcaaaatatcatattattaacataagcttgtaagcatccaaaatttggccaaaaacttaaaatctgacatttcagaatttttgtcccaggggtattttggtcattttgacaaatttgt	1	osa-MIR5162,	osa-MIR5162	tcatttttgtccAAATGACCAAAATACCCCTAGAACaaaaatttccgaaatttggataaaattatcaaaatatcatattattaacataagcttgtaagcatccaaaatttggccaaaaacttaaaatctgacatttcagaatttttgtcccaggggtattttggtcattttgacaaatttgt	osa-miR5162	AAATGACCAAAATACCCCTAGAAC	Diff	gp3	.((..((((((.(((((((((((((((((((...((((((((..(((((.((((((............((((......)))).......(((....))).)))))).)))))..............(((((....)))))))))))))...))))))))))))))))))).))))))..)).	180	28.6	-60.1	1.2	0	1	1	0.01	1.17644	0.738045	0.0135493	-6.20564	1.594	0.672652	0.0085002	-6.87829
csn-miR5205	5'	mtr-miR5205a_L-3R-1_1ss16GA	ACAATTTGGGACAGAGGGA	19					tatgaaatacccaaaacatCATACAATTTGGGACGGAGGGAGgaaggaacttgattctcttaagtatgtggaatgagttggattccaaactt	1	mtr-MIR5205a,	mtr-MIR5205a	tatgaaatacccaaaacatCATACAATTTGGGACGGAGGGAGgaaggaacttgattctcttaagtatgtggaatgagttggattccaaactt	mtr-miR5205a	CATACAATTTGGGACGGAGGGAG	Diff	gp3	..........((((..(((..((((((((..((.(((..(((.......)))..)))))..)))).))))..)))..))))...........	71	38	-19	0.5	0	2	1	0.01	2.35289	0.738045	0.0135493	-6.20564	3.188	1.67265	0.0042501	-7.87829
csn-miR5301	3'	sly-MIR5301-p3_1ss8CT	TTTCCTATTCCTCCCATACC	20	cam_scaffold451656	-	486	745	ggaaagtgaaggggagagagagccaacgggagctttgggttgggagtggtaggaaaagcctctgagaaaatggaaaatttggaggaatggctTTTCCTATTCCTCCCATACCtagggtttccgatcgctcctcccctttccttctc	6	vvi-MIR482,mdm-MIR482b,pta-MIR482c,pab-MIR482b,pab-MIR482c,sly-MIR5301,	sly-MIR5301	gatctgtgctatggaaatattgatggcgttgaaagggatgagagtattgggaagttgttggtTGTGGGTGGGGTGGAAAGATTtgataaatctaattttaaagagattaaatctttcctactcctcccatacccatgacttccactagcttctccctttcttcatttgtcatctcctttgctaagttc	sly-MIR5301-p3	tttcctactcctcccatacc	New	gp2a	(..(((.(((((((.(((.((((...(((((((..(((((((((((..(((((((((((((((....((((.....))))...)))..))))))))))))..)))))).)))))..)))))))...)))))))))))))))))..)	146	50.7	-79.1	1.1	2	1	2.5	2.3484	1.17644	1.84511	1.27277	0.347973	0.6376	-0.649276	1.99619	0.997249
csn-miR5376	5'	gma-miR5376_L-2R-3_1ss7TA	AAGAATTGAAGAATTTG	17					TGAAGATTTGAAGAATTTGGGAgaaggacgccgtcaaggtcgagggtttcgtgactacagcttctgaagcacgtcatcttcacataaataagacgcgtttcagaagttgtagtcacgaaactctcgacctagaccgcagcccttctcccaaattcttcaaatcttca	1	gma-MIR5376,	gma-MIR5376	TGAAGATTTGAAGAATTTGGGAgaaggacgccgtcaaggtcgagggtttcgtgactacagcttctgaagcacgtcatcttcacataaataagacgcgtttcagaagttgtagtcacgaaactctcgacctagaccgcagcccttctcccaaattcttcaaatcttca	gma-miR5376	TGAAGATTTGAAGAATTTGGGA	Diff	gp3	.((((((((((((((((((((((((((..((.(((.((((((((((((((((((((((((((((((((((.((((................)))).)))))))))))))))))))))))))))))))))).))).))...)))))))))))))))))))))))))).	165	45.5	-119.1	1.6	1	3	1	1.1742	3.52933	0.738045	1.59096	0.669901	4.782	2.25761	0.332698	-1.58771
csn-miR5485	5'	osa-miR5485_L+1R+2_1ss14GT	GTGACAACTGGTATCAGAGCAATG	24					cttggagtggTGACAACTGGTAGCAGAGCAAtgtcatctccacttgccggttgttcctggtatgtcgagggatactggtgctgacattgctctgataccaattgtcggcactctaggc	1	osa-MIR5485,	osa-MIR5485	cttggagtggTGACAACTGGTAGCAGAGCAAtgtcatctccacttgccggttgttcctggtatgtcgagggatactggtgctgacattgctctgataccaattgtcggcactctaggc	osa-miR5485	TGACAACTGGTAGCAGAGCAA	Diff	gp3	(((((((((..(((((.(((((.(((((((((((((((((.((.((((((......)))))).)).))))...........))))))))))))).))))).)))))..))))))))).	117	51.7	-58.7	1	1	1	0	1.1742	1.17644	0.01	117.42	6.87554	117.644	6.87829	0.998095	-0.00275142
csn-miR5558	3'	mtr-miR5558-3p_L-4_1ss18AT	TTTAGAATTAGAATAGC	17					tgacctcataTTTTCCAATTCTAAGTCTATCcctatgaattccaatgaattccgagaTAGATTTAGAATTAGAAAAGCtaaggtcc	1	mtr-MIR5558,	mtr-MIR5558	tgacctcataTTTTCCAATTCTAAGTCTATCcctatgaattccaatgaattccgagaTAGATTTAGAATTAGAAAAGCtaaggtcc	mtr-miR5558-3p	TAGATTTAGAATTAGAAAAGC	Diff	gp3	.(((((....(((((.(((((((((((((((.....((((((....))))))...))))))))))))))).)))))....))))).	84	33.7	-32.7	1.1	0	1	2	0.01	1.17644	1.47609	0.00677466	-7.20564	0.797	-0.327348	0.0085002	-6.87829
csn-miR6145	5'	nta-miR6145d_R-3_1ss5TG	ATTGGTACATGTAACACT	18					tgctagaggtATTGTTACATGTAACACTGGCttgcataaggaaatttcggccagtgttagtgtaacaatcccttcggcctg	1	nta-MIR6145d,	nta-MIR6145d	tgctagaggtATTGTTACATGTAACACTGGCttgcataaggaaatttcggccagtgttagtgtaacaatcccttcggcctg	nta-miR6145d	ATTGTTACATGTAACACTGGC	Diff	gp3	.((..((((.((((((((((.(((((((((((................))))))))))))))))))))).))))..))...	77	44.4	-36.7	1	1	0	1	1.1742	0.01	0.738045	1.59096	0.669901	0.0135493	-6.20564	117.42	6.87554
csn-miR6149	5'	nta-MIR6149a-p5_1ss18CT	ATACGCACCTGAATCGGTAG	20	cam_scaffold227546	+	1854	2114	gtacaatcctaagttcattttgtgcgtcaaagcttgcATACGCACCTGAATCGGTAGatagagaaaaatattaacaactctatttatgttactctttatatgtgccgatttaggttcgtatgcatgccatggcgtactgaaaaaccaacttagaagtgatt	2	nta-MIR6149a,nta-MIR6149b,	nta-MIR6149a	atgtcaaagcTTGATACGCACCTGAATCGGCagttacatacagaccaatagtatattagtacatatgccggtttgggttcgtatcaaactatgatatac	nta-MIR6149a-p5	ATACGCACCTGAATCGGCag	New	gp2a	...((...(((((((..((((((((((((..((.((((((((.(((((((((((((.(((((((..(((((..............)))))..))))..))).))))))))))))).)))))))).))..))))))))...))))..)))))))...))...	155	36.6	-59.7	1	15.5	15	51.5	18.2001	17.6467	38.0093	0.478834	-1.0624	0.464272	-1.10696	1.03136	0.0445543
csn-miR6453	5'	ptc-miR6453_L-2R+1_1ss9TA	TGTCGCAGGAAAGATGGTACC	21					ggtttggggaggggagtTCTGTCGCTGGAAAGATGGTACctagggctgcatattaatgtgtatagcaagcaataggcaccatcttcccgcgacggaactcccctctaacctctacc	1	ptc-MIR6453,	ptc-MIR6453	ggtttggggaggggagtTCTGTCGCTGGAAAGATGGTACctagggctgcatattaatgtgtatagcaagcaataggcaccatcttcccgcgacggaactcccctctaacctctacc	ptc-miR6453	TCTGTCGCTGGAAAGATGGTAC	Diff	gp3	(((..((((((((((((((((((((.((((.((((((.((((..(((((((((......)))).)).)))..)))).)))))))))).)))))))))))))))))...)))..)))	116	52.6	-70.5	1.2	1	0	1	1.1742	0.01	0.738045	1.59096	0.669901	0.0135493	-6.20564	117.42	6.87554
