# Supplementary material for: Genome-wide identification of microRNAs responsive to Ectropis oblique feeding in tea plant (Camellia sinensis L.)
Source: Sci Rep. 2017 Oct 19;7:13634. doi: 10.1038/s41598-017-13692-7 (PMC5648755; doi:10.1038/s41598-017-13692-7)
Supplement: Supplementary file 2 — Dataset 2 Table S2. Summary of novel miRNAs from small RNA libraries [file 41598_2017_13692_MOESM2_ESM.xls]

## Sheet: Novel miRNAs
Table S2. Summary of novel miRNAs obtained from small RNA libraries
This is from the paper entitled ‘Genome-wide identification of microRNAs responsive to Ectropis oblique feeding in the tea plant (Camellia sinensis L.)’ by Anburaj Jeyaraj, Shengrui Liu, Xiao Zhang, Ran Zhang, Mingzhu Shangguan and Chao-Ling Wei.
miRNA	Type	Reference miRNA	miRNA sequences	Length	Genome ID	Strand	Start	End	Genome sequence	Sequence in miRbase	Group	SS	Hairpin length	GC content (%)	Free energy (dG)	MFEI	GA (raw data)	MW (raw data)	CK (raw data)	GA (normalized data)	MW (normalized data)	CK (normalized data)	Fold change (GA/CK)	Fold change log2 (GA/CK)	Fold change (MW/CK)	Fold change log2 (MW/CK)	Fold change (GA/MW)	Fold change log2 (GA/MW)
csn-miRn1	3'	PC-3p-3372356_1	TAAAGCTCTGGGACTGGGAGAAGGA	25	24872_gi|399997990	+	32	296	taaagcgcacgcccaatccttctcccagtcccagagctttataagcgtgtcatcagatgctgacaacacataTAAAGCTCTGGGACTGGGAGAAGGAttgggcgtgcgctcaagtctttgagggacatagccatta	New	gp4	...((((((((((((((((((((((((((((((((((((((((...((((..((((...))))..)))).))))))))))))))))))))))))))))))))))))))))...((((.....))))..........	107	50	-94.9	1.4	0	3	0	0.01	3.52933	0.01	1	0	352.933	8.46325	0.0028334	-8.46325
csn-miRn2	5'	PC-5p-602475_4	AAAATTTATGACCATTGGCTTACC	24	24872_gi|400010527	+	5	268	aaagttagggatcgtgaaaattttttcatgaaaaagatcatgaAAAATTTATGACCATTGGATTACCttgattagtatgtggtgcttttaatctaAGTGTAATTCAAGGGTCACAAAACTtttatgattatttttcatgaaaaagtttttcatgatacctagcatt	New	gp4	...((((((.(((((((((((((((((((((((((((((((((((..(((.(((((.((((((((((((((((((...(.....)..)))))).))).))))))))).))))).)))..)))))))))).))))))))))))))))))).)))))).))))))...	160	27.7	-68.1	1.5	2.5	2	10	2.9355	2.35289	7.38045	0.397741	-1.3301	0.3188	-1.64928	1.24762	0.319177
csn-miRn3	5'	PC-5p-284138_8	AAATACTCGGAAAATATAATATGT	24	24872_gi|400014681	+	1	197	aacacaaaattcatacacacaaAAATACTCGGAAAATATAATATGTgattcaaactcattcaagatctagggtttatcataccagaattgaatctgaACCACACATTATTTTTCTAAGTATaattttgtgcataaattttgtata	New	gp4	...((((((((.((...((((((((((((..(((((.(((((.((((.((((.....((((((..(((.((..........))))).)))))).)))).)))).))))))))))..)))))..))))))).)).))))))))...	139	26.2	-35.5	0.9	3	1	7	3.52261	1.17644	5.16631	0.681841	-0.552492	0.227714	-2.1347	2.99428	1.58221
csn-miRn4	5'	PC-5p-461227_5	TCTCTTCTATATATAGGCATC	21	47452_gi|393747051	+	17	277	acctgtaccactaccacctactccacctattacacctattctTCTCTTCTATATATAGGCATCattgtaatattattgattgatattgaatatgtttacAATGATGTCTATATATAAAAGAGTagagtaggtggagtaaggggtagtaggtggagtaagtggtagtagggtggtagtggtaca	New	gp4	...(((((((((((((((((((((((((((((((((((((((.(((((.(((((((((((((((((((((...(((((((....))).))))...))))))))))))))))))))).))))).)))))))))..........))))))))))))))...........))))))))))))))))	180	36.6	-95.7	1.4	4	4.5	8	4.69681	5.294	5.90436	0.795482	-0.330099	0.896625	-0.157423	0.887195	-0.172676
csn-miRn5	5'	PC-5p-6315_270	CTTGCACAAAGATAGAATACAAAA	24	76159_gi|319803471	-	30	293	ctaCTTGCACAAAGATAGAATACAAAAatttttcacataatagagataagatgtggggttatggggttcacatgtgatctgcacatgtggggctcacctcttttgtctcacttctgttaaggtttttttgttttatttctgtgcaag	New	gp4	...((((((((.((((((((((.(((((..((..(((.((..(((((((((...(((((....(((..((((((((.....))))))).)..)))))))))))))))))..)).))).))..))))).)))))))))).))))))))	144	36.7	-52.4	1	63.5	31.5	66	74.5618	37.058	48.7109	1.5307	0.614191	0.760773	-0.394462	2.01203	1.00865
csn-miRn6	3'	PC-3p-1355504_2	TCCGAGTATTTTTCTGTGTATGAA	24	76159_gi|319836913	-	91	354	aaaatatgtatacaaaattTATGCACAGAATTATACTTAGAAAaataatgtgtggttcagattcaattctggtatgataaaccccagatcttgaatgagtttgaatcacatattatatttTCCGAGTATTTTTCTGTGTATGAAttttgtgttagtgtcat	New	gp4	...((((..(((((((((((((((((((((..(((((..((((((((((((((((((((((((((..(((((...........))))).......))))))))))))))))))))).)))))..)))))..)))))))))))))))))))))..))))...	155	27.3	-69	1.6	3	0	5	3.52261	0.01	3.69022	0.954578	-0.0670649	0.00270986	-8.52756	352.261	8.4605
csn-miRn7	3'	PC-3p-90412_26	AAATTCTTGAACCAAATGCAGCCT	24	76159_gi|319854318	-	1	168	gatgatgcatttaggctgtgtttgatttaagaatttggagagggatttgaaaagggaatggggaatatattttatctaattttttgcacctttttcatttttctttttgaaaatatttccAAATTCTTGAACCAAATGCAGCCTtagggcaacaaattagagtc	New	gp4	..((.(((....((((((..((((.((((((((((((((((....((..(((((..((((..(((.........................)))..)).))..)))))..))....)))))))))))))))).))))..))))))....))).))..........	152	31.7	-55.3	1.1	8	9	16	9.39361	10.588	11.8087	0.795482	-0.330099	0.896625	-0.157423	0.887195	-0.172676
csn-miRn8	5'	PC-5p-83243_28	CACATATGAGAACCACATAAT	21	76159_gi|319855915	+	268	528	ttagtctaacaataaggataagtgCACATATGAGAACCACATAATgagatataaatgtgtgtaacccaccttttgtgagacatttatactgtctcattatgtgatttttatctgtgttcctaacactattgttgacatg	New	gp4	...(((.(((((((((((.....(((((.(((((((.((((((((((((((((((((((((.....)))..........))))))))...))))))))))))).))))))).))))))))).....))))))))))...	133	32.4	-44.1	1	5	1.5	8	5.87101	1.76467	5.90436	0.994352	-0.00817119	0.298875	-1.74239	3.32698	1.73421
csn-miRn9	3'	PC-3p-592469_4	CGATCGGATTGTGTGCACGTAT	22	76159_gi|319858848	-	226	487	ttcttctatgtgcacaaaatccgatcacacaactgcacataactttctcgttgttatggttgggtctgggtttgCGATCGGATTGTGTGCACGTAGaattt	New	gp4	...(((((((((((((.(((((((((.((.((((((.((((((.........))))))))........)))))).))))))))).)))))))))))))...	95	42.6	-42.5	1	4	1	3	4.69681	1.17644	2.21413	2.12128	1.08494	0.531334	-0.91231	3.99238	1.99725
csn-miRn10	5'	PC-5p-2375910_1	AAGAAAGCTCTAATGATGTGGCAA	24	76159_gi|319861253	+	89	352	agagctctaattttggagttatgAAGAAAGCTCTAATGATGTGGCAAgagagaagaaaaaaaaaaaaaaaaaaaaacaaacaaacaaacagaggtgcacacatcacatcacgtgtgctccACTCATTGCCACATCATTAAAGCTctctttaaagctccaaaattagagttctcaatctttattct	New	gp4	((((((((((((((((((((.((((((.((((.(((((((((((((((((.....................................((....))((((((..........))))))....))).)))))))))))))).)))).)))))).)))))))))))))))))))).............	172	34.1	-73.3	1.2	3	0	1	3.52261	0.01	0.738045	4.77289	2.25486	0.0135493	-6.20564	352.261	8.4605
csn-miRn11	3'	PC-3p-1549008_2	GAATGCCTTCTCAAATCTCTCAAC	24	76159_gi|319868650	+	1334	1597	tttcaattgacatggtagtttgtaacgttgtgtttggttgggagatttgagaagagatttggaaatggagatggtggatcacagggtctaatgggtgaattcttttttaattttcttttcAAATGCCTTCTCAAATCTCTCAACaaaacacagcgtaagagcttttaaattgatcaaattctactgggcacttgtttttaccggccttttatcacaattatgtaaagaaaaatgatgtgtactccgagattttatgtagg	New	gp4	..((((((........(((((...(((((((((((.((((((((((((((((((..(((((((((.((((((..((((((....))))))..(((.....)))......)))))))))))))))..)))))))))))))))))).)))))))))))..)))))....)))))).......((((.((((....((....))..)))).....((((.((((..........))))))))................)))).	171	35	-79.3	0.9	0	3	3	0.01	3.52933	2.21413	0.00451644	-7.7906	1.594	0.672652	0.0028334	-8.46325
csn-miRn12	5'	PC-5p-1028270_2	AATGTCTCACATGGATGTGGAGTC	24	cam_C281556176	+	1	150	tgattaAATGTCTCACATGGATGTGGAGTCcgtaattttgtgagtctcacacttatgtgagacatttaatcattt	New	gp4	(((((((((((((((((((..((((((.((((......)).)).)).))))..)))))))))))))))))))...	72	34.7	-37.1	1.4	3	0	2	3.52261	0.01	1.47609	2.38645	1.25486	0.00677466	-7.20564	352.261	8.4605
csn-miRn13	5'	PC-5p-1880632_2	CATCTATGAATCGGTACATTTGAC	24	cam_C283857503	-	58	321	ctttattgtctttCATCTATGAATCGGTACATTTGACtccctcaattataaaaatgtatcactttcactcctggagaccatattcaaaagagatgtatttgtacaattttcacaagtgagagggtcaatgtacggatttatagataaagaaat	New	gp4	........(((((.(((((((((((.(((((((.(((((.((((.....((((.(((((......(((((.((((.......))))...))).)).....))))).))))......)))).)))))))))))).))))))))))))))))...	142	32	-46	0.9	2	3	7	2.3484	3.52933	5.16631	0.454561	-1.13745	0.683143	-0.54974	0.665396	-0.587714
csn-miRn14-3P	3'	PC-3p-549_2497	TTTCCAAGACCACCCATGCCGA	22	cam_C283868505	-	40	301	aaaaaattacatgtagacagagagaggaataagagggaaagggaggcagatctgcacgaagttatTGGCATGGTGATCTTGGGAAAgaaagagttgtgttttagatctTTTCCAAGACCACCCATGCCGAtgatttcttgcggatcctccctttccctaacttgtcctatttagatctaatcttaatttatg	New	gp4	...((((((....((((...(((.(((.((((((((((((((((((...(((((((.((((((((((((((((((.((((((((((((..(((......)))...)))))))))))).)).)))))))))))))))).))))))))))))))))))))..)))))))).)))...))))....))))))...	186	40.1	-89.8	1.2	441.5	521.5	622.5	518.41	613.515	459.433	1.12837	0.17424	1.33538	0.417246	0.844983	-0.243005
csn-miRn14-5P	5'	PC-5p-95295_26	TGGCATGGTGATCTTGGGAAA	21	cam_C283868505	-	40	301	aaaaaattacatgtagacagagagaggaataagagggaaagggaggcagatctgcacgaagttatTGGCATGGTGATCTTGGGAAAgaaagagttgtgttttagatctTTTCCAAGACCACCCATGCCGAtgatttcttgcggatcctccctttccctaacttgtcctatttagatctaatcttaatttatg	New	gp4	...((((((....((((...(((.(((.((((((((((((((((((...(((((((.((((((((((((((((((.((((((((((((..(((......)))...)))))))))))).)).)))))))))))))))).))))))))))))))))))))..)))))))).)))...))))....))))))...	186	40.1	-89.8	1.2	78	49.5	98	91.5877	58.2339	72.3284	1.26628	0.340593	0.805133	-0.312701	1.57276	0.653294
csn-miRn15	5'	PC-5p-432505_5	ATACTTGGTAGCTCGAATTTGTGT	24	cam_C284194237	+	224	487	tcagtatcaaaaATACTTGGTAGCTCGAATTTGTGTgattcaaatgattcgaacgcatcaaaacgatatcgttttactccaaaaataacgtcgttttaagacattcaaaccatttgggttataaaaatttaggctaccaagcattattgtatcag	New	gp4	...(((.(((.(((.((((((((((..(((((.(((((..((((((.((.(((......((((((((...(((((......)))))...))))))))......))).)).))))))..))))).)))))..)))))))))).))).))))))...	149	32.3	-45.3	0.9	3	1	2	3.52261	1.17644	1.47609	2.38645	1.25486	0.797	-0.327348	2.99428	1.58221
csn-miRn16	5'	PC-5p-704692_3	TCGGATATCAGAAAGCATGTT	21	cam_scaffold411	-	1096	1356	ttaagatttattcagtatatcatacctgtaaaaaatcaagttgaTCGGATATCAGAAAGTATGTTtttggaacaatcgaactaagaactatttttttaaagaatttaataaacagttttccgaacacatacttttttatatcaatcaacttgattttttacaggtatgatatactgaataaatct	New	gp4	...((((((((((((((((((((((((((((((((((((((((((..(((((.(((((((((((.((((((.............(((((.(((..(((((...))))).))).))))))))))).))))))))))).))))).))))))))))))))))))))))))))))))))))))))))))	182	24.3	-85.6	1.9	0	1	6	0.01	1.17644	4.42827	0.00225822	-8.7906	0.265667	-1.91231	0.0085002	-6.87829
csn-miRn17	5'	PC-5p-466895_5	GACTCAAAAGTGACTCAAATGGCC	24	cam_scaffold3699	-	342	605	aacttaaatttaagaaaaatgtctcgtaactcaaattttgtGACTCAAAAGTGACTCAAATGGCCaaaacgacgtcgttttggccatttttatgttgttctgtactcaaaacgacgtcgttTTGACCATTTGAGCCACTTTTGAAccacaaaatttgagctacgtagcattgtcgtaaatttaat	New	gp4	...(((((((((.((..(((((..((((.(((((((((((((..(((((((((.(((((((((.((((((((((((((((((..(((....)))..((.....)).)))))))))))))))))).))))))))).)))))))))..))))))))))))).))))..))))).)).))))))))).	181	34.6	-87	1.4	6	2	6	7.04521	2.35289	4.42827	1.59096	0.669901	0.531334	-0.91231	2.99428	1.58221
csn-miRn18	5'	PC-5p-358530_6	TAAAGAGAGTTCTAGTAATGTGAC	24	cam_scaffold4065	-	4975	5238	ctaattttagaatttTAAAGAGAGTTCTAGTGATGTGACaagaagaaaaaaaaaatatagatacacacatcatatcacatgtaggtccgacTCCTTATTACATCACTAAAACTCTctttaaaacttcaaaatgaa	New	gp4	...(((((.(((((((((((((((((.(((((((((((.(((.((..............(((......)))..(((.......)))....)).))).))))))))))).)))))))))))))).))))))))...	129	28.1	-36.8	1	1	1	6	1.1742	1.17644	4.42827	0.265161	-1.91506	0.265667	-1.91231	0.998095	-0.00275142
csn-miRn19	5'	PC-5p-1669541_2	AAATCATGGATTTAAGTAGGGATT	24	cam_scaffold7048	-	9127	9390	cttaggctgtgtttAAATCATGGATTTAAGTAGGGATTtggacaaagaaagaaaagtaaggaaatgaaaaaaaaatagttcatattttattcacatttccctcactgtttcctttccgtttccaaatccctactcaaatcatgatccaaacatagctt	New	gp4	...(((((((((((..(((((.(((((.((((((((((((((....(((((((((((..(((((((..((.((((((.....)))))).))..)))))))...))).))).)))))....)))))))))))))).))))))))))..)))))))))))	155	32.3	-61	1.2	3	0	0	3.52261	0.01	0.01	352.261	8.4605	1	0	352.261	8.4605
csn-miRn20	3'	PC-3p-824631_3	ATCTCAACGACACAATGTAGCACT	24	cam_scaffold7964	-	3349	3612	atttttttctaaaatttcttagAGTGCTACATTGTGTGGTTGAGATttattggcaagtcacatcaatttttctgatgtgacttatcagtaaATCTCAACCACACAATGTAGCACTctaggaaactttagaaaaattt	New	gp4	...((((((((((.((((((((((((((((((((((((((((((((((((((..(((((((((((.......)))))))))))..)))))))))))))))))))))))))))))))))))))).))))))))))...	131	30.7	-91.2	2.2	2	1	6.5	2.3484	1.17644	4.79729	0.489527	-1.03054	0.245231	-2.02779	1.99619	0.997249
csn-miRn21	5'	PC-5p-1042579_2	ATGAAAGATTTGTGACCTTTGAAT	24	cam_scaffold9246	+	1767	2030	tgataggtgtcatgaaaaacgtttcataaaaataattATGAAAGATTTGTGACCTTTGAATtacacttagaataaaacaatacacactaatcaagataattcaaagatcataaaactttcatgattatttatatgataagtttttcataattcctaact	New	gp4	...((((..(.(((((((((...(((((.(((((((((((((((.(((((((.((((((((((..(((.((.((.............)).))))).)))))))))).))))))).))))))))))))))).)))))...))))))))).)..))))...	153	23.3	-51.7	1.4	1	0	4.5	1.1742	0.01	3.3212	0.353547	-1.50002	0.00301096	-8.37556	117.42	6.87554
csn-miRn22	3'	PC-3p-27708_76	GCAACCGGGACAAAGAATTGCACA	24	cam_scaffold9266	-	410	673	ccaggagaccgatactctttcaaatattatttgtGCAATTCTTTGTCCCGGTTGCACTTcaataagaagctgaaaggaggaaaaatgtgaagtGCAACCGGGACAAAGAATTGCACAaataatatttgaaagagtatctcttccaag	New	gp4	...(((((..(((((((((((((((((((((((((((((((((((((((((((((((((((........((....))..........))))))))))))))))))))))))))))))))))))))))))))))))))))))))....	140	38.1	-92.5	1.7	14	8.5	40	16.4388	9.99977	29.5218	0.556837	-0.844672	0.338725	-1.56181	1.64392	0.717141
csn-miRn23	5'	PC-5p-479894_5	AATCGGATATCAATAATTACATAT	24	cam_scaffold11043	-	154	417	atAATCGGATATCAATAATTATATATttgaatcacatttatattatgaaaaatggatgattattcttgaaattatatattttgtctactttttttaaaaataataataattatgttattcacataaatagttatcgatttccgatc	New	gp4	...((((((.(((.((((((((.(((.(((((.((((...((((((((((((((((..(.....................)..)))).))))))........))))))...)))).))))).))).)))))))).))).)))))).	142	17.8	-30.9	1.2	0	0	5	0.01	0.01	3.69022	0.00270986	-8.52756	0.00270986	-8.52756	1	0
csn-miRn24	5'	PC-5p-920242_3	AAATTCTGTGGCTCAAATGGTCCA	24	cam_scaffold11333	+	6772	7035	tacggcaatgattggtggctacAAATTCTGTGGCTCAAATGGTCCAaaaatgccaaaatgacatcgttttgggtacaaaacaactccgaaaatgctaaaacgatgtcgttttggcatTTTCGAGCCATTTGAGCCACAGAAtttgtggccaccaaacattttccat	New	gp4	...((.((((.((((((((((((((((((((((((((((((((...((((((((((((((((((((((((((......................))))))))))))))))))))))))))...)))))))))))))))))))))))))))))))).))))..))..	161	41	-100	1.5	3	1	2	3.52261	1.17644	1.47609	2.38645	1.25486	0.797	-0.327348	2.99428	1.58221
csn-miRn25	5'	PC-5p-171895_13	ATTTCACTGAATGGGACACAAAAG	24	cam_scaffold12990	+	2924	3187	aatgtatataaagATTTCACTGAATGGGACACAAAAGaaagataaatggtatgtgagtctcaccatttgtctctcatatgtgaaatctttctataccctttgtgtcttctttgtgtcccattatgtgaaatctttgtgtgccta	New	gp4	...(((((((((((((((((..(((((((((((((.(((.((((...((((((.(((..((((.((.((.....)).))))))...)))..)))))).....))))))))))))))))))))..)))))))))))))))))...	138	34	-57.8	1.2	8	2	4	9.39361	2.35289	2.95218	3.18193	1.6699	0.797	-0.327348	3.99238	1.99725
csn-miRn26	3'	PC-3p-581821_4	GTAACACTCTAGGAAACTTTAGAA	24	cam_scaffold13404	+	7879	8142	atcctctagagtgattttttcttaaagtttcctagagtgctacattgtgtggttgagatttattggcaagtcacatcaatttttctgatgtgacttgccagtaaatctcaaccatacaatGTAACACTCTAGGAAACTTTAGAAaaatttcactctagaggatcct	New	gp4	((((((((((((((.((((((.(((((((((((((((((.((((((((((((((((((((((((((((((((((((((.......)))))))))))))))))))))))))))))))))))))).)))))))))))))))))))))))..))))))))))))))...	163	34.9	-120.4	2.1	4	2.5	4.5	4.69681	2.94111	3.3212	1.41419	0.499976	0.885556	-0.175345	1.59695	0.67532
csn-miRn27	3'	PC-3p-1427812_2	ACTGTTTTGAGCCATTGTGACCAC	24	cam_scaffold13613	-	1154	1417	gaaaatgtttgaggagtacaatttttgtgactATAATGGTTTAAAATTGTCAAAACgatgtcgttttgggtacaaaaactgtcaaaacgacgtcgttttgACAGTTTTGAGCCATTGTGACCACaaaaattgtgaccctctagcattgtt	New	gp4	...((((((.((((..(((((((((((((..((((((((((((((((((((((((((((((((((((((((......)))..)))))))))))))))))))))))))))))))))))))..)))))))))))))..)))).))))))...	144	35.3	-81.8	1.5	3	0	2	3.52261	0.01	1.47609	2.38645	1.25486	0.00677466	-7.20564	352.261	8.4605
csn-miRn28	5'	PC-5p-236801_10	AGATTGGTCCAATAATTGTAGTCA	24	cam_scaffold13942	+	1952	2215	tgtagtccgagctgtggtgcctatcatggaccctactctgataatttgatttgttcatttttgttggaactttttgcgtagatcatctatgaaaaaaaaaaggaaaagaaaaAGATTGGTCCAATAATTGTAGTCAcatgattttgtcaaatttgcttttaaaaataaactgcctattttcaaaatcatacttgttcatttttttaaagacaaatgtgataaaatcaaaTGTCTACAATTATCAGATCAATCTttt	New	gp4	.....(((.......(((.((......)))))....((..((((..(((.....)))...))))..))..(((((.(((((.....))))).)))))....))).....((((((((((((..((((((((((.((..(((((((((((.(((((((((.((((((.(((.......................))).))))))..)))).))))).)))))))))))..)).))))))))))..))))))))))))	147	28.9	-68.8	0.9	4	3	10	4.69681	3.52933	7.38045	0.636385	-0.652027	0.4782	-1.06431	1.33079	0.412286
csn-miRn29	5'	PC-5p-586591_4	ATGGCCCGAAACTGCTAAAACGAC	24	cam_scaffold14110	-	6468	6731	gtcccgaaaaatgtttggtggccacaatttatgtagctcaaATGGCCCGAAACTGCTAAAACGACatcgttttggcttgttttgcacccaaaacgacgtcattttaacagtttcgagccattcaagccacaaaatttgtagccacctaacattgctatattggtcc	New	gp4	...((((..((((((.((((((.((((.((.(((.(((..((((((.((((((((.(((((.(((.(((((((((..((.....)).))))))))).))).))))).)))))))).))))))..))).))).)).)))).)))))).))))))......))))...	160	42.2	-71.3	1	4	0.5	3.5	4.69681	0.588222	2.58316	1.81824	0.862546	0.227714	-2.1347	7.98476	2.99725
csn-miRn30	3'	PC-3p-739748_3	AGTGGATGAAAGGATAAACGATAT	24	cam_scaffold14337	+	122	385	gaacatacttgtaaaaaatcaaattaatcggatattgtttacccattcatgcactcatatttgtacctataaaaataaataacaattatgatttaaaatattaaaatgaatacaaatgtgAGTGGATGAAAGGATAAACGATATtcgattaacttgatttttgcaggtatattctcc	New	gp4	(((.((((((((.(((((((((.((((((((((((((((((.((.(((((.((((((((((((((.........((((.......))))..(((((....))))).....)))))))))))))).))))).)).)))))))))))))))))).))))))))))))))))).)))...	174	25.4	-66.8	1.5	3	1	1	3.52261	1.17644	0.738045	4.77289	2.25486	1.594	0.672652	2.99428	1.58221
csn-miRn31	3'	PC-3p-331880_7	ACTTTTAGTAGAATTTTTGGGGCC	24	cam_scaffold14967	+	491	754	agtaatgctagagaccccaaatattctaccaaaagttttactaaatgtctcacatggatgtgggacctacacaatgtgagtctcatgtggatcccacacccatgtgagacatttggtaaaACTTTTAGTAGAATTTTTGGGGCCtctaacatttttgctcta	New	gp4	(((((((.(((((.(((((((.(((((((.(((((((((((((((((((((((((((.(((((((.(((((.....((.....))))))).))))))).))))))))))))))))))))))))))).))))))).))))))).))))).)))...))))...	159	38.9	-89.3	1.4	1.5	5	8.5	1.7613	5.88222	6.27338	0.280758	-1.8326	0.937647	-0.0928826	0.299428	-1.73972
csn-miRn32	5'	PC-5p-1226294_2	TAGAGGCCCCAAAAATTCTACAAA	24	cam_scaffold14967	-	495	758	aaaatgtTAGAGGCCCCAAAAATTCTACTAAaagttttaccaaatgtctcacatgggtgtgggatccacatgagactcacattgtgtaggtcccacatccatgtgagacatttagtaaaacttttggtagaatatttggggtctctagcat	New	gp4	...(((((((((((((((((.(((((((((((((((((((.(((((((((((((((((((((((((.(((..(........)..))).))))))))))))))))))))))))).))))))))))))))))))).)))))))))))))))))	148	39.1	-104.7	1.8	2	1	6	2.3484	1.17644	4.42827	0.530321	-0.915062	0.265667	-1.91231	1.99619	0.997249
csn-miRn33	5'	PC-5p-138021_17	AGCACCTGTCAACAATTTCTTACC	24	cam_scaffold16592	+	10939	11202	atccccacaaaAGCACCTGTCAACAATTTCTTACCggtaatttcttaccggTAAGAAATTGTTGACGGGATGCTTTtgtgggaga	New	gp4	.(((((((((((((((((((((((((((((((((((((((....))))))))))))))))))))))))).)))))))))))).))	84	42.4	-62.9	1.7	2.5	2	4.5	2.9355	2.35289	3.3212	0.883869	-0.178096	0.708445	-0.497273	1.24762	0.319177
csn-miRn34	5'	PC-5p-483076_5	TATTGTGTAGTTGAGATTTAC	21	cam_scaffold18101	+	1758	2018	aaagtgattttttttaaaaattttttagagtgttaTATTGTGTAGTTGAGATTTACtgataagtcacattaattgatttatcaataaatctcaaccatacaatataacactataagaaagctttaggaaaatttcacgag	New	gp4	...((((.((((..((((..(((((((.(((((((((((((((.(((((((((((.((((((((((.......)))))))))).))))))))))).))))))))))))))).)))))))..))))..))))..))))...	134	23.6	-59.8	1.8	3	1	4	3.52261	1.17644	2.95218	1.19322	0.254863	0.3985	-1.32735	2.99428	1.58221
csn-miRn35-3P	3'	PC-3p-637020_4	AGTTTTGAGCCATTTGAACCACAC	24	cam_scaffold19230	+	2983	3246	ttttgaaaaatgtttgagggccataAAAAAGTGTGGTTCAAATGGCTCAaaattaccaaaacgacatcgttttgcatcgttttatccccaaaacgacgtcgttttgacAGTTTTGAGCCATTTGAACCACACtttttgtggccctctaccattgctc	New	gp4	....((..((((...(((((((((.(((((((((((((((((((((((((((((..(((((((((.((((((((..............)))))))).)))))))))..))))))))))))))))))))))))))))))))))))))...))))..))	153	39.5	-87	1.4	2	1	8	2.3484	1.17644	5.90436	0.397741	-1.3301	0.19925	-2.32735	1.99619	0.997249
csn-miRn35-5P	5'	PC-5p-862877_3	AAAAAGTGTGGTTCAAATGGCTCA	24	cam_scaffold19230	+	2983	3246	ttttgaaaaatgtttgagggccataAAAAAGTGTGGTTCAAATGGCTCAaaattaccaaaacgacatcgttttgcatcgttttatccccaaaacgacgtcgttttgacAGTTTTGAGCCATTTGAACCACACtttttgtggccctctaccattgctc	New	gp4	....((..((((...(((((((((.(((((((((((((((((((((((((((((..(((((((((.((((((((..............)))))))).)))))))))..))))))))))))))))))))))))))))))))))))))...))))..))	153	39.5	-87	1.4	4.5	0.5	1	5.28391	0.588222	0.738045	7.15934	2.83983	0.797	-0.327348	8.98285	3.16717
csn-miRn36	5'	PC-5p-785010_3	AATTCAAAACAAACTATAGGGACC	24	cam_scaffold19371	+	2479	2742	cttgaatagaaaaaatcatgtgcaaaactagagggaccaaagtggAATTCAAAACAAACTATAGGGACCgctgatataatttacaccggtgctctctataatttgttttgaattctactttgattgctctagttttagaaatggtctttttccattccaa	New	gp4	...((((.(((((((((((....((((((((((..(.(((((((((((((((((((((.((((((((.(((((.............))))).)))))))).))))))))))))))))))))).)..))))))))))....))))).)))))).))))...	154	33.8	-65.5	1.2	3	1	1	3.52261	1.17644	0.738045	4.77289	2.25486	1.594	0.672652	2.99428	1.58221
csn-miRn37	3'	PC-3p-404388_6	ATAAATCGTCTCAAGAAAATCCCA	24	cam_scaffold19693	+	36	299	gcctttcatcatggggatcttcttgagacgatttatatggcacctcctaaatactccccatATAAATCGTCTCAAGAAAATCCCAatgaagaaaagt	New	gp4	((.((((.((((.(((((.(((((((((((((((((((((.................))))))))))))))))))))).))))).)))).)))).))	97	39.2	-45.9	1.2	1	3	5	1.1742	3.52933	3.69022	0.318193	-1.65203	0.9564	-0.0643135	0.332698	-1.58771
csn-miRn38-3P	3'	PC-3p-1473_951	CCGGCGTCGTCATTGCACCAC	21	cam_scaffold24357	-	3386	3646	ttagagacattgttgttagtGGTGCAATGGGAGACGCCGAGTtggctccgttataggagtaaagtCCGGCGTCGTCATTGCACCACcgacagctatgccttgtttctgaataaagagatgtgcatagtagatgagtgaggtgagg	New	gp4	.......((((..(((..((((((((((((..(((((((..((.(((((......)))))..))..))))))).))))))))))))..)))(((((((...((((((......))))))..))))))).....))))........	78	48.3	-62.3	0.9	314	290	495	368.699	341.169	365.332	1.00922	0.0132368	0.933859	-0.0987235	1.0807	0.11196
csn-miRn38-5P	5'	PC-5p-47963_46	GGTGCAATGGGAGACGCCGAGT	22	cam_scaffold24357	-	3386	3646	ttagagacattgttgttagtGGTGCAATGGGAGACGCCGAGTtggctccgttataggagtaaagtCCGGCGTCGTCATTGCACCACcgacagctatgccttgtttctgaataaagagatgtgcatagtagatgagtgaggtgagg	New	gp4	.......((((..(((..((((((((((((..(((((((..((.(((((......)))))..))..))))))).))))))))))))..)))(((((((...((((((......))))))..))))))).....))))........	78	48.3	-62.3	0.9	28	21	30	32.8777	24.7053	22.1413	1.4849	0.570365	1.1158	0.158079	1.33079	0.412286
csn-miRn39	3'	PC-3p-780973_3	AGTCTCTATAGTTTGTCTTGAATT	24	cam_scaffold25312	+	4702	4965	ctattagattttcggaagaaaaaaatcgtgtaaaactagatgaaccaaaatgaagttcaaaataaactatagggaccaccagcgtaacaaattcattacaacgatAGTCTCTATAGTTTGTCTTGAATTccgctttgatatcattagttttgcacgtgtttttttttccgttcaaaatattaacaa	New	gp4	.......(((((((((((((((((..(((((((((((.(((((..((((..(.(((((((.(((((((((((((((.......((((........)))).......))))))))))))))).))))))).)..))))...))))))))))))))))..))))))))))))...)))))........	171	30.6	-59.9	1.1	0	3	2	0.01	3.52933	1.47609	0.00677466	-7.20564	2.391	1.25761	0.0028334	-8.46325
csn-miRn40	5'	PC-5p-296748_8	CACAGCCCCCTTTGGATCTCA	21	cam_scaffold25844	-	850	1110	ttttgaaaaatgcttgggactccctttttttggtgaccccCACAGCCCCCTTTGGATCTCCaccactcatgcatgtgtggggcccacaccatcattggttGAGATCCAAAGGGGGTAGTGggggtccccgaaaatgggggtctcaatcattgtt	New	gp4	........((((.(((((((((((..(((((((.(((((((((..(((((((((((((((.((((...(((.((((((((...))))).)))))))))).)))))))))))))))..))))))))).))))))).))))))))))).))))...	143	51.9	-95.8	1.2	3	2	1	3.52261	2.35289	0.738045	4.77289	2.25486	3.188	1.67265	1.49714	0.582211
csn-miRn41	3'	PC-3p-85982_27	AATGGATGTAACTGTGGCACACGA	24	cam_scaffold26250	-	4174	4437	tgtacaataatgctatacttaccatctttttatatcacatttaatataccatctcatgtggcacaattataaccattgaatattaatggatctcatgtggtacccattgcattAATGGATGTAACTGTGGCACACGAgatggcatattgaacatggtatggaaatggtaagtttagcattattgtttt	New	gp4	...((((((((((((.(((((((((..((..((((((..((((((((.(((((((.((((.((((.(((((.(((((((....(((((((((......)))..))))))..))))))).))))).)))).)))).))))))).))))))))..))))))..))))))))))).))))))))))))...	182	32.4	-81.4	1.3	9	7	21	10.5678	8.2351	15.4989	0.681841	-0.552492	0.531334	-0.91231	1.28326	0.359819
csn-miRn42	5'	PC-5p-755451_3	TGATGAGCGATTTGGAAAGAGAAA	24	cam_scaffold28402	-	5199	5462	tcctgtgtttggttgagggattTGATGAGCGATTTGGAAAGAGAAAtgaaaaacgtaagtgaaatgttaataaaatatatctatatttcacttaatttcacatacttttttcctttcctttccaaatccctccttaaatttccaaaccaaacacaaca	New	gp4	...(((((((((((..(..((((((.(((.(((((((((((.((((.((((((.(((.(((((((.......((((((....))))))......))))))).))).)))))).))))))))))))))).))).))))))..)..)))))))))))...	152	31	-63.2	1.3	8	4	7.5	9.39361	4.70577	5.53533	1.69703	0.76301	0.850134	-0.234238	1.99619	0.997249
csn-miRn43	5'	PC-5p-411339_6	AGTTGATCGGATATCAATAGACCT	24	cam_scaffold30419	-	1876	2139	attgcggactttattttcatcatttgagccattcaatttttaaagaatatcgagtagaatatacctgtaaacaatcaAGTTGATCGGATATCAATAGACCTtttatcaactcgaatttgtatatataaaaaataaatatataagtattaaactgaataaaaatgtgaattgatgaagggtctatcgatatctgatcaacttgatttttttataggtatatt	New	gp4	.......((((((((((......(((((...))))).......))))))..))))..((((((((((((((.((((((((((((((((((((.((((((((((((((((.((..((((((((((.((.....)).)))))))))).....((...........)))).)))))))))))))))).))))))))))))))))))))..))))))))))))))	164	25.3	-74.6	1.3	7	4	6	8.21941	4.70577	4.42827	1.85612	0.892293	1.06267	0.0876896	1.74667	0.804604
csn-miRn44-3P	3'	PC-3p-55548_42	TGTTAGTGAAGAGAAAATGGATACA	25	cam_scaffold31457	-	13448	13712	gtgcttgtgagttcctttgTATCCATTTTCTCGCATTAACAGAaaaggggattatcattccttcatgtcaagataatgcaatcctggggtttTGTTAGTGAAGAGAAAATGGATACAtaggcattcacaagaaa	New	gp4	...(((((((((.(((.(((((((((((((((.(((((((((((...((((((..((((.(((......)))..)))).))))))....)))))))))))..))))))))))))))).))).)))))))))...	128	37.3	-57.4	1.1	10	7	10.5	11.742	8.2351	7.74947	1.5152	0.599511	1.06267	0.0876896	1.42585	0.511822
csn-miRn44-5P	5'	PC-5p-216898_11	TATCCATTTTCTCGCATTAACAGA	24	cam_scaffold31457	-	13448	13712	gtgcttgtgagttcctttgTATCCATTTTCTCGCATTAACAGAaaaggggattatcattccttcatgtcaagataatgcaatcctggggtttTGTTAGTGAAGAGAAAATGGATACAtaggcattcacaagaaa	New	gp4	...(((((((((.(((.(((((((((((((((.(((((((((((...((((((..((((.(((......)))..)))).))))))....)))))))))))..))))))))))))))).))).)))))))))...	128	37.3	-57.4	1.1	0.5	1	5	0.587101	1.17644	3.69022	0.159096	-2.65203	0.3188	-1.64928	0.499047	-1.00275
csn-miRn45	3'	PC-3p-460259_5	ATGTAACTTGCCAATAAATCTCAA	24	cam_scaffold31716	+	455	718	tcctaaagtgctacagtgtatagttgagatttactggcaagtcacatcaatttttctgATGTAACTTGCCAATAAATCTCAAccacacaaaactttaaaa	New	gp4	...((((((......((((...(((((((((((.((((((((.((((((.......)))))).)))))))).))))))))))).))))...))))))...	94	33	-41	1.2	3	1.5	4.5	3.52261	1.76467	3.3212	1.06064	0.0849382	0.531334	-0.91231	1.99619	0.997249
csn-miRn46	3'	PC-3p-146181_16	ATTTCGAACCATTTGAGCCACAAA	24	cam_scaffold33776	+	1829	2092	gaggagtataatttttgtggtttaaatagtttaaaattgttaaaacgatattgttttagcaattttgaagttgttttgtactcaaaacgacgtcgttctgacaATTTCGAACCATTTGAGCCACAAAaattatactcttt	New	gp4	(((((((((((((((((((((((((((.(((..(((((((((.(((((.(((((....)))))......(((((((((....))))))))).))))).)))))))))..))).)))))))))))))))))))))))))))	140	28.6	-62.8	1.6	2.5	1	7	2.9355	1.17644	5.16631	0.568201	-0.815526	0.227714	-2.1347	2.49524	1.31918
csn-miRn47	5'	PC-5p-4872266_1	AAGATTTGGAAAGGGAAATGAAA	23	cam_scaffold35600	-	14604	14866	actgctcttaatgatgtgtttgattgggggatttggaaaAAGATTTGGAAAGGGAAATGAAAaaggtgtgtaaaactaggtgaaatgtaagtatattttattgacatttcacttaccttttctctttccttttccaaatcccttcacaaattccccaaccaaacacagtataagagtttc	New	gp4	...(((((((....((((((((.(((((((((((((((...((((((((((((((((.((((((((((..........((((((((((.((((.....)))).)))))))))))))))))).))))))))))))))))))..))).)))))))))))).))))))))...)))))))...	174	33.9	-81.6	1.3	0	3	0	0.01	3.52933	0.01	1	0	352.933	8.46325	0.0028334	-8.46325
csn-miRn48	3'	PC-3p-9810417_1	AAAATTCGGACTATCAAGTATTGT	24	cam_scaffold36452	+	1394	1657	tatatatataatgctcgatagttcgaatttgtatgattcgaatagctccaatgtatcaaaacacatcgttttatccctaaaacgacatcgttataagacatttgaaccattcgggttatgAAAATTCGGACTATCAAGTATTGTtatatatacatgctagaagtggtgg	New	gp4	(((((((((((((((.((((((((((((((..((((..(((((...((.(((((.....(((...((((((((....))))))))....))).....))))).))...)))))..))))..)))))))))))))).)))))))).)))))))...((((....))))..	152	32.5	-52.7	1	0	1	5	0.01	1.17644	3.69022	0.00270986	-8.52756	0.3188	-1.64928	0.0085002	-6.87829
csn-miRn49	5'	PC-5p-1492029_2	ATGTGGCTCAAATGACTCAAAACT	24	cam_scaffold40684	-	15014	15277	tttagagattcaaatggtaggccttttcaaaaagtaatggtagaggaccacaaaaaATGTGGCTCAAATGGCTCAAAACTgtcaaaacgacgtcgttttgccgttttatttgcccaaaacgatatatttttgacaATTTTGAGCCATTTAAGCCACACTttttgtggccctcaaacattttttcttttcaa	New	gp4	...(((((...(((((....(((...............))).((((.(((((((((.(((((((.(((((((((((((.((((((((....(((((((((..((.......)).)))))))))....)))))))).))))))))))))).))))))).))))))))).))))...)))))..)))))....	130	35.6	-76.3	1.1	3	1	5	3.52261	1.17644	3.69022	0.954578	-0.0670649	0.3188	-1.64928	2.99428	1.58221
csn-miRn50	3'	PC-3p-94047_25	AGGACAACCAATCCGTTGGATTAT	24	cam_scaffold41761	-	6076	6339	ggaataattattttaaacttgattattagttaagataggatatATAATCCAACGAATTCGTAATCTTAagccatgtttgtgtgggcggactggattagcattctcatgactaatagtcctAGGACAACCAATCCGTTGGATTATgtatcctatcttaactaatagtcaagtttaaaataattaatccgta	New	gp4	(((.((((((((((((((((((((((((((((((((((((((((((((((((((.(((.((..(((((..((((......))))..(((((..((((((((....))).)))))))))))))))..)).))).)))))))))))))))))))))))))))))))))))))))))))))))))).)))...	187	31.6	-93.3	1.6	17	18	55	19.9614	21.176	40.5924	0.491752	-1.024	0.521673	-0.938783	0.942645	-0.0852136
csn-miRn51	5'	PC-5p-550092_4	AGTGATTTGGAAAACGAAAGAGAA	24	cam_scaffold44338	-	1990	2253	tacactgtgtttggttgagggatttggggAGTGATTTGGAAAACGAAAGAGAAaatgtgtgtgaaactaggtgaaatgtaagtatatatttttcatattccacctaccttttctctttctatttccaaatctctcttcaaatcccctaactaaacatagtatc	New	gp4	...(((((((((((((..((((((((..(((.((((((((((..(((((((((((.(((((.(((..((...((((((((....))))))))...))))))))..)).)))))))))))..)))))))))).)))..))))))))..)))))))))))))...	157	34.4	-73.3	1.3	0	4	5	0.01	4.70577	3.69022	0.00270986	-8.52756	1.2752	0.350724	0.00212505	-8.87829
csn-miRn52	3'	PC-3p-1458205_2	TAAATCTCAACTACACAATGCACC	24	cam_scaffold45886	+	9365	9628	caccaaggattttctagagtgttttttttcttaaaattttctaaAGTGGTGTATTGTGTAATTGAGATttaatgttaaaatattaatgtgacttgttatTAAATCTCAACTACACAATGCACCactctaagaaactttagagaaaaaaaaactctagaagatccttgctc	New	gp4	...(((((((((((((((((.((((((((((..(((.(((((..((((((((((((((((.(((((((((((((......(((....)))......))))))))))))).))))))))))))))))...))))).)))..)))))))))))))))))))))))))))...	164	28.2	-78.6	1.6	3	0	1	3.52261	0.01	0.738045	4.77289	2.25486	0.0135493	-6.20564	352.261	8.4605
csn-miRn53	3'	PC-3p-1162364_2	ACAATTTTGATGTGTAGGGACTCA	24	cam_scaffold45969	-	1221	1484	ttttagtccctacacatcaaattgtgacacttagctccctgaaggataacttatgttaacttcactattaacagaagggccaatgtgacacttgaccaaaagtgcaaagggttaagtgtcACAATTTTGATGTGTAGGGACTAAaataagattttatgtaaagtgcaagggtgcaatgtgtaatttatcctcacatgcttttcatgtgactaacctctattaacaatgaggctaatagaagggccaaagtgacattt	New	gp4	(((((((((((((((((((((((((((((((((((((......((....(((.((((((........)))))).)))..))....((.(((((......)))))))..)))))))))))))))).)))))))))))))))))))))................(((..((((((.(((.....)))))))))))).........((((.(((..(((((((((..........)))))).))).....))).))))..	146	36.6	-89.3	0.9	2	3	1	2.3484	3.52933	0.738045	3.18193	1.6699	4.782	2.25761	0.665396	-0.587714
csn-miRn54	3'	PC-3p-816798_3	AGAATTCTGATCTAATCAAATAGT	24	cam_scaffold46213	+	8319	8582	tgtagcaatagtcaaatactatatctttgtaaagcaacacgttgattggatatagatagctatttgatcagatcagatttgtattcaaaaaaataaacggtgaaaacattaacggttgacAGAATTCTGATCTGATCAAATAGTtatcaatatctgattaacgtgatttttttaatggaatatagaactcgactagttctacatat	New	gp4	(((((...(((((.....((((((((...(((((...(((((((((..(((((.(((((((((((((((((((((((((((...((((...........((....))........))))))))..))))))))))))))))))))))).)))))..)))))))))....)))))..))).))))).....)))))...)))))...	203	28.6	-76.3	1.3	0	3	0	0.01	3.52933	0.01	1	0	352.933	8.46325	0.0028334	-8.46325
csn-miRn55	3'	PC-3p-1347380_2	AATATGATTCAAACATGTAGTTACT	25	cam_scaffold46413	+	2785	3049	tattcatataaaaaattaagataattgaatatcaataactatatgttcaaatcaaatttgagttataaaaaatagatgactattcttaaaattatattttttgtctactttttaaaaataAATATGATTCAAACATGTAGTTACTgatatctaatcttcttaattttttatataaatattc	New	gp4	((((.((((((((((((((((..(((..((((((.((((((((((((..(((((.(((((..((.((((((.((((..(.....................)..)))).))))))))..))))).)))))..)))))))))))).))))))..)))..)))))))))))))))).))))...	178	15.5	-50.2	1.8	1	0	6	1.1742	0.01	4.42827	0.265161	-1.91506	0.00225822	-8.7906	117.42	6.87554
csn-miRn56	3'	PC-3p-1665296_2	AAAACGACGTTATTTTGAGTAATT	24	cam_scaffold47062	-	1634	1897	aattttatggtttaaatggtttaaattacttaaaatgacgttgttttagtagctcaaaattttatgactcaaatggctcaaatatgtcaaaacgacgtcgttttacactcatttacactcAAAACGACGTTATTTTGAGTAATTtgagctatttgaaccacaaaatttta	New	gp4	((((((.(((((((((((((((((((((((((((((((((((((((((((..............(((..(....)..)))....(((.((((((....))))))))).........))).)))))))))))))))))))))))))))))))))))))))).))))))...	167	27.6	-61.1	1.3	2	1	5	2.3484	1.17644	3.69022	0.636385	-0.652027	0.3188	-1.64928	1.99619	0.997249
csn-miRn57	5'	PC-5p-1271256_2	AGAGATTTGGAAAAGGAAATGAAA	24	cam_scaffold47103	+	1834	2097	cttatgttatgtttggttgAGAGATTTGGAAAAGGAAATGAAAaaggtaggtgaaatataaataaattatacctaaatttcacataattttatatatcttttctctttctctttctaaatttctttcaaaatccactaaccaaacacaacattag	New	gp4	((.(((((.(((((((((((((((((((((((..((((.((((((((((..((((((......(((((.......)))))......))))))..)))))))).))))))..))))))))))))))............))))))))).))))).))	155	25.2	-41.7	1.1	3	0	0	3.52261	0.01	0.01	352.261	8.4605	1	0	352.261	8.4605
csn-miRn58	3'	PC-3p-368855_6	ATGGACCAAATTGACACATCATGT	24	cam_scaffold47723	+	946	1209	cgtgctcaaacgatgtatcaatttggtccttatagtttatatgatgtgtcaatttgggtcctataattttaatttgcttgattttgacATGGACCAAATTGACACATCATGTaaactagaaggactaaattgacacatcgcttgagtttc	New	gp4	...((((((.((((((.((((((((((((((.(((((((((((((((((((((((((.(((..(((..((((.....))))..)))....)))))))))))))))))))))))))))).)))))))))))))).)))))).))))))...	144	34	-78.4	1.5	3	1	5	3.52261	1.17644	3.69022	0.954578	-0.0670649	0.3188	-1.64928	2.99428	1.58221
csn-miRn59	3'	PC-3p-1056959_2	TTCGAACCATTTGAGCCACAGAAT	24	cam_scaffold47728	+	9855	10118	aagtgtttagccgaatgggcaatgattggtggccacaaattctgtgactcaaatggtccgaaaatgccaaaacgattttgacattTTCGAACCATTTGAGCCACAGAATttgtggccaccaaacattttcctagccgaattgccaaaacaagc	New	gp4	...(((((.((((..((((.((((.(((((((((((((((((((((.((((((((((.((((((((.(((((...))))).)))))))).)))))))))).))))))))))))))))))))).))))..))))..))....))..)))))...	147	42.5	-77.7	1.2	3.5	0	1	4.10971	0.01	0.738045	5.56837	2.47726	0.0135493	-6.20564	410.971	8.68289
csn-miRn60	3'	PC-3p-175345_13	ACACCACTCTAGGAAACTTTAGGA	24	cam_scaffold47862	+	1995	2258	aaagatcctctagagtttttttttcctaaagtttcctaaagtggtgcattgtgtggttgagatttaatgacaagtcacatcaatttttcaacattaaatctcaaccacacaatACACCACTCTAGGAAACTTTAGGAaaaaaacactctagaggatcctt	New	gp4	...(((((((((((((.(((((((((((((((((((((.(((((((.((((((((((((((((((((((......................)))))))))))))))))))))).))))))).))))))))))))))))))))).)))))))))))))...	154	33.8	-98.1	1.8	4.5	2	8	5.28391	2.35289	5.90436	0.894917	-0.160174	0.3985	-1.32735	2.24571	1.16717
csn-miRn61	3'	PC-3p-1592200_2	TGTCAAATGATGGACTGCCACCTC	24	cam_scaffold49860	-	1367	1630	atgcatacccccagtgggggtcgcacccccagTGAGGTGGCAGTCCATCATTTGACAaaaaaaaaaaaatggtcttttttttttttttTGTCAAATGATGGACTGCCACCTCactgggggttgacccccagtgggtgtatgaggc	New	gp4	...(((((.((((.(((((((((.(((((((((((((((((((((((((((((((((((((((((((((.......)))))))))))))))))))))))))))))))))))))))))))))))))))))).)))).)))))....	138	48.3	-115.6	1.7	3.5	1.5	2.5	4.10971	1.76467	1.84511	2.22735	1.15533	0.9564	-0.0643135	2.32889	1.21964
csn-miRn62	5'	PC-5p-460147_5	AAGTTCTGTGACTCAAATGGCTCA	24	cam_scaffold51037	-	147	410	ttaggtggctatAAATTCTGTGACTCAAATGGCTCAaaacacccaaaacgacgttgttttgggtgcaaaacgacgcaaaatgacatcgttttgataatttcaagtcatttaagccacagaatttatagccaccaaa	New	gp4	...(((((((((((((((((((.((.((((((((.....(((((((((((....)))))))))))((((((((..(.....)...)))))))).........)))))))).)).)))))))))))))))))))...	130	37.5	-64.9	1.3	2	3	7.5	2.3484	3.52933	5.53533	0.424257	-1.23699	0.6376	-0.649276	0.665396	-0.587714
csn-miRn63	3'	PC-3p-212464_11	ACCACACAATGTTGCACTCTAGGA	24	cam_scaffold51569	-	9408	9671	caaggatcctctagagtgaaatttccctaaagtttcctaGAGTGCTATATTGTGTGATTGAGAtttactggcaagtcacatcagaaaaattgatgtgacttgccagtaaatctcaACCACACAATGTTGCACTCTAGGAaactttaggaaaaaatcactctagaggatccttg	New	gp4	(((((((((((((((((((..(((.((((((((((((((((((((.((((((((((.(((((((((((((((((((((((((((.....))))))))))))))))))))))))))).)))))))))).)))))))))))))))))))).)))..)))))))))))))))))))	173	38.2	-131.3	2	11.5	4.5	13	13.5033	5.294	9.59458	1.40739	0.493023	0.551769	-0.857863	2.55069	1.35089
csn-miRn64	3'	PC-3p-280111_8	ACGAGCAATGTTTTATAGAAGATC	24	cam_scaffold54805	+	4815	5078	agaatttagattctctataggagcattgaccgttgtgtactcaatagtgttctaaaacgatatcgttttggggtacaatttaaaataaaagaatataataatttgtccttttgagatactACGAGCAATGTTTTATAGAAGATCtgaattacttagaatggtcgaatctcacctctttgtcttgtctga	New	gp4	..(((((((((..(((((((.(((((((..(((.((((.(((....(((..((((((((....))))))))..)))..........(((((.(((........))).)))))))))))).)))..))))))))))))))..)))))))))..(((((..((.((((.........)))).))..)))))	148	31.7	-56.1	0.9	3.5	1.5	5	4.10971	1.76467	3.69022	1.11367	0.155328	0.4782	-1.06431	2.32889	1.21964
csn-miRn65	5'	PC-5p-146808_19	ATGGCCCGAAAATGTCAAAACGAC	24	cam_scaffold55330	+	2084	2347	actcaaATGGCCCGAAAATGTCAAAACGACatcgttttggcatttttagagttgttttgtacccaaaacgACGTCGTTTTGGTATTTTCGGGCCacttgagccacag	New	gp4	.(((((.((((((((((((..(((((((((.(((((((((......................))))))))).)))))))))..)))))))))))).)))))......	100	43	-54.5	1.2	12	2	9	14.0904	2.35289	6.6424	2.12128	1.08494	0.354222	-1.49727	5.98857	2.58221
csn-miRn66	3'	PC-3p-232076_10	AACGTGGTGTGTCTGTTACACAAG	24	cam_scaffold57310	+	2181	2444	gttttagccttatgtaataaagttatccgacaatgtgattttgtatctTGTGTAACGGGTACATCATGATGgtctatttacataatagaaatatatcAACGTGGTTTGTCTGTTACACAAGattttacctccaatagtgggattgttgcatatactagtat	New	gp4	...((((...(((((((((.....((((.((..((.((......((((((((((((((..(.((((((.((((.(((((.........))))).)))).)))))).)..))))))))))))))......))))...)).)))))))))))))..))))...	155	32.3	-47.8	0.9	2.5	2	5.5	2.9355	2.35289	4.05924	0.723165	-0.467603	0.579637	-0.786779	1.24762	0.319177
csn-miRn67	3'	PC-3p-6266_275	TTTGACGTCAGTACCTAGATGAGC	24	cam_scaffold57310	+	1531	1794	atcactatttacaaaaataaaaaataaaaaattaatatacaaatattaaaatacaaattaactttttggcccatcTAGGTACTGACGTCAAAGCAAAGAcagtatttttttttcctttgcTTTGACGTCAGTACCTAGATGAGCcaaaaagttgatttgtattttaatatttgtatattaatttttttattattttttttggtggatagtgataacttttttggtaactttttggt	New	gp4	((((((((..((.((((.(((.((((((((((((((((((((((((((((((((((((((((((((((((.(((((((((((((((((((((((((((................))))))))))))))))))))))))))).))))))))))))))))))))))))))))))))))))))))))))).))).))).)))).))..)))))))).......................	213	23.7	-119	2.1	125.5	106.5	196.5	147.362	125.291	145.026	1.01611	0.0230588	0.863924	-0.211024	1.17616	0.234083
csn-miRn68	3'	PC-3p-48441_48	GTGCTGTCTATCGTCGTCATG	21	cam_scaffold58320	-	2388	2648	tcccaagctttgatgcacaattgtttgacgacgagagagagcacgctcgtcagcattcatgtgtggacatgattgtatacaagcGTGCTGTCTATCGTCGTCATGatttgcttgtcaaggcttgcct	New	gp4	...((((((((((((((.((((...(((((((((.(((.((((((((.((..(((.((((((....)))))).)))..)).)))))))).))).))))))))).)))))))..)))))))))))...	121	47.2	-63	1.1	8	8.5	19	9.39361	9.99977	14.0228	0.669879	-0.578027	0.713106	-0.487813	0.939383	-0.0902143
csn-miRn69	5'	PC-5p-173793_13	GTTTGGCTGGAGGATTTGGAAAAG	24	cam_scaffold59339	-	1148	1411	tacgttgtGTTTGGCTGGGGGATTTGGAAAAGgcaagggaaatggtgtgtgaaactaggtgaaatataggtatattttattcacatttcacctactttttcccttttccattccaaattccttcccaaatctcctaaccaaacacaacatt	New	gp4	...(((((((((((.((((((((((((..((((....((((.(((.....((((.((((((((((....(((.....)))....)))))))))).))))........))))))).....)))).)))))))))))).)))))))))))...	145	37.7	-59.5	1	2	1	8	2.3484	1.17644	5.90436	0.397741	-1.3301	0.19925	-2.32735	1.99619	0.997249
csn-miRn70	3'	PC-3p-582322_4	AACCACACAATGTAACACTCTAGA	24	cam_scaffold59525	+	3275	3538	gagcaagaatcctctatattgaaatttttctaaaattttttagagtgttacattgtgtggttgagatttactggtaagtcacatcaatttttctgatataacttgtcaataaatctcAACCACACAATGTAACACTCTAGAaaactttagagaaattttactctagaggatccttggtg	New	gp4	...((((.((((((((...(((((((((((((((.(((((((((((((((((((((((((((((((((((.((..((((...((((.......))))...))))..)).))))))))))))))))))))))))))))))))))).)))))))))))))))...)))))))).))))...	173	30.7	-93.9	1.7	1	3	1.5	1.1742	3.52933	1.10707	1.06064	0.0849382	3.188	1.67265	0.332698	-1.58771
csn-miRn71	5'	PC-5p-1763609_2	CAAAATGGGACACAAATGTGA	21	cam_scaffold60398	+	1	151	aagattttcaCAAAATGGGACACAAATGTGAtacaaaggatggcacatgtgggtcccacacctttgtctcacatctgtgtcccattttgtgaaaatcttttg	New	gp4	((((((((((((((((((((((((.((((((.(((((((.(((.((......)).)))..))))))).)))))).))))))))))))))))))))))))...	99	40.2	-58.7	1.4	3	0	1	3.52261	0.01	0.738045	4.77289	2.25486	0.0135493	-6.20564	352.261	8.4605
csn-miRn72	5'	PC-5p-1523547_2	GAATTTGCCAAAACGACGTCGTTT	24	cam_scaffold64803	+	3189	3452	aataacaacaatgatagagggccctaatttttgtggctcaaatggctcGAATTTGCCAAAACGACGTCGTTTtgagtacaaaacaacatcaaaattgccaaaacgACGTCGTTTTGGCAAATTTGAGCCatttgagccacagaaattagggccctcaaacattttc	New	gp4	.........((((...((((((((((((((((((((((((((((((((((((((((((((((((((((((((((.(((.................)))))))))))))))))))))))))))))))))))))))))))))))))))))))))))))...))))...	154	39.8	-110.1	1.7	1	0	5	1.1742	0.01	3.69022	0.318193	-1.65203	0.00270986	-8.52756	117.42	6.87554
csn-miRn73	3'	PC-3p-642338_4	TGTGACCCTAAAAGTTGTGACCCT	24	cam_scaffold65818	+	71	334	tataggaaaatgtttgagggtcacaatttttgtggttacaatggtttaaaattgtcaaaacgatatcgttttgagtgtaaaatatgttaaaacgacgccgttttaacagttttgagccatTGTGACCCTAAAAATTGTGACCCTctaacattgttggtaaat	New	gp4	(((.....((((((.((((((((((((((((..((((((((((((((((((((((.((((((...(((((((((((((...)))).)))))))))...)))))).))))))))))))))))))))))..)))))))))))))))).))))))....)))...	159	32.7	-76.4	1.4	4.5	0.5	2.5	5.28391	0.588222	1.84511	2.86373	1.5179	0.3188	-1.64928	8.98285	3.16717
csn-miRn74	3'	PC-3p-809730_3	ACGACGTTGTTTTGACAGTTTTGG	24	cam_scaffold65831	-	1050	1313	ggagtcacaaattttgtggctcaaatggttcgaaactgtcaaaacgatatcgttttggatgcaaaataagtcaaaACGACGTTGTTTTGACAGTTTTGGaccatttaaagtacagaatttgtggccac	New	gp4	...((((((((((((((.(((.(((((((((((((((((((((((((..(((((((((............)))))))))..)))))))))))))))))))))))))..)))))))))))))))))...	122	37.5	-64.7	1.3	5	2	3	5.87101	2.35289	2.21413	2.65161	1.40687	1.06267	0.0876896	2.49524	1.31918
csn-miRn75	3'	PC-3p-338493_7	AAACAAGTTACAATTGTCGGACCC	24	cam_scaffold68374	-	2534	2797	caaaaaaatttaaatcaattcgataattgtaacttatttaatttgttgcatttgtcactaaaaaaatgtatagtttatttttaaaaacataattgttttctattcttttagtgaaaaattAAACAAGTTACAATTGTCGGACCGacttaatttcttttacg	New	gp4	.((((.((.((((.((..(((((((((((((((((.((((((((.(..(............(((((((.......))))))).((((((....))))))...........)..).)))))))).)))))))))))))))))..)).)))).)).))))...	157	21.1	-35.3	1	1.5	3.5	5	1.7613	4.11755	3.69022	0.477289	-1.06706	1.1158	0.158079	0.427755	-1.22514
csn-miRn76	3'	PC-3p-880545_3	AAATATTATAATTATTAGATCGAA	24	cam_scaffold68634	-	1695	1958	acatcaatgtgataattatagttttttcattttattgattttattttcaaaaaaaaagacaataattatgttttaaaaaataaataatttattcatttgaatataaatacgataaaataaAAATATTATAATTATTAGATCGATcta	New	gp4	..(((.((.(((((((((((((.((((.(((((((((..(((((.((((((....((((((.......))))))....((((((...))))))..)))))).)))))..))))))))).)))).))))))))))))).)).)))...	142	12.9	-30.4	1.6	0	3	0	0.01	3.52933	0.01	1	0	352.933	8.46325	0.0028334	-8.46325
csn-miRn77	3'	PC-3p-226317_10	ACCATACACTGTAGCACTTTAAGA	24	cam_scaffold69439	+	711	974	caccaaggatcctctagagtgaaattttcctaaagtttcctaaagtgttatattgtgtggttgagatttactggcaagtcacatcagaaaaattgatgtgacttgtcagtaaatctcaACCATACACTGTAGCACTTTAAGAaactttagagaaaaatcactttagaggatccttgctc	New	gp4	...(((((((((((((((((((..(((((((((((((((.((((((((((((.((((((((((((((((((((((((((((((((((.....)))))))))))))))))))))))))))))))))).)))))))))))).)))))))))).))))).)))))))))))))))))))...	173	35.8	-120.1	1.9	4	2.5	13	4.69681	2.94111	9.59458	0.489527	-1.03054	0.306539	-1.70586	1.59695	0.67532
csn-miRn78	3'	PC-3p-1302630_2	AATTCGAGCCATTTGAACCACAGA	24	cam_scaffold70477	-	7434	7697	gaaaatgtttgaggccctaatttctgtggctcaaatggttcaaatttgtcaaaatgacgtcgttttggcaattttgatgttgttttgtactcaaaacgacgtcgttttggcaAATTCGAGCCATTTGAGCCACAGAaattagggccctctatcattgtt	New	gp4	...((((...(((((((((((((((((((((((((((((((.((((((((((((((((((((((((((((((......)))))........))))))))))))))))))))))))).))))))))))))))))))))))))))))).))...))))...	153	39	-97.8	1.6	4	0	0.5	4.69681	0.01	0.369022	12.7277	3.6699	0.0270986	-5.20564	469.681	8.87554
csn-miRn79-3P	3'	PC-3p-635627_4	ATTTGAACCATTTGAGCCACAGAA	24	cam_scaffold70477	+	7525	7788	aacaatgatagagggccctaatttctgtggctcaaatggctcgaatttgccaaaacgacgtcgttttgagtacaaaacaacatcaaaattgccaaaacgacgtcattttgacaaATTTGAACCATTTGAGCCACAGAAattagggcctcaaacattttc	New	gp4	...((((...((.((((((((((((((((((((((((((.(((((((((.(((((.((((((((((((.(((.................))))))))))))))).))))).))))))))).))))))))))))))))))))))))))))...))))...	153	39	-86.2	1.4	1	0	7.5	1.1742	0.01	5.53533	0.212128	-2.23699	0.00180658	-9.11253	117.42	6.87554
csn-miRn79-5P	5'	PC-5p-1999632_1	TTCTGTGGCTCAAATGGTTTAAAT	24	cam_scaffold70477	-	7525	7788	ttatggaaaatgtttgaggccctaatTTCTGTGGCTCAAATGGTTCAAATttgtcaaaatgacgtcgttttggcaattttgatgttgttttgtactcaaaacgacgtcgttttggcaaattcgagccatttgagccacagaaattagggccctctatcattgtt	New	gp4	........((((...(((((((((((((((((((((((((((((((.((((((((((((((((((((((((((((((......)))))........))))))))))))))))))))))))).))))))))))))))))))))))))))))).))...))))...	153	38.4	-97.8	1.6	0	0	5.5	0.01	0.01	4.05924	0.00246351	-8.66507	0.00246351	-8.66507	1	0
csn-miRn80	5'	PC-5p-473131_5	ACTAAGAGAAATTTGGCCCCGACT	24	cam_scaffold72646	-	12684	12947	attcgACTCAGAGAAATTTGGCCCCGACTtatagaaattgaaatttctctgAGTTGAGGTCGAAATTTCTCTGGGtcaag	New	gp4	....(((((((((((((((((((.(((((((.((((((....)))))).))))))).)))).)))))))))))))))...	73	40	-40.7	1.3	5	0	1.5	5.87101	0.01	1.10707	5.30321	2.40687	0.00903288	-6.7906	587.101	9.19746
csn-miRn81	5'	PC-5p-155215_15	ATAAACGTAACGTGGCACCTATGA	24	cam_scaffold73326	+	4566	4829	nntgtgacacctgcATAAACGTAACGTGGCACCTATGAtctatagcaatattcaatttcctatataggaaattgaatgttgctatagatcataggtgccacgttacgtttatgcaggtgtcacatc	New	gp4	..(((((((((((((((((((((((((((((((((((((((((((((((((((((((((((....)))))))))))))))))))))))))))))))))))))))))))))))))))))))))))..	122	38.1	-107	2.2	5	4	10.5	5.87101	4.70577	7.74947	0.757602	-0.400489	0.607238	-0.719665	1.24762	0.319177
csn-miRn82	5'	PC-5p-1310454_2	TTTGGAAAGAGAAAAGAAAAAGAC	24	cam_scaffold73666	+	6153	6416	tattttgttgggagatttggaaagaaaTTTGGAAAGAGAAAAGAAAAAGACgtgtgaaactaagtgaaatgtaattatattttatttatctttcacctccctttcctctttttcttttttctttccaaatctcttcttaaatctccaagcaaacac	New	gp4	...((((((.(((((((((..((((.((((((((((((((((((((((((...((((((.((((((((((((....))))))))))))..))))))..........)))))))))))))))))))))))).))))..))))))))).))))))...	150	29.5	-62.5	1.4	0	3	4	0.01	3.52933	2.95218	0.00338733	-8.20564	1.1955	0.257615	0.0028334	-8.46325
csn-miRn83	3'	PC-3p-817434_3	ATTCGACTTGATAAGAAACTGAGT	24	cam_scaffold73818	-	1	189	tttgctgagttcaaacttaactcatttacttatcaagctcgtttattgagtttgaATTCGACTTGATAAGAAACTGAGTtcaagctttgttcagctcggctca	New	gp4	...(((((((((((((((((((((.((.(((((((((.(((((((.......))))..)))))))))))).)).)))))).))).))))...))))))))...	97	35.9	-33.8	0.9	5	0	0	5.87101	0.01	0.01	587.101	9.19746	1	0	587.101	9.19746
csn-miRn84	3'	PC-3p-30086_71	AAGATTTGACAATAATGCCTGAGA	24	cam_scaffold74498	+	10426	10689	aatactagtaataaataattttcatttttcttatcttaggaattattgtcaaataacgaataaagtgaatcatacgattcacaattcaatattttagcaaaacgattcacgattcgattcAAGATTTGACAATAATGCCTGAGAtaagaaaaataaaaattatttattactggtatttaa	New	gp4	((((((((((((((((((((((.(((((((((((((((((.(((((((((((((...((((...(((((((....)))))))....................(((........)))))))...))))))))))))).))))))))))))))))).))))))))))))))))))))))...	177	22.8	-72.8	1.8	21	16	47	24.6582	18.8231	34.6881	0.710856	-0.492371	0.542638	-0.881937	1.31	0.389566
csn-miRn85	3'	PC-3p-158330_15	TCAAATCTCTTTGTAAATCTC	21	cam_scaffold75253	+	769	1029	tttggttgtaagatttagaaagtgatttgaaaaatgaaagaaaaaaatgtgtaaaatgagatgaaatataggtatatttcatttataatttatttatctttttctttttcttttttctttTCAAATCTCTTTGTAAATCTCtcaaccacacac	New	gp4	..((((((..(((((((.((((.((((((((((..((((((((((.(((..((((...(((((((((((....)))))))))))....))))..))).)))))))))).........)))))))))).)))).)))))))..)))))).....	146	22.2	-47.9	1.4	1.5	4	4.5	1.7613	4.70577	3.3212	0.530321	-0.915062	1.41689	0.502727	0.374286	-1.41779
csn-miRn86	5'	PC-5p-177322_13	ATTAGTTGAATGGATTAGATGGGA	24	cam_scaffold76286	+	1447	1710	ctatttcgtttcacaattaaaaaataataaaaaaaaagaaatctgccactgtgaaaaaatattgATTAGTTGAATGGATTAGATGGGAaaaaattgaatggaaatgtgatttccattcaattttttcccatctaatccattcaactaatcaatattttttcacagtggcagatttcttttttttttattttttaattgtgaaacgaaa	New	gp4	...(((((((((((((((((((((((..(((((((((((((((((((((((((((((((((((((((((((((((((((((((((((((((((((((((((((((...))))))))))))))))))))))))))))))))))))))))))))))))))))))))))))))))))))))))))))))))))))))))))))))))))))	205	24.5	-143.3	2.8	6	3	10.5	7.04521	3.52933	7.74947	0.909122	-0.137454	0.455429	-1.1347	1.99619	0.997249
csn-miRn87	3'	PC-3p-751764_3	TTACAATTATCGGATTGATCTAAT	24	cam_scaffold80135	+	1169	1432	tttagattaatttgataactgtaacttattcaatttattgcgtttttaaccccaaaaaaattgtgttttaaaattagaccatacatttttttgggttaaaaacgtaataagttgagcaagTTACAATTATCGGATTGATCTAATttttgtgtgaatgaaatacacaaagtgtccgataaaatgaacgatttggatgatcaaaatggaactcatgataa	New	gp4	.((((((((((..(((((.((((((((..(((((((((((((((((((((((.((((((((((((.((((....)))).)))).)))))))))))))))))))))))))))))))..)))))))).)))))..)))))))))).(((((((((.......))))))))).((((((.............)))))).......................	142	26.6	-76.6	1.3	3	1	1	3.52261	1.17644	0.738045	4.77289	2.25486	1.594	0.672652	2.99428	1.58221
csn-miRn88	3'	PC-3p-577280_4	TACACTAATTGATACATGTAGCCT	24	cam_scaffold81109	-	331	594	atcttaaattatgttatatcatcaattggtatactaattagTACACTAATTGATACATGTAGCATtattcaatta	New	gp4	......(((.(((((((((.((((((((((.((((....)))).))))))))))..))))))))).)))......	63	21.3	-20.4	1.3	0	3	2	0.01	3.52933	1.47609	0.00677466	-7.20564	2.391	1.25761	0.0028334	-8.46325
csn-miRn89	3'	PC-3p-12261_156	TAACATGTGTCTTAAGGGTACACG	24	cam_scaffold81965	-	2617	2880	aaaatattatagattttgttaatgtgTGCCCTTAAGGCACATGTTAAGATgttgaaaaatattgcatatcaccatgaaagtgagtgtattaaataatgcatgatgattttcaagctttctTAACATGTGTCTTAAGGGTACACGttaataagactcaaatattttata	New	gp4	((((((((..((.((((((((((((((((((((((((((((((((((((.((((((((....(((((..((((((....))).))).........)))))......))))).)))..))))))))))))))))))))))))))))))))))))))..))))))))...	165	28	-71	1.5	46.5	25	72	54.6004	29.4111	53.1392	1.0275	0.0391345	0.553472	-0.853417	1.85646	0.892551
csn-miRn90-3P	3'	PC-3p-12377_152	AAAAAATCCTATTATGACTCCTCG	24	cam_scaffold81965	-	1810	2073	ctaatcatctaTGCTCGAGGGGTCATAATGGGATTtttttttttaaataatgattttttgtaagaattttcagcgtataagttaaaggaaataattaaagaccatttaaaAAAAAATCCTATTATGACTCCTCGagcataggtgatgttgcgaaaagtatgtccctcgaaagttgcc	New	gp4	...(((((((((((((((((((((((((((((((((((((((......((((.((((...(((..(((((((((......)))...))))))..))))))).)))).)))))))))))))))))))))))))))))))))))))))...((((......((.....))....)))).	143	31.6	-64.1	1.1	44	54	93	51.6649	63.5279	68.6381	0.752714	-0.409826	0.925549	-0.111619	0.813262	-0.298207
csn-miRn90-5P	5'	PC-5p-86480_27	TGCTCGAGGGGTCATAATGGGATT	24	cam_scaffold81965	-	1810	2073	ctaatcatctaTGCTCGAGGGGTCATAATGGGATTtttttttttaaataatgattttttgtaagaattttcagcgtataagttaaaggaaataattaaagaccatttaaaAAAAAATCCTATTATGACTCCTCGagcataggtgatgttgcgaaaagtatgtccctcgaaagttgcc	New	gp4	...(((((((((((((((((((((((((((((((((((((((......((((.((((...(((..(((((((((......)))...))))))..))))))).)))).)))))))))))))))))))))))))))))))))))))))...((((......((.....))....)))).	143	31.6	-64.1	1.1	13	8	25	15.2646	9.41155	18.4511	0.827301	-0.273516	0.51008	-0.971204	1.6219	0.697688
csn-miRn91	3'	PC-3p-617132_4	AGCCATCGTGATCACAAAAATTGT	24	cam_scaffold85567	-	796	1059	agaaatgtttgagggccacaattttgtggccacaatagctcaaaattgccaaaacgacgtcgttttggttgggtgcaaaatatgtcaaaacgacaaacgacattgttttggcagttttgAGCCATCGTGGTCACAAAAATTGTgaccctctaacattgttgt	New	gp4	...((((((.(((((.(((((((((((((((((.((.((((((((((((((((((((.(((((((..((((..((((.....)).))...))))))))))).)))))))))))))))))))).)).)))))))))))).))))).))))).)))))).....	154	40.7	-84	1.3	3.5	0	5.5	4.10971	0.01	4.05924	1.01243	0.017824	0.00246351	-8.66507	410.971	8.68289
csn-miRn92	5'	PC-5p-3709815_1	ATAGCTCAAATCACTCAAAAAGAC	24	cam_scaffold85944	-	9066	9329	acaatgctaagtagctcaaaattttgtggctcaaATAGCTCAAATCACTCAAAACGACgtcgttttaacagattttgagtgtaaaacgACGTCGTTTTGACAGATTTGAGCCatttgagccacaaaattttgagctaccaa	New	gp4	..........((((((((((((((((((((((((((.(((((((((..(((((((((((((((((((((.........)).)))))))))))))))))))..))))))))).))))))))))))))))))))))))))...	128	36.9	-84	1.6	3	0	1	3.52261	0.01	0.738045	4.77289	2.25486	0.0135493	-6.20564	352.261	8.4605
csn-miRn93	3'	PC-3p-191476_12	ACACCACTCTAGGAAACTTTAGAA	24	cam_scaffold86287	+	2716	2979	caccaaggatcctctagagtgtttttttcttaaagtttcctaaagtggtgtattgtgtgggtgagattttatgattaaaaattgatgcaacttgtcgttaaatctcaaccacacaatACACCACTCTAGGAAACTTTAGAAaaaaaaaactttagaggatccttgctc	New	gp4	...(((((((((((((((((.(((((((((.(((((((((((.(((((((((((((((((.((((((((.(((((..................))))).)))))))).))))))))))))))))).))))))))))))))))))))..)))))))))))))))))...	162	34.5	-94.7	1.6	2.5	0	11.5	2.9355	0.01	8.48751	0.345862	-1.53173	0.0011782	-9.7292	293.55	8.19746
csn-miRn94	3'	PC-3p-898873_3	AACTTTTAGTAGAATATTTGAGAT	24	cam_scaffold86486	-	7360	7623	aaaaatgctagaggtcccaaaaattctatcaaaagttttaccaaatgtttcacatgggtgtgagatccacacaatgtgagtcccatgtagctccgacacccatatgagacatttggtaaAACTTTTAGTAGAATATTTGAGATctctaacattact	New	gp4	...((((.((((((((.((((.((((((..((((((((((((((((((((((.(((((((((.((..(((.....)))..)).)...........)))))))).))))))))))))))))))))))..)))))).)))).)))))))).))))...	150	35.9	-70.6	1.3	2	1	6.5	2.3484	1.17644	4.79729	0.489527	-1.03054	0.245231	-2.02779	1.99619	0.997249
csn-miRn95	5'	PC-5p-409764_6	AAAGAATTATGATCCTTGGATTAC	24	cam_scaffold87092	-	2122	2385	gacctttacttgtaatatattggagaaaagttagggatcatgaaatttttttcatgaaaatgatcatgAAAGAATTATGATCATTGGATTACcttgattagtgtgtggtgctttattctaagtgtaatccaaaggttacaaacctttcatgattattttcatgaaaggtttttcatgatacctagcatgactgaatatattgtgacgagaga	New	gp4	...((((..(..(((((((((..((....((((((.(((((((((...((((((((((((((((((((((((..((.(((((.((((((((((((((..(((.......)))....)).))).))))))))).))))).))..))))))))))))))))))))))))...))))))))).))))))....)).)))))))))..)..)))).	208	30.7	-78.4	1.2	1	6	7	1.1742	7.05866	5.16631	0.22728	-2.13745	1.36629	0.45026	0.166349	-2.58771
csn-miRn96	5'	PC-5p-750039_3	AGAGGGCCACAAAAACAGTAGTTC	24	cam_scaffold87439	+	66	329	ttTGAGGGCCACAAAAACAGTAGTTCaaggcaggttttgatcccaaaacgacgtcgttttgacagttttgagccatTTGAACCACTGTTTTTGTAGCCCTctac	New	gp4	...((((((.(((((((((((.(((((((...(((((.(((..(((((((....)))))))...)))..))))).))))))).))))))))))).))))))...	98	43.3	-46.3	1	3	0	0	3.52261	0.01	0.01	352.261	8.4605	1	0	352.261	8.4605
csn-miRn97	5'	PC-5p-789312_3	ATGGCCCGAAACTGTTAAAACGAC	24	cam_scaffold88644	-	1426	1689	cattttgaaaaatgtttggtggccacaatttatatgactcaaATGGCCCGAAACTGTTAAAACGACgtcattttggcttgttttgcatccaaaacgACGTCGTTTTGGCAGTTTCGGGCCattcgagccacagaatttgtggccacctagcattgtt	New	gp4	..........((((((.(((((((((((.((...((.(((.(((((((((((((((..(((((((((((.((((((..((.....)).)))))).)))))))))))..))))))))))))))).))).))...)).))))))))))).))))))...	144	42.7	-89.6	1.3	3	5	7	3.52261	5.88222	5.16631	0.681841	-0.552492	1.13857	0.187225	0.598857	-0.739717
csn-miRn98	3'	PC-3p-517155_4	AGGGACCAACTTAACACATCATGT	24	cam_scaffold88748	-	1	164	attcaatttggtctcagtagtttatacgatgtgtcaatttggtccctattatttagtttgctcgattttgaaAGGGACCAACTTAACACATCATGTaaactacatggaccaaattg	New	gp4	...((((((((((.((((((((((((.(((((((.((.(((((((((.(((...((....))......))).))))))))).)).))))))).)))))))))).))))))))))))	113	34.5	-52	1.3	2	3	5	2.3484	3.52933	3.69022	0.636385	-0.652027	0.9564	-0.0643135	0.665396	-0.587714
csn-miRn99	3'	PC-3p-894058_3	ATAAATGTGAGTCGATGAAAGGGT	24	cam_scaffold89308	-	1305	1568	tttagaatatatcgagttgaatgtacctgtacaaaatcaacttgtcattaatcctttcatccactcacatttctattcattttaatattttaaatcacaatgtcatttatttttgtagatATAAATGTGAGTAGATGAAAGGGTtaacgatatccgattaacttatttttttatatatatattctactcaatatactctaaaata	New	gp4	((((((.(((((.((((.(((((((..((((.((((((....((((.((((((((((((((.((((((((((.(((..((...((((....................))))...))..))).)))))))))).)))))))))))))).))))...)))).........)).))))..))))))).)))).))))).))))))...	202	23.9	-57.3	1.2	3	1	1	3.52261	1.17644	0.738045	4.77289	2.25486	1.594	0.672652	2.99428	1.58221
csn-miRn100	3'	PC-3p-83561_28	AACCGTTGGATCAACTTAAAGTGT	24	cam_scaffold89694	-	9621	9884	tctccctacttgcaatggtagagatacactttgagttgatctaacggtccagatttggacgggaaaagcaattttgaatttgatttattatttttttatttttaaatagctaaaaatctaAACCGTTGGATCAACTTAAAGTGTatctctaccgttacaagtaaggaggcaaggagagagtctaaggagagaatctcaactggaagagtggatggaagaatcacagtcatcaagttgatcagacagtggacact	New	gp4	(((((.((((((.(((((((((((((((((((((((((((((((((((..((((((..........(((...((((((..(((............)))..))))))..)))..))))))..))))))))))))))))))))))))))))))))))).)))))).)))))..........(((((......((...((((((.((.((.(((((......))).)).)).)).))))))))......)))))...	169	37	-100.1	1.1	20	7	24	23.484	8.2351	17.7131	1.3258	0.406866	0.464917	-1.10496	2.8517	1.51182
csn-miRn101	3'	PC-3p-47356_48	TGAAATGCCATGAACAACGATC	22	cam_scaffold90062	-	4896	5157	tttcaagccggtcgtgttcatggcatttcatcaatctgtatgtcatctgcacattatttttgaTGAAATGCCATGAACAACGATCagtttgtga	New	gp4	...(((((.(((((((((((((((((((((((((.....((((.......)))).....)))))))))))))))))))).))))).)))))...	88	38.3	-45.2	1.3	21	22	31	24.6582	25.8818	22.8794	1.07775	0.108022	1.13123	0.177887	0.952727	-0.0698656
csn-miRn102	5'	PC-5p-823468_3	GAGATTAAAGTGAAATTCAAAACA	24	cam_scaffold90678	-	273	536	acttgttgttaatattttgaacagaaaaaaattatacacaaaattagaGAGATTAAAGTGAAATTCAAAACAaattataaggaccactggtgcaatgaatatgttacattagtagtcctcatagtttatttttaatttcactttaatctttctagttttatttttcattccaaattttaatgacaaat	New	gp4	..((((..((((.((((.(((..((((((..........((((((((((((((((((((((((((.((((.(((((((.(((((.(((..((.(((......))).))..))).))))).))))))).)))).)))))))))))))))))))))))))).)))))).))).)))).))))..))))..	184	22.9	-62.4	1.4	3	0	2	3.52261	0.01	1.47609	2.38645	1.25486	0.00677466	-7.20564	352.261	8.4605
csn-miRn103	5'	PC-5p-193119_12	ATAGGCCACGTGTTGCTTCATACT	24	cam_scaffold90779	-	6219	6482	atgcaccatgtggcGTAGGCCACGTGTTGCTTCATACTattcattatctgatgtataaccctgctagtagggtctaccaagtagtgggatccactggcaagttgctaatgtattggttcacgagtggtgtggagcaccatatgacctatgccacgtgg	New	gp4	.....((((((((((((((.((..((.(((((((((((((((.....(..((..(((((..(((((((.(((((..(((.....))))))))))))))).)))....))..))..).....))))))))))))))).))..)).))))))))))))))	153	48.1	-73.7	1	1	2	4.5	1.1742	2.35289	3.3212	0.353547	-1.50002	0.708445	-0.497273	0.499047	-1.00275
csn-miRn104	5'	PC-5p-491490_5	AATTGTAGCCACATGATCAGATCA	24	cam_scaffold90805	-	2609	2872	gccatgcaaaaaataaagttgattggatAATTGTAGCCACATGATCAGATTAcatttgctttcaaaatcatggagggtttattttcaaaactatactttctctctattttttgaagacaaatataatccgatcatgtggttgaagttatcctattaacttattttttgcatc	New	gp4	...(((((((((((((.((((((.((((((((..((((((((((((.(((((.(((((..(((((((..((((((((......................)))))))).)))))))..))))).))))).))))))))))))..)))))))).))))))))))))))))))).	168	29.7	-70.8	1.4	3	0	4	3.52261	0.01	2.95218	1.19322	0.254863	0.00338733	-8.20564	352.261	8.4605
csn-miRn105	3'	PC-3p-30157_70	ATCTCAACCATACACTGTAGCACT	24	cam_scaffold91967	+	1092	1355	gaaactttcaccaaggatcctctagagtgaaattttcctaaagtttcctagagtgctatattgtgtggttgagatttactggcaagtcacatcagaaaaattgatgtgacttgccagtaaATCTCAACCATACACTGTAGCACTttaggaaactttagggaaaaatcactctagaggatccttgctcggaaactttata	New	gp4	.(((.((((..(((((((((((((((((((..((((((((((((((((((((((((((((.((((((((((((((((((((((((((((((((((.....)))))))))))))))))))))))))))))))))).))))))))))))))))))))))))))))..)))))))))))))))))))....)))).)))...	195	37.7	-141.1	1.9	22	17.5	40.5	25.8324	20.5878	29.8908	0.864227	-0.210518	0.688766	-0.537915	1.25475	0.327397
csn-miRn106	5'	PC-5p-350538_6	ATGACCCGAAAATATCAAAACGAC	24	cam_scaffold93379	-	258	521	ttagggtaatgattggtgaccacaaattttgtagcttaaATGACCCGAAAATGTCAAAACGACgtcgttttggatacaaaacgactctaaaaatgtcagaacgacgttgttttgacatttttgggctatttgaggcacagaatttgtggccaccaaacattatccaat	New	gp4	...((((((((.((((((.(((((((((((((..(((((((..((((((((((((((((((((((((((((((......................))))))))))))))))))))))))))))))..)))))))..))))))))))))).)))))).))))))))...	162	37.5	-90	1.4	4	2	4.5	4.69681	2.35289	3.3212	1.41419	0.499976	0.708445	-0.497273	1.99619	0.997249
csn-miRn107	3'	PC-3p-326042_7	ATTCAGTAGAAAATTTGGTATCCC	24	cam_scaffold93792	+	3108	3371	ttagtaggaaaatgttataggtcttaaattttctattaaataaatgactaaatgtcttatatggagtgtatgattcacaaaattgcgaaccccacacccatatgagatatttggttatttATTTAGTAGAAAATTTGGTATCCCtaacattatcgttattagtat	New	gp4	(((((((((.(((((((..(((..((((((((((((((((((((((((((((((((((((((((.((((....(((.((....)).)))....))))))))))))))))))))))))))))))))))))))))))))..)))..))))))).)).)))))))...	162	27.3	-66.9	1.5	3.5	0.5	5.5	4.10971	0.588222	4.05924	1.01243	0.017824	0.144909	-2.78678	6.98666	2.8046
csn-miRn108	3'	PC-3p-517587_4	AGGACCAAAATTGGCACATCGTGT	24	cam_scaffold93985	-	657	920	acgatatgacaatttggtccttgtagtttacacaatgtgtcaatttggtccatgttgttttaatttgctcgattttgacaagaaccaaaattgacacatcgtaaactacaaagatgaacaAGGACCAAAATTGGCACATCGTGTaaactacaagaaccaaatcgacacatcgtttgagtttccttcc	New	gp4	(((((.((...(((((((.((((((((((((((.(((((((((((((((((.((((............(((((((((........)))))))))..((((............)))))))).))))).)))))))))))).)))))))))))))).)))))))...)).)))))..............	173	36.4	-71.5	1	2	3	6	2.3484	3.52933	4.42827	0.530321	-0.915062	0.797	-0.327348	0.665396	-0.587714
csn-miRn109	3'	PC-3p-224450_10	AGTTTTGAACCATTGTAGCCACAA	24	cam_scaffold96899	+	1741	2004	tttgagggtcacaatttttgtggtcactatggttcaaaattatcaaaatgatgtcgatttgggtgcaaaacatgtcaaaacgacgtcgttttaacAGTTTTGAACCATTGTAGCCACAAaaattgtgaccctctaa	New	gp4	...((((((((((((((((((((..((.(((((((((((((...((((((((((((.(((((((.....))...))))).))))))))))))...))))))))))))).))..))))))))))))))))))))...	130	36	-72.4	1.5	5	7	14	5.87101	8.2351	10.3326	0.568201	-0.815526	0.797	-0.327348	0.712925	-0.488178
csn-miRn110	3'	PC-3p-502638_5	CTAAATTGACATATCATGTAAACT	24	cam_scaffold98200	+	719	982	agccgttaggtttggtagatggaaacttaaatgatgtgtcaatttggtccctgtagtttgcatgatgtatcaatttggtctctgtaaaaatcaagcaaattaaaacaatatggaCTAAATTGACATATCATGTAAACTataagaataaaattgatatatcgtttgagtttccgaccacaaaacctaacgaccgtcatttattaga	New	gp4	...(((((((((((((...((((((((((((((((((((((((((..((..(((((((((((((((((.(((((((((((..(((......................)))..))))))))))).))))))))))))))))).))...))))))))))))))))))))))))))))))...)))))))))................	186	32.2	-85.5	1.3	3	1	3	3.52261	1.17644	2.21413	1.59096	0.669901	0.531334	-0.91231	2.99428	1.58221
csn-miRn111	3'	PC-3p-9253627_1	ACAAATGTGAGTAGATGAATAGGT	24	cam_scaffold98684	+	1744	2007	aaatagaatatgtgtataaaaaattaagttaatcggatatcatttatttattcatccactcatatttctatctacaaaaataaataataattgtaatttaaagtattaaaatgaatACAAATGTGAGTAGATGAATAGGTgaacgatatccgattaacttgattttttcaagcatgttctacttaatgtattctaaaatatgaacagctcgaattatcaaaatataccccgaaatggacc	New	gp4	...((((((((((....((((((((((((((((((((((((.((((..((((((((.(((((((((......(((((.............))))).......(((((......))))).))))))))).))))))))..)))).))))))))))))))))))))))))...)))))))))).......................((..(((..................)))..))....	178	24.6	-71.6	1.2	0	3	0	0.01	3.52933	0.01	1	0	352.933	8.46325	0.0028334	-8.46325
csn-miRn112	3'	PC-3p-209373_11	AGAATACAACTTGTAGATACAAAC	24	cam_scaffold100831	+	9350	9613	agagttttgtttgtatctacaagttgtattttataaattggcctacagtcaacataatgaatcattataaattctcataaactctctcatcttttacttacatctcataggccaatttatAGAATACAACTTGTAGATACAAACaaaagtctaaa	New	gp4	(((.(((((((((((((((((((((((((((((((((((((((((...(((......)))....((((........))))...........................))))))))))))))))))))))))))))))))))))))))).)))...	152	27.1	-62.8	1.5	4	2	8	4.69681	2.35289	5.90436	0.795482	-0.330099	0.3985	-1.32735	1.99619	0.997249
csn-miRn113	5'	PC-5p-1218456_2	CCTAGAGTACTACATTGTGTGGTT	24	cam_scaffold100847	+	3478	3741	aaagacaccaaggatcctctagagtaaaattttcctaaagtttCCTAGAGTACTACATTGTGTGGTTgggatttactggcaagtcacatcagaaaaattgatgtgacttgccagtaaatctcaaccacacaatgtagcactctaggaaactttaggaaaaaatcactctagaggatccttgctcgac	New	gp4	...((...(((((((((((((((((....((((((((((((((((((((((.((((((((((((((((((((((((((((((((((((((((.....)))))))))))))))))))))))))))))))))))))))).))))))))))))))))))))))....))))))))))))))))).))...	181	39	-136.5	1.9	3	0.5	2	3.52261	0.588222	1.47609	2.38645	1.25486	0.3985	-1.32735	5.98857	2.58221
csn-miRn114	5'	PC-5p-375557_6	ATAGCTCAAAACTGCCAAAACGAC	24	cam_scaffold101368	+	12747	13010	ctagagggccacaatttttgtggccacaATAGCTCAAAACTGCCAAAACGACaaaaattgtggccccaaaaattgtcatttTGGCAGTTTTGAGCTATTGTGGCCacaaaaattgtggccctcaaa	New	gp4	...(((((((((((((((((((((((((((((((((((((((((((((.(((((......((....))....))))).)))))))))))))))))))))))))))))))))))))))))))))...	120	42.1	-92.4	1.7	3	0	3	3.52261	0.01	2.21413	1.59096	0.669901	0.00451644	-7.7906	352.261	8.4605
csn-miRn115	3'	PC-3p-374313_6	ATAGCACTCTAGGAAACTTTAGAG	24	cam_scaffold102079	-	731	994	atcctctagagtgattttttcctaaagttttctagagtgctacattgtgtggttgagatttactggcaagtcacatcaatttttctgatgtgacttgccagtaaatctcaatcacacaatATAGCACTCTAGGAAACTTTAGGGaaatttcactctagaggatccttgctcaaaacc	New	gp4	((((((((((((((..((((((((((((((((((((((((((.(((((((((((((((((((((((((((((((((((.......))))))))))))))))))))))))))))))))))).))))))))))))))))))))))))))..))))))))))))))..............	163	37.3	-127.5	1.9	3	1.5	9	3.52261	1.76467	6.6424	0.530321	-0.915062	0.265667	-1.91231	1.99619	0.997249
csn-miRn116-3P	3'	PC-3p-85690_27	ACCACACAATGTAGCACTCTAGAA	24	cam_scaffold102079	+	822	1085	gagcaaggatcctctagagtgaaatttccctaaagtttcctagAGTGCTATATTGTGTGATTGAGATttactggcaagtcacatcagaaaaattgatgtgacttgccagtaaatctcaACCACACAATGTAGCACTCTAGAAaactttaggaaaaaatcactctagaggatccttggtg	New	gp4	...(((((((((((((((((((..(((.((((((((((.((((((((((((((((((((.(((((((((((((((((((((((((((.....))))))))))))))))))))))))))).)))))))))))))))))))).)))))))))).)))..)))))))))))))))))))...	173	38.5	-130.4	1.9	4	5	6.5	4.69681	5.88222	4.79729	0.979054	-0.030539	1.22615	0.294141	0.798476	-0.32468
csn-miRn116-5P	5'	PC-5p-621440_4	AGTGCTATATTGTGTGATTGAGAT	24	cam_scaffold102079	+	822	1085	gagcaaggatcctctagagtgaaatttccctaaagtttcctagAGTGCTATATTGTGTGATTGAGATttactggcaagtcacatcagaaaaattgatgtgacttgccagtaaatctcaACCACACAATGTAGCACTCTAGAAaactttaggaaaaaatcactctagaggatccttggtg	New	gp4	...(((((((((((((((((((..(((.((((((((((.((((((((((((((((((((.(((((((((((((((((((((((((((.....))))))))))))))))))))))))))).)))))))))))))))))))).)))))))))).)))..)))))))))))))))))))...	173	38.5	-130.4	1.9	7	1	5	8.21941	1.17644	3.69022	2.22735	1.15533	0.3188	-1.64928	6.98666	2.8046
csn-miRn117	3'	PC-3p-4165_389	TAAATGCGATCCCTTGGGAAT	21	cam_scaffold102860	-	1378	1638	tgcaggtggagaactccaaagggatcgcattgatccaacgtttgattgatcgcatggttttgttgattggaTAAATGCGATCCCTTGGGAATtttccatctata	New	gp4	...((((((((((.(((.(((((((((((((.((((((...(..((.((((....))))..))..))))))).))))))))))))).))).))))))))))...	98	42.3	-49.4	1.1	76.5	53.5	79.5	89.8264	62.9397	58.6745	1.53093	0.614406	1.07269	0.101236	1.42718	0.513169
csn-miRn118	5'	PC-5p-1136681_2	TACAATTGGACGGAATGTGCTGAC	24	cam_scaffold103630	+	3047	3310	tacctgaactttctacaaattgatcaattagaacccagccatcaccttccgtcTACAATTGGACGGAATGTGCTGACgtggaggacaaattgatttttaatttgagaggtaaattgatttttaaggtatagtttggggggtaaattgaaattttaaatgccatgtcagcatatttcgtccaattgtagacggaagga	New	gp4	...((((....((........))....)))).............(((((((((((((((((((((((((((((((((((((........((((...((((((((.....))))))))...))))......(((((..(............)..))))).))))))))))))))))))))))))))))))))))))).	152	37.1	-76.6	1	2	3	3	2.3484	3.52933	2.21413	1.06064	0.0849382	1.594	0.672652	0.665396	-0.587714
csn-miRn119	5'	PC-5p-926145_3	ATCGATAGGTACGTGATCAAATCA	24	cam_scaffold104917	+	2210	2473	ccgtcaatgtgtagaactcatcgagtactatatgcctataaaaaatcacattcatcggatATCGATAGGTACGTGATCAAATCAaatttttattaatcgtttatttttttaccgtttattttttttatacaaaactgatttgatcacgtaactatcgatattcgatcaacgtgattttttacaagcatataacactcaacgagt	New	gp4	...............((((...((((..(((((((...(((((((((((.((.(((((((((((((((.(((((((((((((((..(((.(((.................................))).)))..))))))))))))))).))))))))))))))).)).)))))))))))...)))))))..))))...))))	189	29.9	-69.198	1.1	4	0	2	4.69681	0.01	1.47609	3.18193	1.6699	0.00677466	-7.20564	469.681	8.87554
csn-miRn120	3'	PC-3p-524228_4	GTAAAGTACATGGACCAAATTGAC	24	cam_scaffold105898	+	164	427	attaatttaacggaaagtcaagcaatgtgttAATTTGGTCCATGTATTTTCCACAatgtgtcaatttagtcccagtcaaaatcgagaattgaaactacaatgattaaattgacacatcatGTAAAGTACATGGACCAAATTGACatattgtttgactttccgttaaattaacttaacaaccgttatttattagactaaaatgacacaatccat	New	gp4	.(((((((((((((((((((((((((((((((((((((((((((((((((.((..((((((((((((((((...((.....((((...))))....))...))))))))))))))))..)).)))))))))))))))))))))))))))))))))))))))))))))))))..........(((((((.........))))))).........	170	30	-96.6	1.5	2	0	5	2.3484	0.01	3.69022	0.636385	-0.652027	0.00270986	-8.52756	234.84	7.87554
csn-miRn121	5'	PC-5p-302523_11	GGGCACATTCCTCCTTTGGCAGG	23	cam_scaffold107285	-	3966	4228	ttacaGGGCACATTCCTCCTTTGGCAGGcagcttcttgactgcatatgatttatctcataagcaagaaaagtaagcttactgccaaaggagatttgccctgcaa	New	gp4	...(((((((.((..((((((((((((..((((((((..((((.(((((......))))).)).))..))).)))))..)))))))))))))).)))))))...	98	43.3	-50.6	1.1	1.5	5.5	5.5	1.7613	6.47044	4.05924	0.433899	-1.20457	1.594	0.672652	0.272208	-1.87722
csn-miRn122-3P	3'	PC-3p-34_24429	GAATGTTGGATCCTTTGAGGTC	22	cam_scaffold107940	-	4688	4949	ttagattgatcagagaagtttctagttgTCCTCAAAGGCTTCCAATATTCGAttcaatgtgGAATGTTGGATCCTTTGAGGTCaattgaagacttactcttct	New	gp4	...........((((((((((..(((((.(((((((((..((((((((((.((.....)).)))))))))).))))))))).)))))..)))))).))))...	89	36.9	-45.4	1.2	5768	2654.5	9395.5	6772.8	3122.87	6934.3	0.97671	-0.0339981	0.450351	-1.15088	2.16877	1.11688
csn-miRn122-5P	5'	PC-5p-723_1923	TCCTCAAAGGCTTCCAATATTCGA	24	cam_scaffold107940	-	4688	4949	ttagattgatcagagaagtttctagttgTCCTCAAAGGCTTCCAATATTCGAttcaatgtgGAATGTTGGATCCTTTGAGGTCaattgaagacttactcttct	New	gp4	...........((((((((((..(((((.(((((((((..((((((((((.((.....)).)))))))))).))))))))).)))))..)))))).))))...	89	36.9	-45.4	1.2	318.5	208.5	705.5	373.983	245.288	520.69	0.718245	-0.477452	0.471083	-1.08595	1.52467	0.608495
csn-miRn123	5'	PC-5p-1252488_2	ATATATAAACGTAACGTGACACCT	24	cam_scaffold108866	-	1013	1276	cataatgtaacgtgacatATATATAAACGTAACGTGATACCTactcaagtcctttaatgagtttttatttttttaaattgaatgtgaaaatgttgttggcttatgttgatgccacgttattataggtgtcacattacgtttatgtaggtgtcacgttacgtt	New	gp4	...((((((((((((((..(((((((((((((.((((((((((...(((.((..((((..((((((((..(((......))).))))))))))))..)))))....(((((...)))))...)))))))))).)))))))))))))..))))))))))))))	159	31.5	-59.8	1.2	4	0	0	4.69681	0.01	0.01	469.681	8.87554	1	0	469.681	8.87554
csn-miRn124	3'	PC-3p-146375_16	TAAAATTGACTGATCAGTTAGACT	24	cam_scaffold111028	+	2076	2339	nnggggtgcgctaaaaaactaaacatcccgcaccaactcatcgtataaaattatatggaattaacaaattttaaccaacaacctaattgatcagtcaattaggttggattgattgagtgaTAAAATTGACTGATCAGTTAGACTgttggttaaattttgttaatttcatataattttgtatgatgaatttgtacgagatgtctaattttttgacacatccctac	New	gp4	..((((((...(((((((.((.(((((.((.((.((.(((((((((((((((((((((((((((((((.(((((((((((..((((((((((((((((((..(((.............)))..))))))))))))))))))..))))))))))).))))))))))))))))))))))))))))))).)).)).)).))))).)).)))))))...))))))...	219	30.8	-99.6	1.4	7	6	16	8.21941	7.05866	11.8087	0.696047	-0.522744	0.59775	-0.742385	1.16444	0.219641
csn-miRn125	5'	PC-5p-242493_9	AATGAGATTTTGACTGATAGAAGT	24	cam_scaffold111228	-	836	1099	atagaatttattcaAATGAGATTTTGTCTGATAGAAGTttctaaaaccttttaaaatgagaaatttttattgatcaaaatctcatttgagagaattcaga	New	gp4	...(((((..((((((((((((((((((.(((((((((((((................))))))))))))))).))))))))))))))))..)))))...	94	23	-35.7	1.6	3	0.5	4	3.52261	0.588222	2.95218	1.19322	0.254863	0.19925	-2.32735	5.98857	2.58221
csn-miRn126	3'	PC-3p-1527028_2	TATTGTCCGCTTTGGCCGAAACCT	24	cam_scaffold112245	-	2425	2688	taagttgactaacaactcctgactaaccagcttgaggccttttttaaagaagaataaaacTGTTAGGCTTCAGTCAAAGCGGACaatattgtgctagtggggttgggttggcagcttcatTATTGTCCGCTTTGGCCGAAACCTcacggttttgttctttttaagaaaatgcctcattctagttaggaggagttaatcaacttattaagtggtttgtgggtgcttctcagaccgatgtgggacaaacc	New	gp4	((((((((.((((..(((((((((....((..((((((.((((((.(((((((((((((((((.(((.(((.((((((((((((((((........(((..((((......))))..))))))))))))))))))).))).))).))))))))))))))))).)))))).))))))..)))))))))))..)))).))))))))......((((((.(((....))))))))).....((......))	204	41.9	-113.6	1.1	3	0	0	3.52261	0.01	0.01	352.261	8.4605	1	0	352.261	8.4605
csn-miRn127	3'	PC-3p-628739_5	ATACGACAATTGAGATTGTAAACC	24	cam_scaffold112714	-	5928	6191	gagtaatgctacaatgaccgcatttatacaccacatttggtttaccatctcaattgtcgtatttgtattggttggattggatacaaATACGACAATTGAGATGGTAAACCaaatgtgatatataaatgggtcattgtagcattaatg	New	gp4	...((((((((((((((((.((((((((...((((((((((((((((((((((((((((((((((((((..........))))))))))))))))))))))))))))))))))))))...))))))))))))))))))))))))...	141	34	-92.2	1.8	3	4	3	3.52261	4.70577	2.21413	1.59096	0.669901	2.12533	1.08769	0.748571	-0.417789
csn-miRn128	3'	PC-3p-37505_58	ATGATATTCGATCAATTTGAT	21	cam_scaffold113255	+	1573	1833	nnnatcaagttgattgtatattagaaagtatgtgttcagaaaattaggactataaatcattttttaataaacagtttttcgaacacatatttcATGATATTCGATCAATTTGATttt	New	gp4	...(((((((((((((.((((((..((((((((((((..((((((.......((((......))))......))))))..))))))))))))..)))))).)))))))))))))...	111	22.2	-37.3	1.4	11	9	40	12.9162	10.588	29.5218	0.437515	-1.1926	0.35865	-1.47935	1.21989	0.286755
csn-miRn129	5'	PC-5p-626415_4	GCTCCCTTGAACACTTCATT	20	cam_scaffold114092	-	2100	2359	gatgttcccgagaGTTCCCTTGAACACTTCATTggggttcttgcatctctactgaagtgtttgggggaactcttagg	New	gp4	......((..((((((((((..(((((((((.(((((.........))))).)))))))))..))))))))))..))	71	48.1	-43	1.2	2	1	5	2.3484	1.17644	3.69022	0.636385	-0.652027	0.3188	-1.64928	1.99619	0.997249
csn-miRn130	3'	PC-3p-180362_14	TGACAGTTTTGAACCATTGTGGCC	24	cam_scaffold115515	+	727	990	ttagagtatatatatatatatagaaaatatttgagggtcacaatttttaggctcACAATGGTTCAAAACTGTCAAAACgacgtcgttttaggtacaaaatatgttaaaacgatgtcatttTGACAGTTTTGAACCATTGTGGCCacaaaaattgtggctctctagcattgttgtgtatatatatactcaag	New	gp4	...(((((((((((((((((.....(((....((((((((((((((((.(((.((((((((((((((((((((((((.((((((((((((...(((.....))))))))))))))).)))))))))))))))))))))))))))..))))))))))))))))....)))..)))))))))))))))))...	185	31.4	-99.8	1.7	3	2.5	9.5	3.52261	2.94111	7.01142	0.50241	-0.993064	0.419474	-1.25335	1.19771	0.260283
csn-miRn131	5'	PC-5p-379567_6	AGTTAATTGGATATCGTTTACTCT	24	cam_scaffold116963	-	4751	5014	aacattaAGTTAATTGGATATCGTTTACCCTttcatctatcacatttgtattaattttagtactttaaatcacaattattatttatttttgtagatacaaatgtgagtggatgaatggaTAAACGATAGCCGATTAACTTGATttt	New	gp4	...((((((((((((((.(((((((((.((.(((((((((((((((((((((...(((((....)))))..((((..((.....))..)))).))))))))))))).)))))))).)).))))))))).))))))))))))))...	140	25.3	-56.5	1.5	0	1.5	4.5	0.01	1.76467	3.3212	0.00301096	-8.37556	0.531334	-0.91231	0.0056668	-7.46325
csn-miRn132-3P	3'	PC-3p-17580_112	TAACCTGAGAACCAACATTGCGAG	24	cam_scaffold117038	+	1652	1915	ctattaattttcctgatttgtagtctgtTGTTCGCAATGTTGGTTCTTAGGTtattactgaagaggttttgacatcgtgttctggaggtccacaaaatgatgccaaaacctcttcagtaaTAACCTGAGAACCAACATTGTGAGcaacagactacaaatcgagaaaattaaaaggttaaaacttcaatacaggatgagccaatgcagattgattgatagagaatattactttagcaataag	New	gp4	...(((((((((..(((((((((((((((((((((((((((((((((((((((((((((((((((((((((.((((((.((.(((....))).)).)))))).)))))))))))))))))))))))))))))))))))))))))))))))))))))))))..)))))))))..((((....((.......))....))))...........((((.(((((.......))))).))))...	168	35.3	-125.4	1.5	227	215	444.5	266.544	252.935	328.061	0.812483	-0.29959	0.771001	-0.375195	1.0538	0.0756042
csn-miRn132-5P	5'	PC-5p-595779_4	TGTTCGCAATGTTGGTTCTTAGGT	24	cam_scaffold117038	+	1652	1915	ctattaattttcctgatttgtagtctgtTGTTCGCAATGTTGGTTCTTAGGTtattactgaagaggttttgacatcgtgttctggaggtccacaaaatgatgccaaaacctcttcagtaaTAACCTGAGAACCAACATTGTGAGcaacagactacaaatcgagaaaattaaaaggttaaaacttcaatacaggatgagccaatgcagattgattgatagagaatattactttagcaataag	New	gp4	...(((((((((..(((((((((((((((((((((((((((((((((((((((((((((((((((((((((.((((((.((.(((....))).)).)))))).)))))))))))))))))))))))))))))))))))))))))))))))))))))))))..)))))))))..((((....((.......))....))))...........((((.(((((.......))))).))))...	168	35.3	-125.4	1.5	7.5	10.5	25	8.80651	12.3527	18.4511	0.477289	-1.06706	0.66948	-0.578887	0.712925	-0.488178
csn-miRn133	3'	PC-3p-933069_3	ACGAGGATAAAGTACTCAATGAGC	24	cam_scaffold118044	-	1177	1440	aaatttattgagtatttcatcattgtaaaaaatcaagttgatcaaatatctataccagcttgattagatcacatttttattaatcaagtggcaattgatatccaatcaatgtgattttttACAAGGATAAAGTACTCAATGAGCtc	New	gp4	...((((((((((((((.(((.(((((((((((((..(((((...(((((....(((.(((((((((............)))))))))))).....)))))...)))))..))))))))))))).))).))))))))))))))...	140	26.7	-49.5	1.3	2	4	1	2.3484	4.70577	0.738045	3.18193	1.6699	6.376	2.67265	0.499047	-1.00275
csn-miRn134	5'	PC-5p-262733_9	TCAATTGGCATCCTATGTTATCTT	24	cam_scaffold118569	-	5634	5897	aaccccaaggcacctccataatggataagttcatccttgttagtatattattatatgttagtgtttagctttaataattagtgtccccttgctttatgctttcggtgccTCAATTGGCATCCTATGTTATCTTcaaagagatgtacactctctttatagagaggagaagacaacataggatgtcaattgaggcaccgaaagcataaagtaaggggacactaattattaaagctaaacactaacatataataat	New	gp4	.....(((((.((.(((.....)))...))....))))).......((((((((((((((((((((((((((((((((((((((((((((((((((((((((((((((((((((((((((((((((((.(((((.............((((((....))))))..))))).))))))))))))))))))))))))))))))))))))))))))))))))))))))))))))))))))))))))))))))))))	207	35.2	-156.2	1.8	2	1	7	2.3484	1.17644	5.16631	0.454561	-1.13745	0.227714	-2.1347	1.99619	0.997249
csn-miRn135	3'	PC-3p-1573946_2	AGAAATGAGTGTATTTGAAATAAA	24	cam_scaffold119962	-	948	1211	ttaggaaattgctattatcactcactttgttctagatatactccattctttgtctttattatacaaAGAAATGAGTGTATTTGAAATAAAgtagagtgagaatagctgttccctt	New	gp4	...((((...((((((.((((((((((((((..((((((((((..((((((((.........))))))))..))))))))))..)))))))).)))))).))))))..))))...	109	29.6	-47.4	1.4	3	2	2.5	3.52261	2.35289	1.84511	1.90916	0.932935	1.2752	0.350724	1.49714	0.582211
csn-miRn136	3'	PC-3p-146809_16	AACCATACACTGTAGCACTTTAGA	24	cam_scaffold120579	+	852	1115	caccaaggatcctctagagtgaaatttttctaaagtttcctagAGTGCTATATTGTATGGTTGAGATttactggcaagtcacatcagaaaaattgatgtgacttgtcaataaatctcAACCATACACTGTAGCACTTTAGAaaactttagagaaaaaacactctagaggatccttgctc	New	gp4	...((((((((((((((((((...((((((((((((((.(((((((((((((.(((((((((((((((((.((((((((((((((((.....)))))))))))))))).))))))))))))))))).))))))))))))).))))))))))))))...))))))))))))))))))...	173	35.8	-119.2	1.9	5	6	13.5	5.87101	7.05866	9.9636	0.589246	-0.763059	0.708445	-0.497273	0.831746	-0.265786
csn-miRn137	5'	PC-5p-69882_33	ACTTTGAATCACAGTAAACTTTAC	24	cam_scaffold120731	-	3504	3767	acttttactatgatttagactaaaattttactctgacaaaaaacatgttgatttgcttaacgatgtaaaattttACTTTGAATCACAGTAAACTTTAAtttgattcagagtaaAAGTTTACTGTGATTCAAAGTaaaattttactctgaaattttattgtgtttaaaaacatgttgatttgcttaaaaatataaaattttcctttgaatcatagtaaa	New	gp4	...((((((((((((((((..(((((((((...(((((((.((((((((.....((...(((((((((((((((((((((((((((((((((((((.((((......)))).))))))))))))))))))))))))))))))))...........))))))).....))))))))..)))).)))......)))))))))..))))))))))))))))	215	22	-74.5	1.6	4	4	27	4.69681	4.70577	19.9272	0.235698	-2.08499	0.236148	-2.08224	0.998095	-0.00275142
csn-miRn138	5'	PC-5p-1746181_2	GATTTATGACCCTTGGATTACACT	24	cam_scaffold121604	+	2191	2454	tgctaggtatcatgaaaaaaaattcatgaaaataatcatgaaaGATTTATGACCCTTGGATTACACTtaaaacaaagcacaacacattaatcaagCTAATCCAAAAGTTATAAATCTTTcatgattatttgcatgaaagttttttcatgatccctaact	New	gp4	...((((.((((((((((((..((((((.((((((((((((((((((((((((..((((((((..(((........................))).))))))))..)))))))))))))))))))))))).))))))..)))))))))))).))))...	153	27.7	-63.3	1.4	2	0	5	2.3484	0.01	3.69022	0.636385	-0.652027	0.00270986	-8.52756	234.84	7.87554
csn-miRn139	3'	PC-3p-237902_10	AGAAAATTTGGTGTCTCTAACATT	24	cam_scaffold122015	+	8959	9222	atatagtgttagaggtcccaaattttctactaaacaaatgaccaaatgtctcacatgggtgtggggtccacaaaattgcggaccccacactcatgtgagatatttggtcatttgtttggtAGAAAATTTGGTGTCTCTAACATTatcca	New	gp4	..(((((((((((((..((((((((((((((((((((((((((((((((((((((((((((((((((((.((....)).))))))))))))))))))))))))))))))))))))))))))))))))))))..)))))))))))))...	144	38.9	-111.7	1.9	6.5	5.5	8	7.63231	6.47044	5.90436	1.29266	0.37034	1.09588	0.132084	1.17957	0.238257
csn-miRn140	3'	PC-3p-260685_9	TGGTCATGGAAGCAACAAAACAAG	24	cam_scaffold123447	-	5015	5278	tctcAGAGCTGTTTTGTTGCTTCCATGtcaattccaaatagattattcattagctacaaataggaTGGTCATGGAAGCAACAAAAAAAGctctgcca	New	gp4	...(((((((.(((((((((((((((((((..(((...(((.(((.....))))))......)))))).))))))))))))))))..)))))))...	91	37.1	-38	1.1	5	2.5	2	5.87101	2.94111	1.47609	3.97741	1.99183	1.9925	0.99458	1.99619	0.997249
csn-miRn141	5'	PC-5p-218246_11	CGGATATCAGAAAGTATGCGT	21	cam_scaffold125634	-	1925	2185	cgttcatattttaagatttattcaatatattatacttataaaaaattaagttgatCGGATATCAGAAAGTATGCGTtcataaaattgggactacaaactatttttttataaatagttttctgaacacaaattttttgatattcgatcaacttgattttttacaagtatgatatactgaataaatctaaaaatatga	New	gp4	...(((((((((.(((((((((((.((((((((((((.((((((((((((((((((((((((((((((((.((.(((((.....(((......)))(((((((......)))))))....))))).)).)))))))))))))))))))))))))))))))).)))))))))))).))))))))))).)))))))))	193	21.4	-84.8	2	9	8	12	10.5678	9.41155	8.85653	1.19322	0.254863	1.06267	0.0876896	1.12286	0.167174
csn-miRn142	3'	PC-3p-102418_24	ATGCTTTCTGATATCTGATCAACT	24	cam_scaffold125659	+	3606	3869	tttgttcagtatatcatacctgtaaaaaatcaAGTTGATCGGATATCAAAAAGCATctgttcgaaaagctgtttattaaatttaaaaaaaaatagtttttagttcgatttttccgaacacATGCTTTCTGATATCTGATCAACTtgattttttacaagtatgatatactgaacaaattt	New	gp4	(((((((((((((((((((.((((((((((((((((((((((((((((.(((((((.(((((((((((((((((...............))))))))))).............)))))).))))))).)))))))))))))))))))))))))))).)))))))))))))))))))...	176	26.3	-89.5	1.9	2	5.5	12	2.3484	6.47044	8.85653	0.265161	-1.91506	0.730584	-0.452879	0.362944	-1.46218
csn-miRn143	3'	PC-3p-173027_14	CATATGCTTTCTGATATCTGAT	22	cam_scaffold125659	-	3106	3367	agatttattgagtatatcatacctgtaaaaaatcaagttgatcggatatcaaaaaatatgtgttcggaaaactaactaaaagctattttttaaaaaaaaattaataaacatttttcgaaaCATATGCTTTCTGATATCCGATcaacttgattttttacaggtatgatatactcaacaaatcttaa	New	gp4	((((((.((((((((((((((((((((((((((((((((((((((((((((.(((..((((((((((((((.............(((((((...))))))).........))))))).)))))))..))).)))))))))))))))))))))))))))))))))))))))))))).))))))...	182	24.3	-87.7	2	2	0	6.5	2.3484	0.01	4.79729	0.489527	-1.03054	0.00208451	-8.90608	234.84	7.87554
csn-miRn144	5'	PC-5p-591752_4	GAATGGATTTAAAAAGAAAAAGGA	24	cam_scaffold125881	+	12311	12574	ctaatattgtgtttggtttaaagatttgtGAATGGATTTAAAAAGAAAAAGGAaaaaggtacaggaaatgtaaataaaatatacttacatttcactcaattttatgtatttctttttctttttctttttaaatctttttacaaattctccaaccaattacagcgtaat	New	gp4	...(..((((..((((((....((((((((((..(((((((((((((((((((((((..((((((((((((((.((.....)).))))))))).).........))))..).))))))))))))))))))))))..))))))))))....))))))..))))..)...	162	23.2	-50.8	1.3	2	2	5	2.3484	2.35289	3.69022	0.636385	-0.652027	0.6376	-0.649276	0.998095	-0.00275142
csn-miRn145	5'	PC-5p-307424_7	ATGTTAGAGGACCACAATTTTTGT	24	cam_scaffold126832	-	2567	2830	atttataattatataacaATGTTAGAGGACCACAATTTTTGTggtcacaatggctcaaaactgtcaaaacgacgtcgttttgacagttttgagccattgtggccacaaaaattgtggccctcaaacagttttcataattatatga	New	gp4	...(((((((((..(((..((((.((((.((((((((((((((((((((((((((((((((((((((((((....)))))))))))))))))))))))))))))))))))))))))).)))).)))))))...)))))))))...	139	34.5	-90	1.8	2	3.5	9	2.3484	4.11755	6.6424	0.353547	-1.50002	0.619889	-0.689918	0.57034	-0.810106
csn-miRn146	5'	PC-5p-1192611_2	AAGAGATTTAGAAAAGAAAAAGAA	24	cam_scaffold127153	-	4296	4559	ataacttacgctgtgtttggttggtggatttgagAAGAGATTTAGAAAAGAAAAAGAAaaaggtgtgtgaaattaagtgaaatacagatatattttattcacatttcatctattttttctatttctttttttaaattttacctcaaatctcccaaccaaatacagtattagtaaa	New	gp4	...(((...(((((((((((((((..((((((((..(((((((((((((((((.((((((((....(((((((..(((((((((......)))))))))...)))))))...)))))))).)))).)))))))))))))..))))))))..)))))))))))))))...)))...	169	26.3	-67.6	1.5	5	0	3	5.87101	0.01	2.21413	2.65161	1.40687	0.00451644	-7.7906	587.101	9.19746
csn-miRn147	3'	PC-3p-104182_22	AACATATGCTTTCTGATATCTGAT	24	cam_scaffold128203	-	130	393	gatttattgagtatatcatatctgtaaaaaatcaagTTGATCGGATATCAGAAAGCATGTannnnnnnnnnnnnnnnnnnnnnnnnnnnnnnnnnnnntagtttttagttcgatgatccgAACATATGCTTTCTGATATCTGATcaacttgattttttacaagtataatatactcaacaaatttta	New	gp4	(((((.((((((((((.(((..(((((((((((((((((((((((((((((((((((((.......................................(((...)))(((((......))))).)))))))))))))))))))))))))))))))))))))..))).)))))))))).)))))...	183	21.5	-73.2	1.8	5.5	4	26.5	6.45811	4.70577	19.5582	0.3302	-1.59859	0.240604	-2.05527	1.37238	0.45668
csn-miRn148	5'	PC-5p-1224032_2	TTGAGAAGCGATTTGGAAAGAGAA	24	cam_scaffold129466	-	2120	2383	tatatttggttaagagatTTGAGAAGAGATTTGGAAAGAGAAagggaaaaagtgtgttaaattaagtgaattatatgcatattttattcaattttcacctacttttttcatttttttttctaaatcccttattatattctttaaccaaacac	New	gp4	....((((((((((..((.(((.(((.((((((((((((((((.((((((((((((..(((((.((((((.(((....))).)))))).))))).)))..))))))))).)))))))))))))))).))).))).))..))))))))))...	145	24.3	-46.3	1.3	3	0	2	3.52261	0.01	1.47609	2.38645	1.25486	0.00677466	-7.20564	352.261	8.4605
csn-miRn149-3P	3'	PC-3p-103930_22	TGGAGTAAATCAACCAAGAAA	21	cam_scaffold129976	+	1	197	gattTCTTGGTTGCTTTACTCCTTgtctattataatataatatattgtgataaccaTGGAGTAAATCAACCAAGAAAttctac	New	gp4	(((((((((((((.((((((((.((..(((((((((((...)))))))))))..)).)))))))).)))))))))))))....	79	28.9	-37.4	1.6	8	4	14	9.39361	4.70577	10.3326	0.909122	-0.137454	0.455429	-1.1347	1.99619	0.997249
csn-miRn149-5P	5'	PC-5p-393247_6	TCTTGGTTGCTTTACTCCTT	20	cam_scaffold129976	+	1	197	gattTCTTGGTTGCTTTACTCCTTgtctattataatataatatattgtgataaccaTGGAGTAAATCAACCAAGAAAttctac	New	gp4	(((((((((((((.((((((((.((..(((((((((((...)))))))))))..)).)))))))).)))))))))))))....	79	28.9	-37.4	1.6	1.5	5	4.5	1.7613	5.88222	3.3212	0.530321	-0.915062	1.77111	0.824655	0.299428	-1.73972
csn-miRn150	3'	PC-3p-413262_6	ACATCTAGTAGAATTTTTGATAGA	24	cam_scaffold131802	-	205	468	ctaaaagtaatgctagagaccctaaaaattatattaaagtttctactaaatgtctcacatgggtgtgggatccacacaatgtgggttccacatctatgtgagACATTTAGTAGAATTTTTGATAGAatttttagaatctctaacattttttata	New	gp4	.(((((..((((.((((((..(((((((((.(((((((..(((((((((((((((((((((((((((((((((((.....)))))))))))))))))))))))))))))))))))..))))))).)))))))))..)))))).)))))))))..	151	30.5	-83.1	1.8	1	0	5	1.1742	0.01	3.69022	0.318193	-1.65203	0.00270986	-8.52756	117.42	6.87554
csn-miRn151	5'	PC-5p-480139_5	AAGTTAATCGGATATCATTTACCT	24	cam_scaffold132918	+	163	426	agcgaaatgggcctatttcgggattcatttcgataatctgaactgttaacattttagaacaaattaagtaaaacatgcctgcagaaatcAAGTTAATCGGATATCATTTACCTattcatccacttacatttgtattcattttaatactttaaatcacaattattatttatttttgcaaacacaaatgtgagtggatgaatggataaacgatatccgattaacttgattttttg	New	gp4	..(((((((..(((.....)))...)))))))....((((((.((....)).))))))........................(((((((((((((((((((((((.((((.((((((((((((((((((((((......(((((....)))))...(((..((.....))..))).....)))))))))))))))))))))).)))).)))))))))))))))))))))))..	149	29.2	-82.5	1.2	12	4	5	14.0904	4.70577	3.69022	3.81831	1.93294	1.2752	0.350724	2.99428	1.58221
csn-miRn152	5'	PC-5p-1105207_2	ATTTGTGTGGCCCAAATGATTCGA	24	cam_scaffold134366	-	27	290	nnngcttggtagctcgaATTTGTGTGGCCCAAATGACTCGAatgtattaaaacggcgtcattttacctccaaaacgacatcattttgagacattcgagccattcgggccatgaaaattcgagctactaagcatt	New	gp4	...((((((((((((((((((..(((((((.((((.(((((((((.((((((.(..(((.((((......)))).)))..).)))))).))))))))).)))).)))))))..))))))))))))))))))...	128	41.8	-70.2	1.3	0	4	2	0.01	4.70577	1.47609	0.00677466	-7.20564	3.188	1.67265	0.00212505	-8.87829
csn-miRn153	3'	PC-3p-1432385_2	TATAATAAGGACAAAAAAGAGAGT	24	cam_scaffold135430	-	70	333	ttcatttctttttttgtccttattatacatagttacattaatattcttgaaattttagttttttcgaggagtttattttgtgtgaaagtgtattaatgtaactataTATAATAAGGACAAAAAAGAGAGTtca	New	gp4	...(((..(((((((((((((((((((.((((((((((((((((((((((((.........))))))))..(((((.....)))))...)))))))))))))))).)))))))))))))))))))..)))...	127	22.6	-47.6	1.6	1	3	0	1.1742	3.52933	0.01	117.42	6.87554	352.933	8.46325	0.332698	-1.58771
csn-miRn154	5'	PC-5p-1763687_2	TTTGAAAAGGGAAATGGAAAACAT	24	cam_scaffold136695	-	256	519	agatacacacataatattattagaaaatatctcttacggtgtgtttagttgagagaTTTGAAAAGGGAAATGGAAAACATaggtgaaatgtgaataaaacatacttatattttacctagtttcacacagcttttctatttcccttttcaaatctctcatcaaatctcccaaccgaatacaccgtaagagatattttctaa	New	gp4	...................((((((((((((((((((((((((((..((((((((((((((((((((((((((((((..((((((((((((((.((.....)).))))))))))))))............))))))))))))))))))))))))))))............))..))))))))))))))))))))))))))	181	30.5	-91.3	1.5	3	4	2	3.52261	4.70577	1.47609	2.38645	1.25486	3.188	1.67265	0.748571	-0.417789
csn-miRn155	5'	PC-5p-56356_41	AAAATTTATGACCCTTGGATTACC	24	cam_scaffold137065	+	849	1112	taagagaaaagatagggatcatgaaaaaattttcatgaaactgatcatgaAAAATTTATGACCCTTGGATTACCttgattagtgtgtgatgttttagtttaAGTGTAATCCAAGGGTCATAAATTtttcatgatcattttcatgaaagttttatcatgatacgtagcattgctcaagacttaattgtgggttct	New	gp4	...(((...........(((((((.(((((((((((((((.(((((((((((((((((((((((((((((((((((((((((...........)))).))))).)))))))))))))))))))))))))))))))).))))))))))))))).)))))))...........)))..((((........))))..	143	30.4	-84.9	1.4	21	18	29.5	24.6582	21.176	21.7723	1.13255	0.179575	0.972611	-0.0400659	1.16444	0.219641
csn-miRn156	3'	PC-3p-16725_117	GTTCAAGGAAGCTGTGGGAAG	21	cam_scaffold138580	+	294	554	ttgctaagtcctgtcatgtttTTCCACAGCTTTCTTGAACTTCATGatctagagatttggagagagagacaaagagaacaatacctgaaGTTCAAGGAAGCTGTGGGAAGacatggcaaatttagggc	New	gp4	...((((((..(((((((((((((((((((((((((((((((((...........((((..........))))............))))))))))))))))))))))))))))))))).))))))...	122	41.4	-58.4	1.1	34	43	54	39.9229	50.5871	39.8544	1.00172	0.00247606	1.2693	0.344029	0.789191	-0.341553
csn-miRn157	5'	PC-5p-1894076_2	TAATCATGAAAGTTTTGTAACCCT	24	cam_scaffold139554	+	6598	6861	aatgttaggtattatgaaaaaaatttcatgaaaaTAATCATGAAAGTTTTGTAACCCTtagattatacttagaataaagcactacacatgaattaaggtaattcaaaaattataaatctttcatgatcatttttatgaaaaaattttcataatccctaacttt	New	gp4	...((((((.((((((((((...((((((((((((.((((((((((.(((((((..((.((......)).))................(((((((...)))))))....))))))).)))))))))).))))))))))))...)))))))))).))))))...	157	21.5	-48.3	1.4	1	2	5	1.1742	2.35289	3.69022	0.318193	-1.65203	0.6376	-0.649276	0.499047	-1.00275
csn-miRn158	5'	PC-5p-894437_3	AAAATGATTAGGATATCAGTAGCT	24	cam_scaffold140262	+	489	752	ataattcgaactgtttattttttaggactcactaagtagaatattcatgaaaaaaattAAAATGATTAGGATATCAGTAGCTatatatttgaatcgaatttatattacaaaaaatggatggtcatttttgaaattatatttattgtttatttttaaaacaaatatgattcaaatatataactacggatattcaatcattttg	New	gp4	....((((...((..((((((((((......))))..))))))..))))))......((((((((((.(((((((.((((.(((((((((((((((....((((.....((((((((....)))))))).....))))....((((((.......))))))...))))))))))))))).)))).)))))))))))))))))	145	20.3	-49.5	1.2	2	1	8	2.3484	1.17644	5.90436	0.397741	-1.3301	0.19925	-2.32735	1.99619	0.997249
csn-miRn159	3'	PC-3p-1490906_2	TGCAAATCCCTCTCAAAATCCCCC	24	cam_scaffold140563	-	1084	1347	ggtgtgtttggttgggggatttggggagagatttgaaaagagaaagggaaaaggtgtgtgaaactatgtgaaatataggcatgatttattcacatttcacctaccttttccatttcccttTGCAAATCCCTCTCCAAATCCCCCgaccaaacacaacattagttgggattttaaagttataatg	New	gp4	..((((((((((((((((((((((((((.((((((.((((.((((.(((((((((..(((((...(((((((................))))))))))))..))))))))).)))).)))).)))))).)))))))))))))))))))))))))).............................	153	39.1	-87.7	1.2	3	1	0	3.52261	1.17644	0.01	352.261	8.4605	117.644	6.87829	2.99428	1.58221
csn-miRn160	3'	PC-3p-180993_13	AGTGAATCTCAACCACACAATGGA	24	cam_scaffold142170	+	2648	2911	gagcaaggatcctctagagtgattttttcctaaagtttcctagagtgTTCCATTGTGTGGTTGAGATTtattggcaagtcacatcaatttttctgatgtgacttgccAGTGAATCTCAACCACACAATGGAgcactctaggaaactttagggaaatttcactctagaggatccttggtg	New	gp4	...(((((((((((((((((((..((((((((((((((((((((((((((((((((((((((((((((((((((((((((((((((.......))))))))))))))))))))))))))))))))))))))))))))))))))))))))))))))..)))))))))))))))))))...	173	40.8	-149.2	2	3	5	9	3.52261	5.88222	6.6424	0.530321	-0.915062	0.885556	-0.175345	0.598857	-0.739717
csn-miRn161	3'	PC-3p-186610_12	TGTGGATGAATAGGTAAACGA	21	cam_scaffold143692	+	1177	1437	gaacatgcttgtaaaaaattaaattaatcggatatcgtttacccattcatccacttacatttatatctacaaaaataaaaaattgtggtgatttaaaatattaaaatgaatacaaatacgTGTGGATGAATAGGTAAACGAtatccgattaacttgatgttttacaggcatgttctacttgat	New	gp4	((((((((((((((((.(((((.((((((((((((((((((((.((((((((((............((((((..........))))))...(((((....)))))................)))))))))).)))))))))))))))))))).))))).))))))))))))))))........	175	27.3	-76	1.5	3.5	2	2.5	4.10971	2.35289	1.84511	2.22735	1.15533	1.2752	0.350724	1.74667	0.804604
csn-miRn162	5'	PC-5p-1180046_2	GAGGATTTGAAAAGAAATTTGAAA	24	cam_scaffold144165	-	11844	12107	actatgttgtggaacatgtgttctgaaacataaatcactaatattgtgtttgattgGAGGATTTGAAAAGAAATTTGAAAagagaaagtgaaaaggtaagtgaaatatgaataaaatatacatacatttcatctaattatatatatatatatatattttttcgttttcaaatttcttctcaaattttctaaccaaacaca	New	gp4	..((((((..(((((....)))))..))))))............((((((((.(((((..((((((.(((((((((((((((((((((((...(((((((((...((((.(((...))).))))))))).))))...((((((....))))))))))))))).)))))))))))))).))))))..))))).))))))))	156	23.5	-59.4	1.3	1	4	1	1.1742	4.70577	0.738045	1.59096	0.669901	6.376	2.67265	0.249524	-2.00275
csn-miRn163	3'	PC-3p-80505_30	TTTCCAAGTCCACCCATTCCTT	22	cam_scaffold144310	+	563	824	gatgagaaacgggggatgaatatttgccgaaaatctttgGGGATTGGTGGCTTGGAAAGCTtcgttcttttctcttttgaatgaatttaatagcTTTCCAAGTCCACCCATTCCTAttgttttcggccttctctctcctttctcttc	New	gp4	((.((((((.((((((.(((.....(((((((((...(((((((.((((((((((((((((((((((...........)))))).......))))))))))).))))).)))))))..))))))))).))))))))).)))))).))	147	41.5	-66.2	1.1	17.5	22.5	30.5	20.5485	26.47	22.5104	0.912848	-0.131554	1.1759	0.233768	0.776296	-0.365322
csn-miRn164	5'	PC-5p-739051_7	TTTCGTAACTCAAATTTTGTGGCT	24	cam_scaffold145617	+	764	1027	gTTTCGTAACTCAAATTTTGTGGCTcaaaagtggctcaaatggccaaaacggtcgttttggccatttttatgttgttctgtactcaaaacgaaatcgttttgaccatttgaaccatttttaAGTCATAAAATTTAAGTTACGTAG	New	gp4	....(((((((.(((((((((((((.((((((((.(((((((((((((((....)))))))))....................((((((((....))))))))..)))))).)))))))).))))))))))))).)))))))...	138	34.5	-59.8	1.2	3	1	4	3.52261	1.17644	2.95218	1.19322	0.254863	0.3985	-1.32735	2.99428	1.58221
csn-miRn165	3'	PC-3p-787033_3	AGAAGATGATGAAGGCTTTAGGAA	24	cam_scaffold145641	+	275	538	tcgagagaaatttctttggacttctcagaattttctttggacaaAGAAGATGATGAAGGCTTTAGGAAtttttctgag	New	gp4	((.((((((((((((..((.(((.(((..(((((((((....)))))))))..))))))))..)))))))))))))).	77	34.6	-26.3	1	3	1	4	3.52261	1.17644	2.95218	1.19322	0.254863	0.3985	-1.32735	2.99428	1.58221
csn-miRn166	3'	PC-3p-1710411_2	ATGACGTCGTTTTGAATAATTTGA	24	cam_scaffold145758	+	1412	1675	tttggtagttcaaaattttatgattcaaatggctTAAATCTGTCAAAACGATGTCGTTttatactcaaagattgtcaaaATGACGTCGTTTTGAATGATTTGAaccatttgaaccacaaaattttgagttacctaa	New	gp4	...((((..((((((((((.((.(((((((((.(((((((..(((((((((((((((((((((.((...)).))).))))))))))))))))))..))))))).))))))))).)).))))))))))..))))...	130	29.4	-58.8	1.5	0	0.5	5	0.01	0.588222	3.69022	0.00270986	-8.52756	0.1594	-2.64928	0.0170004	-5.87829
csn-miRn167	5'	PC-5p-335842_7	AAAGTCAAATGTATGGACATAAACT	25	cam_scaffold146177	-	7298	7562	aaccttccaaacaAAAGTCAAATGTATGGACATAAACTttcgaacaaaaatgaattgtccagatgtacattttgtttaactttttatgtccgaacaattgttttttgttcagaagtttatatccaacatttgacttttgttgggaagtta	New	gp4	...(((((.((((((((((((((((.((((.((((((((..(((((((((..((((((...((..((.................))..))...))))))..)))))))))..)))))))).)))))))))))))))))))).)))))...	144	29.3	-58.1	1.3	3	0.5	1.5	3.52261	0.588222	1.10707	3.18193	1.6699	0.531334	-0.91231	5.98857	2.58221
csn-miRn168-3P	3'	PC-3p-3253947_1	AAGTTTCACGTTACGTTACGTTTA	24	cam_scaffold146904	-	2794	3057	acataaacgtaacgtgacatatctacATAAACGTAACGTAACGTGACACTtatgatctatggcaacattcaatttcctatataggtgtcaatttcctaacgtgacacctatgatctaggaaattgaatgttgccatagatcatAAGTGTCACGTTACGTTACGTTTAtgt	New	gp4	........................((((((((((((((((((((((((((((((((((((((((((((((((((((((((((((((((((...........)))))))))))...)))))))))))))))))))))))))))))))))))))))))))))))))))))))	146	35.3	-106.7	1.8	0	3	1	0.01	3.52933	0.738045	0.0135493	-6.20564	4.782	2.25761	0.0028334	-8.46325
csn-miRn168-5P	5'	PC-5p-561829_4	ATAAACGTATCGTAACGTGACACT	24	cam_scaffold146904	-	2794	3057	acataaacgtaacgtgacatatctacATAAACGTAACGTAACGTGACACTtatgatctatggcaacattcaatttcctatataggtgtcaatttcctaacgtgacacctatgatctaggaaattgaatgttgccatagatcatAAGTGTCACGTTACGTTACGTTTAtgt	New	gp4	........................((((((((((((((((((((((((((((((((((((((((((((((((((((((((((((((((((...........)))))))))))...)))))))))))))))))))))))))))))))))))))))))))))))))))))))	146	35.3	-106.7	1.8	5	6	13	5.87101	7.05866	9.59458	0.611909	-0.708611	0.735693	-0.442825	0.831746	-0.265786
csn-miRn169	5'	PC-5p-809709_3	ATCGGATATGAGAAAACATGTGTT	24	cam_scaffold150448	-	457	720	ttttaagatttgttaagtatattatatctgtaaaaaactaaattgATCGGATATCAGAAAACATGTGTTcggaaaattgtttattaattttttttaaaaaatagtttttagtttgatgatccgaacacatactttttgatatccgatcaaattgatttttttcaggtatgatatactcaataaatctta	New	gp4	...(((((((((((.(((((((((((((((.((((((..((.((((((((((((((((((..((((((((((((((((((((.((((......)))).)))))))))............)))))))))))..)))))))))))))))))).))..)))))).))))))))))))))).)))))))))))	186	22.2	-79.6	1.9	4	2	1	4.69681	2.35289	0.738045	6.36385	2.6699	3.188	1.67265	1.99619	0.997249
csn-miRn170	5'	PC-5p-221929_10	AATCATATTGATCGGATACCAATA	24	cam_scaffold151165	-	392	655	tacaaaaAATCATATTGATCGGATATCAATAatcacttgatcagattacatttgtgttaacaatttatttttaaaatcatatactcattgttaacacaaatgcaatataaacaagtaactatcgatattcgatgaatatgattttttata	New	gp4	...(((((((((((((.((((((((((.(((...(((((.....(((.((((((((((((((((......................)))))))))))))))).))).....)))))...))).)))))))))).)))))))))))))...	144	22	-49.6	1.5	2.5	1	7	2.9355	1.17644	5.16631	0.568201	-0.815526	0.227714	-2.1347	2.49524	1.31918
csn-miRn171	3'	PC-3p-8518617_1	ATTTCGTCCAATTATTAACAGAAT	24	cam_scaffold152544	-	1915	2178	tgtcatcacattccgtttataattagacaaaatgtattgacgtggtactaaagtttatttgaaattttattttacttctaaattatattttaaaaatcaatttgtctctcacgtcagaacATTTCGTCCAATTATTAACAGAATgagatggcaggg	New	gp4	(((((((.(((((.(((.((((((.(((.((((((..((((((((.....(((((..((((((((...((((.......))))...))))))))....))))).....))))))))..)))))).))).)))))).))).))))).)))))))...	153	28.2	-45.9	1	1	1	5	1.1742	1.17644	3.69022	0.318193	-1.65203	0.3188	-1.64928	0.998095	-0.00275142
csn-miRn172	5'	PC-5p-877284_3	AGTGAAAGAAAAAAGGTATGTGAA	24	cam_scaffold153917	-	391	654	gcgaggataatcgctaacactgtgtgtggttaaaagatttgaggagagatttggaaAGTGAAAGAAAAAAGGTATGTGAActaggtaaaatgtaactatattttattcatattttacataactttttcctttcctttttcaaatcccttatcaaatttattaaccaaacacagagtaaaagattgttctgaa	New	gp4	...(((((((((....((.((((((.(((((((.((((((((..((.((((((((((..(((((.((((((.((((((((.((((((((((((....)))))))).)).)).)))))))).)))))).)))))..)))))))))).))..)))))))).))))))).)))))).))....)))))))))...	186	29.7	-70.4	1.2	3	1	4	3.52261	1.17644	2.95218	1.19322	0.254863	0.3985	-1.32735	2.99428	1.58221
csn-miRn173-3P	3'	PC-3p-396947_6	ACGTCGTTTTGGTCAATTCGA	21	cam_scaffold154170	+	914	1174	ttcgaatggctcgAATTGACCAAAACGACGTTGTTTTggacacaaaacgacgttgttttggtcacaaaacaACGTCGTTTTGGTCAATTCGAgccatttaagccacgaatattgtggccacca	New	gp4	...((((((((((((((((((((((((((((((((((((((.(((((((....)))))))))).)))))))))))))))))))))))))))))))))))..(((((((...))))))).....	96	43.1	-78.4	1.5	7	5	0	8.21941	5.88222	0.01	821.941	9.68289	588.222	9.20022	1.39733	0.482675
csn-miRn173-5P	5'	PC-5p-1374414_2	AATTGACCAAAACGACGTTGTTTT	24	cam_scaffold154170	+	914	1174	ttcgaatggctcgAATTGACCAAAACGACGTTGTTTTggacacaaaacgacgttgttttggtcacaaaacaACGTCGTTTTGGTCAATTCGAgccatttaagccacgaatattgtggccacca	New	gp4	...((((((((((((((((((((((((((((((((((((((.(((((((....)))))))))).)))))))))))))))))))))))))))))))))))..(((((((...))))))).....	96	43.1	-78.4	1.5	4	0	0	4.69681	0.01	0.01	469.681	8.87554	1	0	469.681	8.87554
csn-miRn174	3'	PC-3p-349038_7	ACGGAATATACACACTGTAAATGT	24	cam_scaffold156906	-	5327	5590	atgaatattcgcattgatagtgtgagtattcacattgacatgttagcattcatattgatggtatgaacattcacattgacgggtgtgaacattcacatcACGGAATATTCACACTGTAAATGTgaatattattaggaatattttggtaactatgtcactcatagaacttattagaatataagaaaataatgtggactaaatagaacata	New	gp4	...((((((((((((.(((((((((((((((....(((.(((....))))))...(((((...((((..(((((((......)))))))..)))))))))..))))))))))))))).)))))))))))).......(((((((..((((((((.....)))))...)))..)))))))..........((((..((....))..))))	127	30.1	-61	1	4	3	5	4.69681	3.52933	3.69022	1.27277	0.347973	0.9564	-0.0643135	1.33079	0.412286
csn-miRn175	3'	PC-3p-216671_11	ATGCCGCACACGATAGTGAATAAT	24	cam_scaffold158636	-	732	995	atgaaaATTATTCAATGTCGTGTGCGGTATtgttacaaataggattacacatcatacgttggtgtgggtcttgtgtgagaccctaatgcatcatgtgagatctgtttgcggccATGCCGCACACGATAATGAATAATtttgct	New	gp4	...(((((((((((.(((((((((((((((.((..(((((((.((..(((((.((.(((((....(((((((....)))))))))))).)).)))))..)))))))))..)).))))))))))))))).)))))))))))...	137	40.6	-67.2	1.2	2.5	0.5	4.5	2.9355	0.588222	3.3212	0.883869	-0.178096	0.177111	-2.49727	4.99047	2.31918
csn-miRn176	5'	PC-5p-6491034_1	GTAAAATTTGTCGAGTACGTCATC	24	cam_scaffold159630	-	2210	2473	tttcggattcgtttcgataattcgaatcgttaatgtGTAAAATTTGTCGAGTACGTCATCcttacaaaacatcatgttaatcggatatcgatagccacttgattagttcacatttttgtatagatagagtacttgatgatttttacatattaacggttcggatcatcgatttgggctccg	New	gp4	...((((..((..(((((.(((((((((((((((((((((((.(..((((((((.(((((..(((((((......((((.(((.....)))))))....(((.....)))...)))))))..))).))))))))))..).))))))))))))))))))))))).)))))..))...))))	177	35	-67.5	1.1	0	0	5	0.01	0.01	3.69022	0.00270986	-8.52756	0.00270986	-8.52756	1	0
csn-miRn177	3'	PC-3p-865599_3	ACGGACCTCACATCCATGTGAGAC	24	cam_scaffold160013	-	1757	2020	aatttttcaaaaggaaaatgcgatagatttcaaattttctaccaaacaaatgaccaaatgttttacatgagtgtggggtgtacaaaattACGGACCTCACACCCATGTGAGACatttggtcatttgtttggtagaaaaattggtatctctagcattactcttttcaaaattt	New	gp4	...((((.((((((..(((((...((((..(((.(((((((((((((((((((((((((((((((((((.((((((((((((......)))..))))))))).))))))))))))))))))))))))))))))))))).)))..))))...)))))..)))))).))))...	166	32.6	-86	1.5	3.5	3.5	3	4.10971	4.11755	2.21413	1.85612	0.892293	1.85967	0.895045	0.998095	-0.00275142
csn-miRn178	3'	PC-3p-1225937_2	ACATAATGCACCACTCTAGGAAAC	24	cam_scaffold160102	+	8573	8836	gagtggtgcantaaggatctctagagtatttttttcttaaattttcttagagtggtgcattgtgtggttgagatttaatgttgaaaaattgatgtgacttgtcattaaatctcaaccACATAATGCACCACTCTAGGAAACtttaggaaaaaaatactctagaagatccttgctccgtaccaaat	New	gp4	...((((((..((((((((((((((((((((((((((((((.((((((((((((((((((((((((((((((((((((((.......((....)).......)))))))))))))))))))))))))))))))))))))).)))))))))))))))))))))).))))))))....))))))...	179	34.1	-110.3	1.7	3.5	1	3	4.10971	1.17644	2.21413	1.85612	0.892293	0.531334	-0.91231	3.49333	1.8046
csn-miRn179	3'	PC-3p-384089_6	ACATCTAGTAGAACTTTTGATAGA	24	cam_scaffold165549	-	360	623	aaaaatgctagatatattaaaaattataccaaaagttctactaaatgtctcacatgggtgtgggacgacccgcattgtgagggtcccatacccatgtgagACATCTGGTAGAACTTTTGATAGAatttttaggatagagcattact	New	gp4	...((((((.......(((((((((.((.((((((((((((((.((((((((((((((((((((((..(((((...))).)))))))))))))))))))))))).)))))))))))))).)).))))))))).....))))))...	140	37	-77.2	1.4	3	0	3	3.52261	0.01	2.21413	1.59096	0.669901	0.00451644	-7.7906	352.261	8.4605
csn-miRn180-3P	3'	PC-3p-186518_12	ATTTGAGCCACAGAATTAGGACCC	24	cam_scaffold167327	-	1641	1904	ggtagagggcccAAATTCTGTGGCTCAAATGTGGCTCaaatggccaaaacgacgtcgttttggccatttgagccacATTTGAGCCACAGAATTAGGACCCccaaacatttttct	New	gp4	((....(((.((.((((((((((((((((((((((((((((((((((((((....)))))))))))))))))))))))))))))))))))))).)).)))))............	102	47.4	-80.4	1.5	7	4.5	10	8.21941	5.294	7.38045	1.11367	0.155328	0.7173	-0.479351	1.55259	0.634678
csn-miRn180-5P	5'	PC-5p-4262272_2	AAATTCTGTGGCTCAAATGTGGCTA	25	cam_scaffold167327	-	1641	1904	ggtagagggcccAAATTCTGTGGCTCAAATGTGGCTCaaatggccaaaacgacgtcgttttggccatttgagccacATTTGAGCCACAGAATTAGGACCCccaaacatttttct	New	gp4	((....(((.((.((((((((((((((((((((((((((((((((((((((....)))))))))))))))))))))))))))))))))))))).)).)))))............	102	47.4	-80.4	1.5	4	2	4.5	4.69681	2.35289	3.3212	1.41419	0.499976	0.708445	-0.497273	1.99619	0.997249
csn-miRn181	5'	PC-5p-797970_3	ATCACGTCGCAAGAGAATGACTCT	24	cam_scaffold169328	+	3694	3957	aattacataagaaggaaaagaagaaattaagaatagaagttgtaggacATCACGTCGCAAGAGAATGACTCTtgttgcacatagattgtgcaactataacaagtgtcatctctcctgtgacgtgactcccccaactcctttgtttcttgttacccttgccttccaaactatgtacac	New	gp4	...((((((.(((((..((.(((((((.......((.(((((..(((..((((((((((.(((((((((.(((((((((((.....))))))......))))).))))).)))).)))))))))).)))..))))).))..))))))).)).......))))).....))))))...	171	39.5	-63	0.9	2	2	7	2.3484	2.35289	5.16631	0.454561	-1.13745	0.455429	-1.1347	0.998095	-0.00275142
csn-miRn182	3'	PC-3p-478567_5	AAGTTACAATTATCGGAACGACCT	24	cam_scaffold171473	-	897	1160	aaaaaagaaggttAATCTGATAATTGTAACTTGTTCaatttatggtttttgtcactaaaaaaatatatgatttatttttaaaaacacaattgttatatattttttggtgaaaaaatgaacAAGTTACAATTATCGGATCGACCTaattttatttattttttggatgaaatacacgaagtgtctaacaaaatgaactgttcggatcatcgaaatggggcc	New	gp4	..((((..((((..(((((((((((((((((((((((.........((((.(((((((((((.((((((((....................))))))))))))))))))).)))))))))))))))))))))))))))..))))..))))........(((.(((((......((((...((.........))....))))..))))).))).......	148	26	-62.7	1.1	1	0	5	1.1742	0.01	3.69022	0.318193	-1.65203	0.00270986	-8.52756	117.42	6.87554
csn-miRn183	3'	PC-3p-109016_21	AGATAATCCAAGAATCATAACTCT	24	cam_scaffold171895	+	13886	14149	aatgttaggtattataaaaaaatttttacgaaaataattatgaaagttttgtgatccttagattatacttagaatgaagtaccacacactaatcaAGATAATCCAAGAATCATAACTCTttcatgatcattttcataaaatttttttcatgatccctaacttt	New	gp4	...((((((.(((((.((((((.(((((.((((((.((((((((((..(((((((.(((.((((((.(((.((.((..((.....))..)).))))))))))).))).)))))))..)))))))))).)))))).))))).)))))).))))).))))))...	157	23.9	-48.6	1.2	7	9	10	8.21941	10.588	7.38045	1.11367	0.155328	1.4346	0.520649	0.776296	-0.365322
csn-miRn184	3'	PC-3p-652930_4	ACTGCACTCATATGAAACAACATT	24	cam_scaffold172622	+	1	217	acaaaatgttgtttcatatgagtgcagtacattttgtgtttgtactggagtatgtactgcacaaaatatgggtACTGCACTCATATGAAACAACATTttgtgnn	New	gp4	(((((((((((((((((((((((((((((((((((((((..((((........)))).)))))))))....))))))))))))))))))))))))))))))...	101	33.7	-60.5	1.7	5	3	2	5.87101	3.52933	1.47609	3.97741	1.99183	2.391	1.25761	1.66349	0.734214
csn-miRn185	5'	PC-5p-526183_4	TCAGAAAGTATGTGTTTGAAA	21	cam_scaffold172692	+	1381	1641	atattttaagatttgttcagtatatcgtacatgttaaaaatcaagttgattgtataTCAGAAAGTATGTGTTTGAAAaattgtttattaaatttttttaaaaaaataatttttagttcgatttttccgaacacatactttctgatatccgatcaatttaattttttataagtgtaatatactaaacaaaccttaaaa	New	gp4	...(((((((.((((((.(((((((..(((.(((.((((((.((((((((((.(((((((((((((((((((((((((((((......(((((.((((...)))).)))))......)))))))).))))))))))))))))))))).)))))))))).)))))).))).)))..))))))).)))))).)))))))	194	20.3	-72.9	1.8	3	0	5	3.52261	0.01	3.69022	0.954578	-0.0670649	0.00270986	-8.52756	352.261	8.4605
csn-miRn186	3'	PC-3p-409585_6	ACCGTTGGATCATCTTAAGATACA	24	cam_scaffold174875	-	320	583	ctctctcatcttattttcatacttgtaatggtggagatacattttaagataattcaacagtttagatttgactattttaaaaaataaatatatcagacaagtcagatctgaACCGTTGGATCATCTTAAAATACAtctctaccgttacaagtagaaagatgagaaaa	New	gp4	...((((((((....(((.(((((((((((((((((((..((((((((((.(((((((.((((((((((((((..........................)))))))))))))).))))))).))))))))))..))))))))))))))))))))))))))))))...	161	28.7	-75	1.6	0	3	4	0.01	3.52933	2.95218	0.00338733	-8.20564	1.1955	0.257615	0.0028334	-8.46325
csn-miRn187	3'	PC-3p-949196_3	AACCACACAATGTTGCACTCTAGA	24	cam_scaffold175844	-	13994	14257	caccaaggatcctctagagtgaaattttcctaaagtttcctaGAGTGCTATATTGTGTGATTGAGAtttactggcaagtcacatcagaaaaattgatgtgacttgccagtaaatctcAACCACACAATGTTGCACTCTAGAaaactttagggaaaaatcactctagaggatccttgctc	New	gp4	...(((((((((((((((((((..((((((((((((((.(((((((((.((((((((((.(((((((((((((((((((((((((((.....))))))))))))))))))))))))))).)))))))))).))))))))).))))))))))))))..)))))))))))))))))))...	173	38.5	-129.1	1.9	2	1	5.5	2.3484	1.17644	4.05924	0.578532	-0.789531	0.289818	-1.78678	1.99619	0.997249
csn-miRn188	5'	PC-5p-727478_3	GCGGATTGCGCAATGTACTTGGCG	24	cam_scaffold176333	+	37	300	tgcaaatcgagagaacaagatccggtcactccaattgtttaatagtgactaatctgctgcatctcacagctcatcggaGCGGATTGCGCAATGTACTTGGCGgagtatgtcaacaacgacgagatctctttcggcccaagtacagatcccgtcgctgttgacatactccgccAAGTACATTGCGCAATCGGCTCTGatgaactgtgagatgcagcagattag	New	gp4	............((((((.....((.....))..))))))........(((((((((((((((((((((.((((((((((.((((((((((((((((((((((((((((((((((.(((((.((((((((.......)))...))))).))))).)))))))))))))))))))))))))))))))))).)))))))))).)))))))))))))))))))))	174	48.6	-143.3	1.3	2	1	7.5	2.3484	1.17644	5.53533	0.424257	-1.23699	0.212533	-2.23424	1.99619	0.997249
csn-miRn189	3'	PC-3p-725799_3	AATCCTTCCTCAAATCCCCTAACC	24	cam_scaffold177525	-	8195	8458	tgtttggttggaagatttgaggagagatttgaaaagagaaaagaaaaagttatgtgaaactaagtgaaatataggtatgttttatttacatttcatctatcatttctatttctttttccaAATCCTTCCTCAAATCCCCTAACCaaacacagcattaatattcttttttgtaaacaaactgagcctgg	New	gp4	(((((((((((..((((((((((..((((((.((((((((((((((..((...((((((.((((((((((((....))))))))))))..))))))..))..))))).))))))))).))))))..))))))))))..))))))))))).............(((.((((....))))..))).....	149	30.3	-61.6	1.1	0	3	2	0.01	3.52933	1.47609	0.00677466	-7.20564	2.391	1.25761	0.0028334	-8.46325
csn-miRn190	5'	PC-5p-1739708_2	AATCAAGTTAATCGGATATCGTGA	24	cam_scaffold178336	-	6099	6362	tagcagtcactgttgtgcagccaaatgggttgttttcgggacctattttgacaatacaaaccgtttacattttagagtacaccaagtaaaacatacttgtaaaaAATCAAGTTAATCGGATATCGTTAactctttcatccactcacaattaaaatgaatacaaataagagtgaatgaaaaggttaacgatatccgattaacttgattttttataggtatattctactcgatatactctaaaatgtgaa	New	gp4	.....(((.(((....((((((.....))))))...)))))).....................((((((((((((((((.....((((.((.((((((((((((((((((((((((((((((((((((((..((((((.(((((.......................))))).))))))..)))))))))))))))))))))))))))))))))))))).)).)))).....))))))))))))))))	185	31.5	-101.8	1.3	5	0	0	5.87101	0.01	0.01	587.101	9.19746	1	0	587.101	9.19746
csn-miRn191	5'	PC-5p-866748_4	GGAATTTAGCTGGAGAACACTGGC	24	cam_scaffold178733	-	2221	2484	ttatgtgggtattggttttcgaccacaaaatcaaacaaGGAATTTAGCTGGAGAACACTGGCaaaatagattgagccaaattctcatcttcttgttggcaagtagttggcttaatctattttgcttatgctctccagctaagttttctatttggttgtgtagtcgaaaatcaacactcacac	New	gp4	...(((((((.((((((((((((.(((.(((((((....(((((((((((((((.((..((((((((((((((((((((........((.((((....)))).))))))))))))))))))))))..)).)))))))))))))))....))))))).))).)))))))))))).))))))).	178	37.4	-90.5	1.3	0	0	6	0.01	0.01	4.42827	0.00225822	-8.7906	0.00225822	-8.7906	1	0
csn-miRn192-3P	3'	PC-3p-262992_9	ACCACACAATGTAGTACTCGAGGA	24	cam_scaffold179067	-	46	309	gagcaaggatcctctagagtgattttttcctaaagtTTTCTAGAGTACTACATTGTGtggttgacatttactggcaagtcacatcaatttttctgatgtgacttgtcagtaaatctcaACCACACAATGTAGTACTCTAGGAaactttaggaaaatttcactctagaggatccttggtgttagga	New	gp4	...(((((((((((((((((((..((((((((((((((((((((((((((((((((((((((((.(((((((((((((((((((((.......))))))))))))))))))))).))))))))))))))))))))))))))))))))))))))))..))))))))))))))))))).........	173	37.3	-138.3	2	4.5	2.5	6	5.28391	2.94111	4.42827	1.19322	0.254863	0.664167	-0.590382	1.79657	0.845245
csn-miRn192-5P	5'	PC-5p-458452_5	TTTCTAGAGTACTACATTGTG	21	cam_scaffold179067	-	46	309	gagcaaggatcctctagagtgattttttcctaaagtTTTCTAGAGTACTACATTGTGtggttgacatttactggcaagtcacatcaatttttctgatgtgacttgtcagtaaatctcaACCACACAATGTAGTACTCTAGGAaactttaggaaaatttcactctagaggatccttggtgttagga	New	gp4	...(((((((((((((((((((..((((((((((((((((((((((((((((((((((((((((.(((((((((((((((((((((.......))))))))))))))))))))).))))))))))))))))))))))))))))))))))))))))..))))))))))))))))))).........	173	37.3	-138.3	2	1	4.5	4.5	1.1742	5.294	3.3212	0.353547	-1.50002	1.594	0.672652	0.221799	-2.17268
csn-miRn193	3'	PC-3p-250949_9	ATAACACTCTAGGAAACTTTAGGG	24	cam_scaffold181273	+	12039	12302	atcctctagagtgatttttccctaaagtttcctagagtgctacattgtgtggttgagatttactggtaagtcacatcaatttttctgatgtgacttaccagtaaatctcagccacacactATAACACTCTAGGAAACTTTAGGGaaatttcactctagaggatcct	New	gp4	((((((((((((((..(((((((((((((((((((((((.((...(((((((((((((((((((((((((((((((((.......)))))))))))))))))))))))))))))))))...)).)))))))))))))))))))))))..))))))))))))))...	163	38	-123.6	2	2.5	1	4.5	2.9355	1.17644	3.3212	0.883869	-0.178096	0.354222	-1.49727	2.49524	1.31918
csn-miRn194-3P	3'	PC-3p-836520_3	ATCCGAGCTCTGATACCACTTGTT	24	cam_scaffold181731	+	3493	3756	aaggtcttaggcgggatcatcgatcccCAACAAGTGATATCAGAGCTCGGGtgaaagaaaaacacattatttttctttcATCCGAGCTCTGATACCACTTGTTgggaatcnnn	New	gp4	..(((((......)))))...(((.(((((((((((.(((((((((((((((((((((((((.......))))))))))))))))))))))))).))))))))))).)))...	89	42.5	-65.7	1.4	4	1.5	5.5	4.69681	1.76467	4.05924	1.15706	0.210469	0.434727	-1.20182	2.66159	1.41229
csn-miRn194-5P	5'	PC-5p-1641539_2	CAACAAGTGATATCAGAGCTCGGG	24	cam_scaffold181731	+	3493	3756	aaggtcttaggcgggatcatcgatcccCAACAAGTGATATCAGAGCTCGGGtgaaagaaaaacacattatttttctttcATCCGAGCTCTGATACCACTTGTTgggaatcnnn	New	gp4	..(((((......)))))...(((.(((((((((((.(((((((((((((((((((((((((.......))))))))))))))))))))))))).))))))))))).)))...	89	42.5	-65.7	1.4	3	2	4.5	3.52261	2.35289	3.3212	1.06064	0.0849382	0.708445	-0.497273	1.49714	0.582211
csn-miRn195	5'	PC-5p-539356_4	AAATTTATGACTCTTGGATTACCT	24	cam_scaffold182053	+	2453	2716	tatggatcatgaaaattttttcatgaaactgatcatgaaAAATTTATGACTCTTGGATTACCTtgattagtgtgtggtgttttactttaagtataatccaatggtcataaatctttcatgatcattttcatgaaagttttttcatgatacccag	New	gp4	...((((((((((((..(((((((((((.(((((((((((.(((((((((..((((((((.(((((..((((..........)))))))))..))))))))..))))))))).))))))))))).)))))))))))..)))))))))).))...	148	28.6	-66.5	1.5	0.5	1.5	4.5	0.587101	1.76467	3.3212	0.176774	-2.50002	0.531334	-0.91231	0.332698	-1.58771
csn-miRn196	3'	PC-3p-80946_30	TGTGGCTCCTGGGGGCATTGGAGC	24	cam_scaffold182321	-	3779	4042	atggaaaaattatttggtgctcttggggtaatgtcccaatagtctcaggagtcacacgatcgcgtggaccccatgcatattgggataggctccacatgatcgTGTGGCTCCTGGGGGCATTGGAGCattgttccaagagcaccaaataatttctcgga	New	gp4	...((.((((((((((((((((((((..(((((..(((((..(((((((((((((((((((..((((((((((.......)))....)).)))))..)))))))))))))))))))..)))))..)))))..)))))))))))))))))))).))...	152	48.7	-98.2	1.3	13	14.5	15	15.2646	17.0584	11.0707	1.37884	0.46345	1.54087	0.623743	0.894844	-0.160293
csn-miRn197	5'	PC-5p-1687362_3	AGTTAATCGGATATCGTTTACTCT	24	cam_scaffold182817	+	4009	4272	aggcctattttgataatccgaaccattcacgttttagaatacatcaagtagaacatacctgcaaaaaaattaAGTTAATCGGATATCGTTTACTCTttcatccactcacatttatattcattttagtactttaaattacaattgttatttatttggatgaaaaagtaaacgatatccgattaacttgatttttttcagatatgttctacttgatat	New	gp4	.....((((((((.(((..(((...)))..))))))))))).(((((((((((((((.(((.((((((((((((((((((((((((((((((((.(((((((((..........((((......))))...(((((.((....)).)))))..))))))))).))))))))))))))))))))))))))))))))))).)))))))))))))))..	172	27.3	-82.7	1.4	3	1	4.5	3.52261	1.17644	3.3212	1.06064	0.0849382	0.354222	-1.49727	2.99428	1.58221
csn-miRn198	3'	PC-3p-814976_3	ATCTCAACCACACAGTGTAGCACT	24	cam_scaffold184615	+	3730	3993	caccaaggatcctctagagtgaaattttcctaaagtttcctagagtgctacattgtgtggttgagatttacagagaagtcacatcaaaaaaattgatgtcacttgccagtaaATCTCAACCACACAGTGTAGCACTctagaaaactttaaagaaaaatcactctagaggatccttgctc	New	gp4	...(((((((((((((((((((..(((((.((((((((.((((((((((((((((((((((((((((((((....((((.(((((((.....))))))).))))....)))))))))))))))))))))))))))))))).))))))))..))))).)))))))))))))))))))...	173	38	-111.6	1.6	2	2.5	5	2.3484	2.94111	3.69022	0.636385	-0.652027	0.797	-0.327348	0.798476	-0.32468
csn-miRn199	3'	PC-3p-957931_3	ACCACATTTGAGACACAGAATTTG	24	cam_scaffold185972	-	1	240	agaaaaatgtttggggcgctaATTCTGTGGCTCAAATGTGGTTTaaatgaccaaaacgacgtcgttttggtcattttgatgttgttttgtactcaaaacgacgtcgttttggacatttgaACCACATTTGAGTCACAGAATTTGggccctctaccattgctcttat	New	gp4	(((..(((((..(((((.(((((((((((((((((((((((((((((((.(((((((((((((((((((((((..............)).)).))))))))))))))))))).))))))))))))))))))))))))))))).)))))))..)).)))..)))...	163	39.8	-91.2	1.4	5.5	4.5	4.5	6.45811	5.294	3.3212	1.94451	0.959407	1.594	0.672652	1.21989	0.286755
csn-miRn200	5'	PC-5p-950729_3	ATTCTGTGACTCAAATGTGGTTCA	24	cam_scaffold185972	+	1	243	acacgaattacaaactataaagattatagatataagagcaatggtagagggcccaaATTCTGTGACTCAAATGTGGTTCAaatgtccaaaacgacgtcgttttgagtacaaaacaacatcaaaatgaccaaaacgacgtcgttttggtcatttaaACCACATTTGAGCCACAGAATTAGcgccccaaacatttttctaga	New	gp4	..............((((((...)))))).....(((..((((.....((((...(((((((((.(((((((((((((.(((((.(((((((((((((((((((.((.((..............))))))))))))))))))))))).))))).))))))))))))).)))))))))...))))....))))..)))...	163	37	-83.1	1.1	2	4	2	2.3484	4.70577	1.47609	1.59096	0.669901	3.188	1.67265	0.499047	-1.00275
csn-miRn201	3'	PC-3p-229216_10	TGTAACACTCTAGGAAACTTTAGG	24	cam_scaffold189227	+	7565	7828	gatcctctagagtaaaattttcctaaagtttcctagagtattacattgtgtggttgagatttactggcaagtcacatcagaaaaattgatgtaacttgtcagtaaatctcaaccacacaaTGTAACACTCTAGGAAACTTTAGGgaaaaatcattctagaggatcttt	New	gp4	(((((((((((((....((((((((((((((((((((((.((((((((((((((((((((((((((((((((.(((((((.....))))))).)))))))))))))))))))))))))))))))).))))))))))))))))))))))....)))))))))))))...	165	33.9	-116	2	4	2	2.5	4.69681	2.35289	1.84511	2.54554	1.34797	1.2752	0.350724	1.99619	0.997249
csn-miRn202	3'	PC-3p-793912_3	CAATGTAATACTCTAGGAAAC	21	cam_scaffold189227	-	7472	7732	aaagatcctctagaatgatttttccctaaagtTTCCTAGAGTGTTACATTGTGTGGttgagatttactgacaagttacatcaatttttctgatgtgacttgccagtaaatctcaaccacaCAATGTAATACTCTAGGAAACtttaggaaaattttactctagaggatcctt	New	gp4	...(((((((((((.(((..(((.(((((((((((((((((((((((((((((((((((((((((((((.((((((((((((.......)))))))))))).))))))))))))))))))))))))))))))))))))))))))))).)))..))).)))))))))))...	165	33.9	-117.1	2	5.5	2.5	7	6.45811	2.94111	5.16631	1.25004	0.321977	0.569286	-0.812775	2.19581	1.13475
csn-miRn203	5'	PC-5p-925290_3	TAATCGGAATACATTTTTGTCAAT	24	cam_scaffold190851	+	981	1244	atcgttaaatgtgtagagcttgctaagtattttatgtttgtaaaaaattacattgattgaatattcagtagtctctTAATCGGAATACATTTTTGTCAATggtaaatataattttaaaaataaattattaataaaaatatgttccgatcaagggcttattaatatccaatcaatatgattttttacaggcatgaaaacgaattctatatattaaacagt	New	gp4	...(((.((((((((((..(((.......(((((((..((((((((((((.((((((((.(((((.((((..(((((.(((((((((.((((((((.(((..(....................)..))).)))))))).))))))))).)))))..))))))))).)))))))).))))))))))))..))))))).)))..)))))))))).)))...	213	23.3	-66	1.3	3	0	3	3.52261	0.01	2.21413	1.59096	0.669901	0.00451644	-7.7906	352.261	8.4605
csn-miRn204	5'	PC-5p-892206_3	AGTTAATTGGATATTGTTAACTCT	24	cam_scaffold192939	-	11107	11370	agggcccatttcgataattctaacggtctctattttagaatacatcgagtaaaacatatctgcaacaatgtAGTTAATTGGATATTGTTAACTCTttcgtccatgcacattcgtatctacaaaaataagtgataattgtaatttaaaatattaaaatgaatacaaatgtgcgtggatgaaaaggttaatgatatccgattaacttgatttgttac	New	gp4	.........((((((.(((((((...........)))))))..))))))..............(((((...((((((((((((((..(((((..(((((((((((((((((.((((.(((((.............))))).(((((....)))))....)))).)))))))))))))))))..)))))..))))))))))))))....)))))..	150	29.8	-68.3	1.1	0	0	5	0.01	0.01	3.69022	0.00270986	-8.52756	0.00270986	-8.52756	1	0
csn-miRn205-3P	3'	PC-3p-1892673_2	TTGACCATTTGAGCCACATTTGAG	24	cam_scaffold193076	+	188	452	attctaaggatgcgagatggtagagggcccaaattctgTGGCTCAAATGTGGCTCAAATGGCTaaaacgacgtcgttttgagtacaaaacaacatcaaaatggccaaaacgacgtcgttTTGACCATTTGAGCCACATTTGAGccacaaaattagggctcccaaacattttttcata	New	gp4	.........(((.((((((.....((((((.((((.(((((((((((((((((((((((((..(((((((((((((((((.((...................)))))))))))))))))))..))))))))))))))))))))))))).)))).)))))).....))))))..))).	167	41.8	-93.5	1.3	3	2	0	3.52261	2.35289	0.01	352.261	8.4605	235.289	7.87829	1.49714	0.582211
csn-miRn205-5P	5'	PC-5p-1121781_5	TGGCTCAAATGTGGCTCAAATGGCT	25	cam_scaffold193076	+	188	452	attctaaggatgcgagatggtagagggcccaaattctgTGGCTCAAATGTGGCTCAAATGGCTaaaacgacgtcgttttgagtacaaaacaacatcaaaatggccaaaacgacgtcgttTTGACCATTTGAGCCACATTTGAGccacaaaattagggctcccaaacattttttcata	New	gp4	.........(((.((((((.....((((((.((((.(((((((((((((((((((((((((..(((((((((((((((((.((...................)))))))))))))))))))..))))))))))))))))))))))))).)))).)))))).....))))))..))).	167	41.8	-93.5	1.3	3.5	1.5	4	4.10971	1.76467	2.95218	1.39209	0.477256	0.59775	-0.742385	2.32889	1.21964
csn-miRn206	5'	PC-5p-1663120_2	AAGAGCAAAAGTGTGTGAAAGTA	23	cam_scaffold193805	-	19	281	ttattatatgatacttttacgctgtatttagttgagagatttggaaagggatttggaaaggaAAGAGAAAAAGTGTGTGAAAGTAgattaaatgtaaatatattttatttacatttcacctaccttttccattttcgtttccaaatcccttttcaaatctctcaacaaaacacaacgtagttacttttatatgactg	New	gp4	...((((((((.....(((((.(((.(((.(((((((((((((((((((((((((((((.(((((.(((((.((..((((((((((((.((((((....)))))).)))))).))))))..)).)))))..))))).))))))))))))))))))))))))))))).))).))).)))))......))))))))...	191	28.9	-82.9	1.5	1	3	0	1.1742	3.52933	0.01	117.42	6.87554	352.933	8.46325	0.332698	-1.58771
csn-miRn207	3'	PC-3p-1155245_2	ATAAATTTTAACCAGTAGCATAAC	24	cam_scaffold194504	-	189	452	aaaagtgactgatcaattaggctactagttaaaatttgttaatttcatataattttatacgagtccctgctaattgaaacaaaaatatagcaaggactcgtacaaaattatatggaattaATAAATTTTAACCAGTAGCCTAACtgatcagttaattttatc	New	gp4	((((.((((((((((.((((((((((.(((((((((((((((((((((((((((((.(((((((((.((((((((........))).))))).))))))))).))))))))))))))))))))))))))))).)))))))))).)))))))))).))))...	159	26.5	-85	2	3	2	2	3.52261	2.35289	1.47609	2.38645	1.25486	1.594	0.672652	1.49714	0.582211
csn-miRn208-3P	3'	PC-3p-97515_24	TACTATTATATAAAGTCAACACT	23	cam_scaffold194515	-	7099	7361	tagggccattttgggaataagaaaaaagtatgacaattcacccagctcaggTGTTGACTTTATATAATAGAATagatagaaaaaaaagcatatatataTACTATTATATAAAGTCAACACTtgagttggtgtgattgttatagttttatatctccaaaaataccgnn	New	gp4	..((....((((((..(((....((((.((((((((.(((((((((((((((((((((((((((((((((.(((.(((..............))).))).))))))))))))))))))))))))))))).)))))))))))).)))).)))..))))))...))...	162	28.7	-69.6	1.5	8.5	5.5	12	9.98072	6.47044	8.85653	1.12693	0.172401	0.730584	-0.452879	1.54251	0.62528
csn-miRn208-5P	5'	PC-5p-171636_13	TGTTGACTTTATATAATAGAAT	22	cam_scaffold194515	-	7099	7361	tagggccattttgggaataagaaaaaagtatgacaattcacccagctcaggTGTTGACTTTATATAATAGAATagatagaaaaaaaagcatatatataTACTATTATATAAAGTCAACACTtgagttggtgtgattgttatagttttatatctccaaaaataccgnn	New	gp4	..((....((((((..(((....((((.((((((((.(((((((((((((((((((((((((((((((((.(((.(((..............))).))).))))))))))))))))))))))))))))).)))))))))))).)))).)))..))))))...))...	162	28.7	-69.6	1.5	3	5.5	9.5	3.52261	6.47044	7.01142	0.50241	-0.993064	0.922842	-0.115844	0.544415	-0.877221
csn-miRn209	5'	PC-5p-8205957_1	AACGTAACGTGACGTGACACTTAC	24	cam_scaffold195135	+	3439	3702	caaaAACGTAACGTGACGTGACACTTACataaacgtaacgtaacgtgacacctacataaacgtaacgtaacgtgacacctatataaacgtaacgtgacacgtcacgttacgtttcgc	New	gp4	...(((((((((((((((((.(((((((....((((.((((.((((.............)))).)))).))))...............)))).))).)))))))))))))))))...	111	41.9	-43.2	0.9	2	0	6	2.3484	0.01	4.42827	0.530321	-0.915062	0.00225822	-8.7906	234.84	7.87554
csn-miRn210	3'	PC-3p-1608615_2	TGAACAAGTTACAGTTATTGGATT	24	cam_scaffold195312	+	1344	1607	attagatcaatctgataattgtaacttgtacaatttattacatttattattaaaaaatgtataatttattaataaaaatacacttatcatctaattttttttatgaaaaatgtgataaatTGAACAAGTTACAGTTATTGGATTaacctaatattttttgtagatgaaatacacaaagtgctcgacaaaatgaacaattt	New	gp4	(((((...((((..(((((((((((((((.(((((((((((((((.(((((((.((((.....)))).)))))))...........((((..((....))..)))).))))))))))))))).)))))))))))))))..))))...)))))(((((.((((.......)))).))))).....................	152	19.5	-51.2	1.3	1	0	5	1.1742	0.01	3.69022	0.318193	-1.65203	0.00270986	-8.52756	117.42	6.87554
csn-miRn211	3'	PC-3p-782970_3	ATGACCATTTTCATGAAAGACTTT	24	cam_scaffold196921	+	1352	1615	tgttagggatcatgataattttttcatgaaaatcatcatgaaaaatttgtgacccttagattaccttgattagtgtgtggtgctttattgtaagtgtaatccaaaggtcacaaatctttcATGACCATTTTCATGAAAGACTTTtcatgatacctagcattgctggagaataaaaatgaccaagggctagatttgtcatcctccgcccctgcct	New	gp4	(((((((.(((((((.((.((((((((((((((..((((((((.((((((((((.((.((((((((((...(((.......)))......)))).)))))).)).)))))))))).))))))))..)))))))))))))).)).))))))).)))))))..((.((((.......(((((.((........)).))))).))))))........	159	36.4	-76	1	2	0	5	2.3484	0.01	3.69022	0.636385	-0.652027	0.00270986	-8.52756	234.84	7.87554
csn-miRn212	5'	PC-5p-8376708_1	TTGGAAAAGGAAAGGGAAAATGTC	24	cam_scaffold197412	-	1015	1278	cgctgtgttgggttgggaaatttggggagagatTTGGAAAAGGAAAGGGAAAATGTAtgtgaaactaggtgaaatgtaagcatgttttattcacatttcacctaccttttccatttccttttccaaatccctctccaaatcccttaaccaaacacaaca	New	gp4	...((((((.((((..(..((((((((((.((((((((((((((((.((((((.((..........(((((((((((...............))))))))))))).)))))).)))))))))))))))).))))))))))..)..)))).))))))...	153	39	-72.8	1.2	0	3	0	0.01	3.52933	0.01	1	0	352.933	8.46325	0.0028334	-8.46325
csn-miRn213	5'	PC-5p-821416_3	AGCCCCTTGGTCGGAACACATTTT	24	cam_scaffold197609	+	840	1103	ataatctaaaccgtcaatatgtagaattcgtttagtaccttatgcctggaaaaaattacattgatcgaatatcagtAGCCCCTTGGTCGGAACACATTTTtatcaatgataaaaataattttaaaaacaaattgttaacaaaaATGTATTTCGATCAACGGGCTACTaatatccgatcaactggattttttacaaatattaaatactcgacgagttctac	New	gp4	....................(((((((((((..((((....(((..((.((((((((...(((((((.((((.((((((((.((((((((((.(((((((((((...))))..((((((((.......))))))))....))))))).)))))))))).)))))))).)))).)))))))...)))))))).))..)))....))))..)))))))))))	200	30	-70.9	1.1	2	1.5	5	2.3484	1.76467	3.69022	0.636385	-0.652027	0.4782	-1.06431	1.33079	0.412286
csn-miRn214	3'	PC-3p-278817_8	ACCCGAGTGAGACATTTGATCATT	24	cam_scaffold198531	-	871	1134	taccaaattttttactaaataaatgactaaatatctcacacggtgtgggaagtttgtagatcccatacccgnaatatctcacacggtgtgggaagtttgtagaccccatACCCGTGTGAGACATTTGATCATTtatttaatagaaaatttgagacctataatattttct	New	gp4	...(((((((((((.(((((((((((..((((.((((((((((((((((..((((..((((((((((((...............)))))))))..)))..)))))))))).)))))))))).))))..))))))))))).)))))))))))..................	148	34.3	-67.2	1.2	9	16	16	10.5678	18.8231	11.8087	0.894917	-0.160174	1.594	0.672652	0.561428	-0.832826
csn-miRn215	3'	PC-3p-90193_26	ATTCTCTTAGAGTGAATCTTGACC	24	cam_scaffold201390	+	1848	2111	acttatctccctccttgcaatggtcaagattcatcctaagagaatctaatggtccagatcacctcaaaaatattattttttaatttttattttttttaataaagtgatctgaaccgttgaATTCTCTTAGAGTGAATCTTGACCattgtaaggaggagatcaagtaca	New	gp4	((((((((.((((((((((((((((((((((((..((((((((((..((((((.((((((((...(((((......)))))....((((((......)))))))))))))).))))))..))))))))))..)))))))))))))))))))))))))))).))))...	165	32.1	-86.4	1.6	1.5	0	11.5	1.7613	0.01	8.48751	0.207517	-2.2687	0.0011782	-9.7292	176.13	7.4605
csn-miRn216	3'	PC-3p-1101096_2	AATTGGCACATTGTTTAACCTTCC	24	cam_scaffold204604	-	482	745	gattatgtctttttaatttaatagataatggttgttaagttaatttaacggaAGGTTAAACAATGTGTCAATTTGGtatctgtactttacatgatgtgtcaatttagtccatgtataccaAATTGGCACATTGTTTAACCTTCCgttaaattagcttaacaactgttatttattaaattaaaatgatacaatccgttaaattaagggacaaaattgagcaaattaaaattatatagaccaaattaacatatcgtgt	New	gp4	((((.((((.((((((((((((((((((..(((((((((((((((((((((((((((((((((((((((((((((((((.((.(((.....(((....)))....))).))...)))))))))))))))))))))))))))))))))))))))))))))))))..)))))))))))))))))).)))).)))).(((((.....((...............................))...))))).........	193	26.2	-104.365	1.6	6	1	0	7.04521	1.17644	0.01	704.521	9.4605	117.644	6.87829	5.98857	2.58221
csn-miRn217	3'	PC-3p-1235680_2	ATTGACACATTGTTTAACCTTCCG	24	cam_scaffold204604	+	554	817	attgtatcattttaatttaataaataacagttgttaagctaatttaacggaaggttaaacaatgtgccaatttggtatacatggactaaattgacacatcatgtaaagtacagataccaaATTGACACATTGTTTAACCTTCCGttaaattaacttaacaaccattatctattaaattaaaaagacataatccgttaaattaagaggtaaaatcgaacaaattaaaaatacagag	New	gp4	(((((.((.(((((((((((((.((((..(((((((((.(((((((((((((((((((((((((((.(((((((((((......(((....(((....))).....)))....))))))))))).))))))))))))))))))))))))))).)))))))))..)))).))))))))))))).)).)))))..((....((((...((........))...))))....))....	191	26	-83.3	1.4	3	0	2	3.52261	0.01	1.47609	2.38645	1.25486	0.00677466	-7.20564	352.261	8.4605
csn-miRn218	3'	PC-3p-330064_7	GACAACTTTGAGGACCAAAATGAC	24	cam_scaffold208059	+	2282	2545	aaaagacagttttggttcataaagtatgcatttcttgtcattttagtactcaagttttaaattttgtcattttagtcttaaaagttgtcaatttgagtcaaattagtcctagctcaaatcGACAACTTTGAGGACCAAAATGACaaaatttaaaaattgagacaataaatgtatattttagggaccaaagctgtcttttattcatatttatgttaatagacgttaaacctaggacc	New	gp4	((((((((((((((((((.((((((((((((((.(((((..........((((.(((((((((((((((((((.(((((.(((((((((.((((((((.............)))))))).))))))))).))))).))))))))))))))))))).))))))))).)))))))))))))).))))))))))))))))))..........(((((....))))).............	199	28.4	-94.1	1.4	1	3	5	1.1742	3.52933	3.69022	0.318193	-1.65203	0.9564	-0.0643135	0.332698	-1.58771
csn-miRn219	5'	PC-5p-868893_3	ACAATTGGACGGAATGTGTTGATG	24	cam_scaffold211533	+	251	514	acattcagtttACAATTGGACGGAATGTGTTGATGtaggaggcaaattgatttttaaggtatagtttggggggtaaatttaaatttctaatgaaccggtatcacatcaaCACATTCCATCCAATTGTAGACGAaatn	New	gp4	...(((.(((((((((((((.(((((((((((((((..((..(...((((...))))(((.....((((..(...........)..))))...))).)..))))))))))))))))).))))))))))))))))...	131	34.3	-49.3	1	3	1	4	3.52261	1.17644	2.95218	1.19322	0.254863	0.3985	-1.32735	2.99428	1.58221
csn-miRn220	3'	PC-3p-233255_10	ACACCACTTTAGAAAACTTTAGGA	24	cam_scaffold212403	+	71	334	aaggattctctagagtttttttttcctaaagttttctagagtgatgtgttgcatggttgagatttaatgataagtgacatcaattttttagtattaaatctcacccatacaacACACCACTTTAGAAAACTTTAGGAgaaaaaaaactctagaagatcatt	New	gp4	...(((..(((((((((((((((((((((((((((((((((((.(((((((.((((.((((((((((((..((((.......)))).....)))))))))))).)))).))))))).)))))))))))))))))))))))))))).)))))))..)))...	155	29.8	-81.6	1.7	3.5	2	4	4.10971	2.35289	2.95218	1.39209	0.477256	0.797	-0.327348	1.74667	0.804604
csn-miRn221	5'	PC-5p-436738_5	AAATTTATGATCATTGGATTACCT	24	cam_scaffold213411	+	7607	7870	aaagttagggatcatgaaaattttttcatgaaaatgatcatgaaAAATTTATGATCATTGGATTACCTtgattagtatgtggtgctttattataagtgtaatccaagggtcacaaagttttcatgattattttcatgaaaggttttttatgatacctagcatt	New	gp4	...((((((.((((((((((..((((((((((((((((((((((((.(((.(((((.(((((((((((((...(((((...)))))......)))).))))))))).))))).))).))))))))))))))))))))))))..)))))))))).))))))...	157	27.6	-71.2	1.6	0.5	0	10	0.587101	0.01	7.38045	0.0795482	-3.65203	0.00135493	-9.52756	58.7101	5.87554
csn-miRn222	3'	PC-3p-294776_8	ATCCGATAGACATGATTTTTTACA	24	cam_scaffold213908	+	191	454	tggtaaaaaatcacgttgattggatatctagctatctgatcgtgttaatttttttgttaactgttaactataacaccatccatttttatacaaaattgatttgatcgtatagttagtgatATCCGATAGACATGATTTTTTACAaa	New	gp4	..(((((((((((.((..(((((((((((((((((..((((..((((((......)))))).((((....))))...(((.(((((.....))))).)))..))))..)))))))..))))))))))..)).)))))))))))...	141	27.4	-42.7	1.1	2	0	6	2.3484	0.01	4.42827	0.530321	-0.915062	0.00225822	-8.7906	234.84	7.87554
csn-miRn223	3'	PC-3p-681253_3	ATAGAGACCAAATTGACACATTGT	24	cam_scaffold215765	+	520	783	taaactatgtgtcaatttggtttgtatagtttacacaatatgtcaatttggttcctatcaaaatcgagcaaattaaaacaatgaggaccaaattaacacattgtaaaaactATAGAGACCAAATTGACACATTGTgtn	New	gp4	...((.(((((((((((((((((.((((((((..(((((.(((.((((((((.(((.........((.....)).........))))))))))).))).)))))..)))))))).))))))))))))))))).))...	132	29	-52.6	1.3	4	2	8	4.69681	2.35289	5.90436	0.795482	-0.330099	0.3985	-1.32735	1.99619	0.997249
csn-miRn224	3'	PC-3p-574319_4	AAACTATAGGCACCAAATTGACAT	24	cam_scaffold215933	+	5028	5291	caatgtgtcaatttggttcttgtagtttacacaatgtgttaatctggtctctattgttttaatttgctcgattttgacaaggaccaagttgacacattgtatAAACTATAGGCACCAAATTGACATagaatttgactttttgtttacc	New	gp4	...((((((((((((((.(((((((((((.((((((((((((..((((((...(((((..((((.....))))..)))))))))))..)))))))))))).))))))))))).)))))))))))))).....................	124	32.4	-62.9	1.3	8	2	7	9.39361	2.35289	5.16631	1.81824	0.862546	0.455429	-1.1347	3.99238	1.99725
csn-miRn225	3'	PC-3p-433963_5	GAACATTCATACTGTAAATGTGAA	24	cam_scaffold217027	-	816	1079	aacattcatattttacaatgtgaatattcacagtaacgatgtaaacattcctatcacgGAACATTCATACTGTAAATGTGAAtatt	New	gp4	...((((((((((.(((.(((((((.(((...(((..((((....))))..)))....))).))))))).)))))))))))))...	80	27.9	-21.3	0.9	3	2	6	3.52261	2.35289	4.42827	0.795482	-0.330099	0.531334	-0.91231	1.49714	0.582211
csn-miRn226-3P	3'	PC-3p-1459597_2	AGCCAGTTGAACCACAGAATTTGT	24	cam_scaffold217277	-	4471	4734	aaaaatgtttggttgccaCAAATTCTGTGGCTCAAATGGCTTgaaactgtcaaaatgatgtcgttttgtatcgttttttactcaaaacgacgtcgttttgggtgttttaAGCCAGTTGAGCCACAGAATTTGTggccccctaacattgct	New	gp4	...((((((.((..(((((((((((((((((((((.(((((((((((..(((((((((((((((((((..............)))))))))))))))))))..))))))))))).)))))))))))))))))))))..)).))))))...	144	40	-88.1	1.5	4	2	2	4.69681	2.35289	1.47609	3.18193	1.6699	1.594	0.672652	1.99619	0.997249
csn-miRn226-5P	5'	PC-5p-473485_5	CGAATTCTGTGGCTCAAATGGCTT	24	cam_scaffold217277	-	4471	4734	aaaaatgtttggttgccaCAAATTCTGTGGCTCAAATGGCTTgaaactgtcaaaatgatgtcgttttgtatcgttttttactcaaaacgacgtcgttttgggtgttttaAGCCAGTTGAGCCACAGAATTTGTggccccctaacattgct	New	gp4	...((((((.((..(((((((((((((((((((((.(((((((((((..(((((((((((((((((((..............)))))))))))))))))))..))))))))))).)))))))))))))))))))))..)).))))))...	144	40	-88.1	1.5	1	1	6	1.1742	1.17644	4.42827	0.265161	-1.91506	0.265667	-1.91231	0.998095	-0.00275142
csn-miRn227	3'	PC-3p-521559_4	GACCAGTACGCTTATAAGGTAGAC	24	cam_scaffold218204	-	343	606	attgttggctctatcccatatcgacttgggagggactcctcgtctatcttataagcgtactggccccctccagctgtcaacaggccttttgccctctcgccttttcccccaggtggagggGACCAGTACGCTTATAAGGTAGACgaagagtccctcccgaatcgatgtggaatagatccaacaaaca	New	gp4	.(((((((.(((((.(((((((((.(((((((((((((.((((((((((((((((((((((((.((((((((.(((.....((((.............)))).......))).)))))))).)))))))))))))))))))))))).))))))))))))).))))))))).))))).)))))))...	183	52.4	-126.8	1.3	2	2	5	2.3484	2.35289	3.69022	0.636385	-0.652027	0.6376	-0.649276	0.998095	-0.00275142
csn-miRn228-3P	3'	PC-3p-101540_24	AGTGTCACGTTACGTTTATGTAGG	24	cam_scaffold219154	+	2679	2942	tataaacgtaacgtgttacctatacgtaacgtaacacctACATAAACGTAACGTGACACTTATgatctatagcaacattcaatttcctatataggaaattgaatgttgctatagatcataAGTGTCACGTTACGTTTATGTAGGtgttacgttacgtataggtaacacgttacgtttatataa	New	gp4	((((((((((((((((((((((((((((((((((((((((((((((((((((((((((((((((((((((((((((((((((((((((....))))))))))))))))))))))))))))))))))))))))))))))))))))))))))))))))))))))))))))))))))))))))...	180	32.8	-150.7	2.5	3	6	18	3.52261	7.05866	13.2848	0.265161	-1.91506	0.531334	-0.91231	0.499047	-1.00275
csn-miRn229	5'	PC-5p-3790303_1	AAACGTAACGTGACACTTATGATCA	25	cam_scaffold219154	-	2671	2935	cgtgacacttatataaacgtaacgtgttacctatacgtaacgtaacacctacatAAACGTAACGTGACACTTATGATCTatagcaacattcaatttcctatataggaaattgaatgttgctatagatcatAAGTGTCACGTTACGTTTATGTAGgtgttacgttacgtataggtaacacgttacgtttatataagtgtc	New	gp4	...((((((((((((((((((((((((((((((((((((((((((((((((((((((((((((((((((((((((((((((((((((((((((((((((....))))))))))))))))))))))))))))))))))))))))))))))))))))))))))))))))))))))))))))))))))))))))))))))))	196	34.2	-164.9	2.4	4	1	3	4.69681	1.17644	2.21413	2.12128	1.08494	0.531334	-0.91231	3.99238	1.99725
csn-miRn228-5P	5'	PC-5p-924892_3	ACATAAACGTAACGTGACACTTAT	24	cam_scaffold219154	+	2679	2942	tataaacgtaacgtgttacctatacgtaacgtaacacctACATAAACGTAACGTGACACTTATgatctatagcaacattcaatttcctatataggaaattgaatgttgctatagatcataAGTGTCACGTTACGTTTATGTAGGtgttacgttacgtataggtaacacgttacgtttatataa	New	gp4	((((((((((((((((((((((((((((((((((((((((((((((((((((((((((((((((((((((((((((((((((((((((....))))))))))))))))))))))))))))))))))))))))))))))))))))))))))))))))))))))))))))))))))))))))...	180	32.8	-150.7	2.5	3	1	3	3.52261	1.17644	2.21413	1.59096	0.669901	0.531334	-0.91231	2.99428	1.58221
csn-miRn230	5'	PC-5p-979910_2	AATCTATCAGACTGTTAGTCCTGA	24	cam_scaffold220856	-	778	1041	gggaatattgtAATCTATCAGACTGTTAGTCCTGAgatatattattatcggattatttcattagactggatttgtattctatgtttgtttagtcatGGGATTAGATGTCTGGATTAGATTattat	New	gp4	.........((((((((((((((..((((((((..((((......)))).(((((......(((((((((.......)))).)))))..)))))..))))))))..))))))..))))))))...	113	29.6	-31.9	0.9	1	0	5	1.1742	0.01	3.69022	0.318193	-1.65203	0.00270986	-8.52756	117.42	6.87554
csn-miRn231	3'	PC-3p-87057_27	TGCATCTATAGCTGTGAACAATT	23	cam_scaffold221459	-	12454	12716	attgaaatcaccgacccctcaCATTTGTTCGCATCTATAGATGcaaacatgcaaacaagatgttTGCATCTATAGCTGCGAACAATTgtgagggttagtgattttgtt	New	gp4	...((((((((..(.((((((((.(((((((((.((((((((((((((((.........)))))))))))))))).))))))))).)))))))))..))))))))...	102	38.9	-62.6	1.5	9	10.5	19	10.5678	12.3527	14.0228	0.753614	-0.408102	0.880895	-0.182958	0.85551	-0.225144
csn-miRn232	5'	PC-5p-492697_5	AAAGATCACTTGCAAACTTAGAGA	24	cam_scaffold224488	+	1332	1595	ccctggtgtaaaaatttgaaatgggaAAAGATCACTTGCAAACTTAGAGAgatcaaaataaaattcaaacagctaatgtaattatagtttcttttaaattttacattgatcactctaattttgaaagtgatttttttcctttcaaaatattaccaatg	New	gp4	...(((((......(((((((.(((((((((((((((.((((.((((((.((((((..(((((((.(((.(((((.........)))))...))).)))))))..)))))).)))))).)))).))))))))))))))))))))))....)))))...	152	25.9	-51.1	1.2	1.5	3	1.5	1.7613	3.52933	1.10707	1.59096	0.669901	3.188	1.67265	0.499047	-1.00275
csn-miRn233	5'	PC-5p-1525681_2	ACTCAAATCTGTCAAAACGACGTT	24	cam_scaffold225378	-	1024	1287	aatgctcaaaattttgtggctcaaatgACTCAAATCTGTCAAAACGACGTCgttttacactcaaaatttgtcaaaacgacgtcgttttgagtgatttgagccatttgagccatttgagccataaaattttgagctac	New	gp4	...((((((((((((((((((((((((.((((((((..(((((((((((((((((((((.........))).))))))))))))))))))..))))))))..........))))))))))))))))))))))))...	131	36.5	-71.6	1.4	0	0	4.5	0.01	0.01	3.3212	0.00301096	-8.37556	0.00301096	-8.37556	1	0
csn-miRn234	5'	PC-5p-9926577_1	ATGGGAATCTCAAGATATGAAAATT	25	cam_scaffold225739	-	4125	4389	acccaacaaaggatcctctaccctaaaattcttatatctctgttcttaagatgtaATGGGAATCTCAAGATATGAAAATTttatggctaaaagtgcataagaacggggagatagaatttttagccgtaaaattttaatgtcatgagattctcatcaaatcttgcgaacaagtag	New	gp4	.........(((.........)))................(((((..(((((...((((((((((((.(((((.((((((((((((((((((((.....................)))))))))))))))))))).))))).))))))))))))...)))))..))))).....	129	33.3	-54.6	0.9	1.5	1	6.5	1.7613	1.17644	4.79729	0.367145	-1.44558	0.245231	-2.02779	1.49714	0.582211
csn-miRn235-3P	3'	PC-3p-95834_24	GATTTGGGTTCGTATGCATGC	21	cam_scaffold227546	+	1850	2110	tggagagatcgagatagagatagcatcttatctgcttcgtacaatcctaagttcattttgtgcgtcaaagcTTGCATACGCACCTGAATCGGtagatagagaaaaatattaacaactctatttatgttactctttatatgtgccGATTTAGGTTCGTATGCATGCcatggcgtactgaaaaaccaacttagaag	New	gp4	.((((((((.(((((.........))))))))).))))........(((((((..((((((((((((..((.((((((((.(((((((((((((.(((((((..(((((..............)))))..))))..))).))))))))))))).)))))))).))..))))))))...))))..)))))))...	145	38.1	-68.4	0.9	10.5	12.5	14.5	12.3291	14.7055	10.7016	1.15208	0.204237	1.37414	0.458527	0.8384	-0.25429
csn-miRn235-5P	5'	PC-5p-70_15780	TTGCATACGCACCTGAATCGG	21	cam_scaffold227546	+	1850	2110	tggagagatcgagatagagatagcatcttatctgcttcgtacaatcctaagttcattttgtgcgtcaaagcTTGCATACGCACCTGAATCGGtagatagagaaaaatattaacaactctatttatgttactctttatatgtgccGATTTAGGTTCGTATGCATGCcatggcgtactgaaaaaccaacttagaag	New	gp4	.((((((((.(((((.........))))))))).))))........(((((((..((((((((((((..((.((((((((.(((((((((((((.(((((((..(((((..............)))))..))))..))).))))))))))))).)))))))).))..))))))))...))))..)))))))...	145	38.1	-68.4	0.9	3359.5	2527	6703	3944.73	2972.87	4947.11	0.797381	-0.32666	0.600931	-0.734729	1.32691	0.408069
csn-miRn236-3P	3'	PC-3p-814647_3	AGGACCAAATTGACACATCATGTA	24	cam_scaffold228109	+	273	536	aatggaaaatcgtcacatgctcaaacgatgtgtcaatttgattcctgtagtttATACGATGTGTCAATTTGGTACCTgttgttttaatttgctcaattttgataAGGACCAAATTGACACATCATGTAaattacaggaatcaaattgagatattatttgactt	New	gp4	.(((((......)).)))..(((((..((((.((((((((((((((((((((((((.((((((((((((((((.(((..((((..((((.....))))..))))))))))))))))))))))).)))))))))))))))))))))))).))))..)))))...	140	31.3	-74.1	1.5	3	1	1	3.52261	1.17644	0.738045	4.77289	2.25486	1.594	0.672652	2.99428	1.58221
csn-miRn236-5P	5'	PC-5p-3587523_1	ATACGATGTGTCAATTTGGTACCT	24	cam_scaffold228109	+	273	536	aatggaaaatcgtcacatgctcaaacgatgtgtcaatttgattcctgtagtttATACGATGTGTCAATTTGGTACCTgttgttttaatttgctcaattttgataAGGACCAAATTGACACATCATGTAaattacaggaatcaaattgagatattatttgactt	New	gp4	.(((((......)).)))..(((((..((((.((((((((((((((((((((((((.((((((((((((((((.(((..((((..((((.....))))..))))))))))))))))))))))).)))))))))))))))))))))))).))))..)))))...	140	31.3	-74.1	1.5	3	0	2.5	3.52261	0.01	1.84511	1.90916	0.932935	0.00541973	-7.52756	352.261	8.4605
csn-miRn237	3'	PC-3p-686466_3	ACAATGCACCACTGTAGGAAACTT	24	cam_scaffold229605	-	4035	4298	caccaaggatcctctagagtgttttttttctaaagtttcctaaagtggtgtattgtgtggttgagatttgatgttgaaaaattgatgtgacttgtcattaaatcttaaccacACAATGCACCACTGTAGGAAATTTtaggaaaaaaaaaactctagaggatccttgctc	New	gp4	...(((((((((((((((((.(((((((((((((((((((((.((((((((((((((((((((((((((((((.......((....)).......)))))))))))))))))))))))))))))).)))))))))))))))))))))..)))))))))))))))))...	163	34.9	-103	1.7	4	4	7	4.69681	4.70577	5.16631	0.909122	-0.137454	0.910857	-0.134703	0.998095	-0.00275142
csn-miRn238	5'	PC-5p-1257744_2	AATGGACCCGCAACCGCCCGCAAT	24	cam_scaffold230108	-	1	208	nnnaAATGGACCCGCAACCGCCCGCGATgcgatttgcggtttgtgcgggcgggtgcggttcgtttttt	New	gp4	...(((((((.(((((.(((((((((..((........))...))))))))).))))))))))))...	62	57.4	-35	0.9	4	3	2	4.69681	3.52933	1.47609	3.18193	1.6699	2.391	1.25761	1.33079	0.412286
csn-miRn239	5'	PC-5p-1236308_2	ATTTGGAAAAGGAAATGGAAAAGC	24	cam_scaffold235051	+	3070	3333	gaagatagttttatgttgtgtttggttgagggatttgagaagggATTTGGAAAAGGAAATGGAAAAGCtaggtgaaatataaataaaacatgcctaaatttcacatagtttcacacaccttttccctttccctttccaaatctctccccaaatcctccaaccaaacacaccattaaggacaatcaat	New	gp4	...(((.((..((((.((((((((((((..(((((((...(((((((((((((.(((((.(((((((....(((((((.............................)))))))....))))))).))))).)))))))))))))...)))))))..)))))))))))).)))..)..)).)))...	181	36.4	-74.7	1.1	5	0	4	5.87101	0.01	2.95218	1.9887	0.991829	0.00338733	-8.20564	587.101	9.19746
csn-miRn240	5'	PC-5p-141239_16	ATGAAAAGTCTTCATGAAGAATCT	24	cam_scaffold236813	+	1168	1431	aatactaggtatcatgaaagaagtatcATGAAAAGTCTTCATGAAGAATCTccaccattggattagtttatagtgtttgtaatgctttattgtatgttatacaatcaccctttgattattttcatgaaacttttcatgatattcttttcann	New	gp4	..............(((((..(((((((((((((((.((((((((((...((((....)))).(((((....(((.(((((((((......))))....))))).))).....))))))))))))))))))))))))))))))..)))))..	136	27.6	-43.6	1	5	5	11	5.87101	5.88222	8.11849	0.723165	-0.467603	0.724546	-0.464851	0.998095	-0.00275142
csn-miRn241	5'	PC-5p-756501_3	ATTGATCGGATATCGATAGTAACT	24	cam_scaffold237044	-	939	1202	nngtaaaaaagcacATTGATCGGATATCGATAGTAACTtgatcaaaatatatttgtattaacaatttattgttaatacaaatataattacctttgacacaaattagatttgattaagtgactatcgatattagatcaacgtaattttttgtag	New	gp4	...(((((((..((.((((((..(((((((((((.(((((((((((.(((((((((((((((((....)))))))))))))))))......((((...)))).....))))))))))).)))))))))))..)))))).))..)))))))...	147	23.5	-55.5	1.5	1	0	5.5	1.1742	0.01	4.05924	0.289266	-1.78953	0.00246351	-8.66507	117.42	6.87554
csn-miRn242	3'	PC-3p-351259_6	GTGTAATCCAAGGGTCATAAATCT	24	cam_scaffold238437	+	1264	1527	taatatgtcatagagaaaagttagggatcatgaaaaaaatttcatgaaaataatcatgaaagatttatgactcttggattaccttgattagtgtgtggtactttattttaaGTGTAATCCAAGGGTCATAAATCTttcatgatcattttcatgaaatttttttcatgatacctagcattgctctatgtcataact	New	gp4	...((((.(((((((....((((((.(((((((((((((((((((((((((.(((((((((((((((((((((((((((((((((((..((((.....)))).....))))).)))))))))))))))))))))))))))))).))))))))))))))))))))))))).))))))....))))))).))))...	189	28.2	-106.4	1.9	1	0	6	1.1742	0.01	4.42827	0.265161	-1.91506	0.00225822	-8.7906	117.42	6.87554
csn-miRn243	3'	PC-3p-1336946_2	TATGATAAGGACAGAGAATGAAAT	24	cam_scaffold238769	-	1680	1943	tactttatttcaaatacactcatttatttgtctttattatacatagttacattaatatcatttaacataaaatacactctttgaaaaaaatcaaaataccaaggtattaatgtacctatgTATGATAAGGACAGAGAATGAAATgtgtttgaagtaaagtggaatgagaatagcaacttcctaattaatttgttaaaatttaactctattaatagcatcgaaccatgaatttatataatgtaaga	New	gp4	((((((((((((((((((.((((((.((((((((((((((((((((.((((((((((((.((((...))))........(((((......))))).......)))))))))))).))))))))))))))))))))))))))..))))))))))))))))))......................((((((..(((((...)))))...))))))................................	161	23.7	-66.8	1.2	3	0	4.5	3.52261	0.01	3.3212	1.06064	0.0849382	0.00301096	-8.37556	352.261	8.4605
csn-miRn244	3'	PC-3p-631_2150	TCTTGCCCAGACCTCCCATACC	22	cam_scaffold240816	+	365	626	gagagagatgggagagagggaaagagagatagatatggaggaagttgtgggtatggggggtttggcatgataaagtttttgagttttgatttgataaaactcaaaaaaacaaaaaacaaaTCTTGCCCAGACCTCCCATACCaatgatttccttctatcctccccttcccttccttatccttaca	New	gp4	(((.((...(((((.(((((...(((.((((((.....(((((((..(.((((((((((((((((((.(((....(((((((((((((......)))))))))))))............))).)).)))))))))))))))).)..)))))))))))))))).))))).)))))...)))))...	182	40.5	-79.9	1.1	676	772.5	763	793.76	908.802	563.128	1.40956	0.495241	1.61385	0.690504	0.873414	-0.195263
csn-miRn245	3'	PC-3p-372955_6	ACTATTTGAACCACACTTTTTGTG	24	cam_scaffold243652	+	80	343	tttgagggtcacaaaaagtatggttcaaatggtttaaaactgtcaaaacgacgttattttgtgtcattttacgtccaaaacgatgtcgttttgacagttttaaACTATTTGAACCACACTTTTTATGgccctctacca	New	gp4	...((((((((.(((((((.((((((((((((((((((((((((((((((((((..(((((..(........)..)))))..)))))))))))))))))))))))))))))))))).))))))).)))))))).....	130	34.8	-77.8	1.6	0	0	4.5	0.01	0.01	3.3212	0.00301096	-8.37556	0.00301096	-8.37556	1	0
csn-miRn246	5'	PC-5p-2814439_1	ATAGTGCATTGTGTGGTTGAGATT	24	cam_scaffold245410	+	940	1203	atgcgagcaagaatcctctagagtttttttttccaagagtttcctagaATAGTGCATTGTGTGGTTGAGATTtaatgacaagtcacatcaattttttaacattaaatctcaaccacacaatacaccac	New	gp4	.((.(((.(((((..((....))..))))))))))................(((.((((((((((((((((((((((......................)))))))))))))))))))))).)))...	74	34.4	-38.4	0.9	3	0	0	3.52261	0.01	0.01	352.261	8.4605	1	0	352.261	8.4605
csn-miRn247	3'	PC-3p-755115_3	ACGTGATTTGTAACTACGCTTTCT	24	cam_scaffold249104	-	857	1120	aacttaattaagaaatcgtggttagaaatcacgttttttggagaaaaaaatattatttaaaagcgtagttagaaacaacgctttatttataaattaaatttctttaaaaACGTGATTTGTAACCACGCTTTCTtaattaaaat	New	gp4	...((((((((((((.((((((((.((((((((((((.(..(((((......((((...(((((((.(((...))).)))))))....))))......)))))..))))))))))))).)))))))).))))))))))))...	137	23.1	-53.2	1.6	3	0	2	3.52261	0.01	1.47609	2.38645	1.25486	0.00677466	-7.20564	352.261	8.4605
csn-miRn248	5'	PC-5p-92612_25	AAACTATATGGTTCGGAAAACAACT	25	cam_scaffold249683	+	14280	14544	cgcatattaactattgaacaAAACTATATGGTTCGGAAAACAACTtccaaccaaaaacccatgattcggctgtacctttggttcggaagtttatatccaaaccatagatttttgtttagaagttgatttctgaacatgtagttttgtttggtagttgatatcca	New	gp4	...(((((((((((..((((((((((((((.((((((((.(((((((.((.((((((.((.......))......((.(((((.(((........))).))))).)).)))))).)).))))))).))))))))))))))))))))))..)))))))))))...	158	34.1	-63.7	1.1	4.5	2.5	6.5	5.28391	2.94111	4.79729	1.10144	0.139386	0.613077	-0.705859	1.79657	0.845245
csn-miRn249	3'	PC-3p-467232_6	ACTCATACGAGACATTTGATAGAA	24	cam_scaffold249956	+	677	940	ctcaaatattttatcaaatgtctcctatgatgtgagacccacgccatataagtctcacACTCATACGAGACATTTGATAGAAtatttaat	New	gp4	...(((((((((((((((((((((.(((((((((((((.............)))))))).))))).)))))))))))))))))))))...	84	33.3	-42.2	1.4	2	3	2.5	2.3484	3.52933	1.84511	1.27277	0.347973	1.9128	0.935687	0.665396	-0.587714
csn-miRn250	3'	PC-3p-1351722_2	CGAACACGTGATTGTCATAATCCG	24	cam_scaffold252551	-	828	1091	gtcgagtatatcattcaggcaaaaaatcaagttaatcagattacgacaaccatgtgttcaaatcagttttgtatgaattgttcattttcttacggttcattttttcatacaaaactgatcCGAACACGTGATTGTCATAATCCGatccacttgatttttgcaggaatgatgtacttgacaaaccttaaaatatatgaacgattcggatttaaaacagaatcgaaaaataaacctaataaactgaa	New	gp4	((((((((((((((((..((.(((((((((((..(((.(((((.(((((.(((((((((..((((((((((((((((..........................))))))))))))))))..))))))))).))))).))))).)))..)))))))))))))..))))))))))))))))...................((((((............)))))).......................	179	31.4	-92.6	1.2	0.5	0	5.5	0.587101	0.01	4.05924	0.144633	-2.78953	0.00246351	-8.66507	58.7101	5.87554
csn-miRn251-3P	3'	PC-3p-220076_10	TTGTGGGCCAGCGAATAAAGTAGC	24	cam_scaffold256102	+	3487	3750	caaattaaagtgaaaggcggtgccagctacTTTATTCGCTGGCTCACAAAAAGGatacgttgttgcctgacggcctaaagaaacaacgtagcctttTTGTGGGCCAGTGAATAAAGTAGCtgccattcttcacgaccaagaaacgaataaagcataaagc	New	gp4	.........(((.((((..(((.(((((((((((((((((((((((((((((((.((((((((((((....))).......))))))))).))))))))))))))))))))))))))))))).))))))))))...........................	124	43.8	-75.5	1.1	2.5	5.5	6	2.9355	6.47044	4.42827	0.662901	-0.593134	1.46117	0.547121	0.453679	-1.14025
csn-miRn251-5P	5'	PC-5p-410223_6	TTTATTCGCTGGCTCACAAAAAGG	24	cam_scaffold256102	+	3487	3750	caaattaaagtgaaaggcggtgccagctacTTTATTCGCTGGCTCACAAAAAGGatacgttgttgcctgacggcctaaagaaacaacgtagcctttTTGTGGGCCAGTGAATAAAGTAGCtgccattcttcacgaccaagaaacgaataaagcataaagc	New	gp4	.........(((.((((..(((.(((((((((((((((((((((((((((((((.((((((((((((....))).......))))))))).))))))))))))))))))))))))))))))).))))))))))...........................	124	43.8	-75.5	1.1	2.5	3.5	4.5	2.9355	4.11755	3.3212	0.883869	-0.178096	1.23978	0.310082	0.712925	-0.488178
csn-miRn252	5'	PC-5p-591468_4	AAATTTCGGCCCCGAATTAGAGAA	24	cam_scaffold256704	-	5594	5857	atagagaaaatttgacttaaagaaattttgcccgacttagaaaaatttcatccgactcagagAAATTTCGGCCCCGAATTAGAGAAatttcaaaatttttgtgtgaaatcagagaaatttttctgtaaaaatttctttgaatcggggcgaaatttctctgagtcgaat	New	gp4	.....................((((((((............))))))))...((((((((((((((((((.((((((.((((((((((((((((((((((.((......)).))))))))...))...)))))))))))).))))))))))))))))))))))))...	113	32.1	-63.4	1.2	2.5	1	5	2.9355	1.17644	3.69022	0.795482	-0.330099	0.3188	-1.64928	2.49524	1.31918
csn-miRn253	3'	PC-3p-1494432_2	AAGCCACAAAATTTTGAACTACTT	24	cam_scaffold256984	-	6437	6700	tttgagatttgaaaaatgtttggtagctcaaaattttgtggctcaaatctgtcaaaatgacgtcgttttacacttaaaatctgtcaaaacgacgtcgttttgagtgatttgaactatttGAGCCACAAAATTTTGAACTACTTaaccttgttcattttttttt	New	gp4	...((((..((((.((.(((..((((.((((((((((((((((((((((..(((((((((((((((((((((.........))).))))))))))))))))))..))).........))))))))))))))))))).))))..))).)).))))..))))...	157	30.7	-65.7	1.3	1	0	5	1.1742	0.01	3.69022	0.318193	-1.65203	0.00270986	-8.52756	117.42	6.87554
csn-miRn254	5'	PC-5p-1903892_2	AAATTTCGCCCCGACTCAGAGAA	23	cam_scaffold257499	+	1	253	taattaaggtctctcaacatttatacagacaaaattcgactaaggaAAATTTCGCCCCGACTCAGAGAAatttcgaaatttcactgtaagtcggtatcgaaatttctctaagttaggtgaaatttttctaagttaaattttctttgtaaaaatgttgagagaccttaacta	New	gp4	...(((((((((((((((((((.((((((.((((((..(((.((((((((((((((..((((.(((((((((((((......((((.....)))).))))))))))))).)))).)))))))))))))).)))..)))))).)))))).)))))))))))))))))))...	165	31	-82.2	1.6	3	2	0	3.52261	2.35289	0.01	352.261	8.4605	235.289	7.87829	1.49714	0.582211
csn-miRn255	3'	PC-3p-811727_3	ACATTTCATCCAATTGTAGACGGA	24	cam_scaffold259191	+	375	638	attgttgtcccattcagtctacaattggacagaatgtgttgacgtgggggcaaaattgatttttaaggtataatttgggagcaaaatgaaatttctaatgaactttggtgccacgttagcACATTTCATCCAATTGTAGACGGAatgtgacaacagggg	New	gp4	.((((((((.(((((.(((((((((((((..((((((((((((((((...((((.((.(((...((..(((..((((....)))))))...))...))).)).))))...))))))))))))))))..))))))))))))).))))).))))))))...	155	39	-67	1.1	0	0	7	0.01	0.01	5.16631	0.00193562	-9.01299	0.00193562	-9.01299	1	0
csn-miRn256	3'	PC-3p-124626_20	AATGTTATGAGGTATACTGAGAGA	24	cam_scaffold259585	+	3773	4036	actgagagaaacaatatacaaacataaagtttggctaaaccctattgtttcTCTCAGTATACCTCATAACATTcttttacatgattagaaatgctggtttgtatattcaaaagAATGTTATGAGGTATACTGAGAGAaacaatagggtttaatt	New	gp4	..................(((((.....)))))..((((((((((((((((((((((((((((((((((((((((((((((.((..((.....))..))))))......))))))))))))))))))))))))))))))))))))))))))...	116	29.9	-74.3	1.6	7.5	5	5.5	8.80651	5.88222	4.05924	2.1695	1.11736	1.44909	0.535149	1.49714	0.582211
csn-miRn257	3'	PC-3p-1710907_2	AGCATTCACACTGTTCAATATGAA	24	cam_scaffold261264	-	6776	7039	aataatatttacattaacaatgtgaatgttttgtgatgtgaacattcacacatcaatgtgAGCATTCACACTGTTCAATATAAAtgttttc	New	gp4	...((((((((.(((((((.(((((((((((..(((((((........)))))))....))))))))))).)))).))).))))))))...	85	27.5	-31	1.2	0	3	0	0.01	3.52933	0.01	1	0	352.933	8.46325	0.0028334	-8.46325
csn-miRn258	5'	PC-5p-462814_5	ATCTCTTATATGGATGTGAGATCT	24	cam_scaffold263686	-	5625	5888	tggttccaatcgaggcctgagtaatgttagaagtaccaaataatctattaaatattttatcaaATCTCTTATATGGATGTGAGATCTacacacatgtgagtttgtttggatctcacactcatgtgagaagtttggtaaaacatttggtatattatttaga	New	gp4	................(((((((((.......(((((((((.............((((((((((..(((((((((..(((((((((((.(((.((....)).))).)))))))))))..)))))))))..)))))))))).)))))))))))))))))).	86	31.9	-52.8	1	0	0.5	4.5	0.01	0.588222	3.3212	0.00301096	-8.37556	0.177111	-2.49727	0.0170004	-5.87829
csn-miRn259	5'	PC-5p-357518_6	AATAATCGTGAAAGCTTTGTGACC	24	cam_scaffold264665	-	927	1190	atcatgaaaaatctttcatgaaAATAATCATGAAAGCTTTGTGACCtttagattatacttagaataaaacaccgcacacttatcaaggtaatccaagggtcataaatctttcatgatcattttcataaaaaaaatttcataat	New	gp4	...((((((....(((.((((((((.((((((((((.((((((((((((.((((((.(((.((.(((............)))))))))))))).)))))))))))).)))))))))).)))))))).)))....))))))...	137	26.6	-44.3	1.2	3.5	3	4.5	4.10971	3.52933	3.3212	1.23742	0.307331	1.06267	0.0876896	1.16444	0.219641
csn-miRn260	3'	PC-3p-57253_39	TCAAGCACACAATGTAGTACT	21	cam_scaffold264797	-	425	685	ccaacgagcaaggatcctctaaagtgattttttcctaaagttttctagagtgctacattgtgtggttgagatttattggcaagtcacatcaatttttctgatgtgacttgccagtaaatcTCAAGCACACAATGTAGTACTctaggaaactttaggaaaatttcactctagaggatccttggtgttctc	New	gp4	..((((..(((((((((((((.(((((..(((((((((((((((((((((((((((((((((((.((((((((((((((((((((((((((.......)))))))))))))))))))))))))).)))))))))))))))))))))))))))))))))))..))))).))))))))))))).))))...	184	38.1	-135.8	1.9	10	9.5	15.5	11.742	11.1762	11.4397	1.02643	0.0376325	0.976968	-0.0336167	1.05063	0.0712492
csn-miRn261	5'	PC-5p-764096_3	GAAACGGAAAAGATGTGTGAAACT	24	cam_scaffold265959	+	613	876	aggggatttgaggaggaatttggaaagaGAAACGGAAAAGGTGTGTGAAACTaaataaaatatagacatattttatttacatttcacatatttttttcatttttctttctaaattcattctcaaatctnnn	New	gp4	...(((((((((((.(((((((((((((((((.((((((..(((((((((.((((((((((((....))))))))))))..)))))))))..)))))).))))))))))))))))).)))))))))))...	125	26	-58.5	1.7	1	3	1.5	1.1742	3.52933	1.10707	1.06064	0.0849382	3.188	1.67265	0.332698	-1.58771
csn-miRn262	3'	PC-3p-131608_18	AGCACATTCCGTCCAATTGTAGAT	24	cam_scaffold266074	+	1630	1893	ttccgtccataattggaccgaatgcgctgatgtggggggcaaattgatttttaatttggggggtaaattgatttttaaggtataatttggggagtaaaatgaaattttaaatgtcacgtcAGCACATTCCGTCCAATTGTAGATggaaggt	New	gp4	(((((((.((((((((((.(((((.((((((((((....((((((((...))))))))...............(((((..(...((((........))))...)..)))))..)))))))))).))))).)))))))))).)))))))...	148	38.4	-52.3	0.9	5	3	10	5.87101	3.52933	7.38045	0.795482	-0.330099	0.4782	-1.06431	1.66349	0.734214
csn-miRn263	5'	PC-5p-7772117_1	TCAAGTTGATCGGATATCAGAAACT	25	cam_scaffold266448	+	2113	2377	agatttgttgagtatatcatacctgtaaaaaaTCAAGTTGATCGGATATCAGAAACTacatgttcggatcatcaaactaaaaaccatttttaaaaaatttaataaccagttttccgaacacatcatttctgatacccaatcaacttgattttttatatatataatatactcaacaaa	New	gp4	...((((((((((((((.(((..(((((((((((((((((((.((.(((((((((.....((((((((.....(((((.............................))))))))))))).....))))))))).)).)))))))))))))))))))..))).))))))))))))))	174	26.6	-64.3	1.4	0	3	2	0.01	3.52933	1.47609	0.00677466	-7.20564	2.391	1.25761	0.0028334	-8.46325
csn-miRn264	3'	PC-3p-350853_6	ACGTCGTTTTGACATTTTCGGGCC	24	cam_scaffold267412	+	1010	1273	gcaatgattggtggtcacaaattttgtggctcaaatggcccgaaaatgccaaaatgacgttgttttgggtacaaaatgacgttgttttgtgtacaaaacaactccgaaaatgtcaaaacgACGTCGTTTTGACATTTTCGGGCCatttgagccacagaatttatggccaccaaacattttc	New	gp4	..((((.((((((((((.((((((((((((((((((((((((((((((.(((((((((((((((((((.........((.(((((((((....)))))))))))........))))))))))))))))))).)))))))))))))))))))))))))))))).)))))))))).))))...	176	40.3	-108.3	1.5	8	1	5	9.39361	1.17644	3.69022	2.54554	1.34797	0.3188	-1.64928	7.98476	2.99725
csn-miRn265	3'	PC-3p-429005_5	TAAATCTCAACCACATAATGTAGT	24	cam_scaffold269310	-	1569	1832	caaggattctttagagtgatttttctctaaagttttctAGAGTGTTACATTGTGTGATTGAGatttactatgtgagttgtcagTAAATCTCAACCACATAATGTAGCactctaaaaatttttaaagaaatttcactctagaggattcgac	New	gp4	...((((((((((((((((..(((((..((((((((.(((((((((((((((((((.((((((((((((((.......)).)))))))))))).)))))))))))))))))))))))))))...)))))..))))))))))))))))...	144	31.3	-76	1.6	3	4	5.5	3.52261	4.70577	4.05924	0.867798	-0.204568	1.15927	0.213221	0.748571	-0.417789
csn-miRn266	5'	PC-5p-446131_5	AATGTTTGAGGGCCACAAAATCAG	24	cam_scaffold270064	+	11	274	acacgttctgctccaacgtcggatgagagacaagtctggcccttacgattttgtaaatgaaaAATGTTTGAGGGCCACAAAATCAGtggctcaaataacttaaaattgtcaaaatgacatcattttgcatcgttttaagcacaaaataatatcattttaacaattttaagccatttaaatcactaattttgtggccttcagcattg	New	gp4	.................(((((((.........)))))))..(((((....)))))......((((.((((((((((((((((.(((((...((((..(((((((((((.(((((((.((.((((((..............)))))).)).))))))).)))))))))))..))))...))))).)))))))))))))))))))).	143	34.5	-60.7	0.9	1	2	7	1.1742	2.35289	5.16631	0.22728	-2.13745	0.455429	-1.1347	0.499047	-1.00275
csn-miRn267-3P	3'	PC-3p-405519_6	ACGTCGAGAAGAGAATTCAGTTCG	24	cam_scaffold271797	+	1431	1694	tattagttgccatatctttaataaatctcttgAACTGTATTCTTTCTTTCACGTGGatggcttttgttattcctcttagatggatcgttgtgatgaaagtggaattacagaaatcattgACGTCGAGAAGAGAATTCAGTTCGgagagctattaaaaataggacaactgttagactgcgatgttcacct	New	gp4	...((((((((.(((.(((((((..((((.(((((((.(((((((.((((((((..(((..((((((.(((((.(((.......((((....))))))).))))).))))))..)))..)))).))))))))))).)))))))))))..))))))).))))).))))))...(((......))).....	166	36	-60.4	0.9	7	4	9	8.21941	4.70577	6.6424	1.23742	0.307331	0.708445	-0.497273	1.74667	0.804604
csn-miRn267-5P	5'	PC-5p-1742748_2	AACTGTATTCTTTCTTTCACGTGG	24	cam_scaffold271797	+	1431	1694	tattagttgccatatctttaataaatctcttgAACTGTATTCTTTCTTTCACGTGGatggcttttgttattcctcttagatggatcgttgtgatgaaagtggaattacagaaatcattgACGTCGAGAAGAGAATTCAGTTCGgagagctattaaaaataggacaactgttagactgcgatgttcacct	New	gp4	...((((((((.(((.(((((((..((((.(((((((.(((((((.((((((((..(((..((((((.(((((.(((.......((((....))))))).))))).))))))..)))..)))).))))))))))).)))))))))))..))))))).))))).))))))...(((......))).....	166	36	-60.4	0.9	3	0	1	3.52261	0.01	0.738045	4.77289	2.25486	0.0135493	-6.20564	352.261	8.4605
csn-miRn268	5'	PC-5p-10223682_1	GAGGAATTTGAAAAGGAAAAGTGA	24	cam_scaffold272200	-	1266	1529	agagagttcattaatattgtgtttggttggaaaatttgaaGAGGAATTTGAAAAGGAAAAGGGAaaagttaggtaaaatctaaataaaatatatctacatttcacctaatttcacacgctttttccctttttctttccaaatcttttcctaaatctctcaaccaaacacagtataaatagatta	New	gp4	....(((..(((.(((((((((((((((((...(((((.((((((.((((.(((((((((((((((((((((((.((((.((.(((.....))).)).)))).)))))))..........)))))))))))))))).))))))))))..)))))...))))))))))))))))).)))..))).	179	28.3	-58.9	1.1	4.5	1	2	5.28391	1.17644	1.47609	3.57967	1.83983	0.797	-0.327348	4.49143	2.16717
csn-miRn269	3'	PC-3p-602802_4	GTGTAATCCAAAGGTCATAAATCT	24	cam_scaffold272600	+	4233	4496	caaatgagaaaaactagggatcatgaaaaaactttcatgaaaatgatcatgaAAGATTTATGACTCTTGGATTACCttgattagtgtgtggtgctttatttcaaGTGTAATCCAAAGGTCATAAATCTttcatgatcattttcatgaaaattttttcatgatatctagcattgctcatatc	New	gp4	...(((((.....((((..((((((((((((.((((((((((((((((((((((((((((((((..((((((((((((((..(((.......))).....))))).)))))))))..)))))))))))))))))))))))))))))))).))))))))))))..)))).....)))))...	175	29.8	-93.6	1.7	1	3	0	1.1742	3.52933	0.01	117.42	6.87554	352.933	8.46325	0.332698	-1.58771
csn-miRn270	5'	PC-5p-110384_21	ATGACCCGAAACTGCCAAAACAAC	24	cam_scaffold273628	+	1111	1374	tgaatttgatcaacatcaatgttatggggccacaaattatgtggctcaaATGACCCGAAACTGCCAAAACGACgtcgttttgggtgtaaaacaagccaaaacgacatcgttttgacagtttcaggccatttgaattacagaatttgtagccaccaaacattttcctttgatcaaatagt	New	gp4	...((((((((((....((((((.((((((.(((((((.((((..(((((((.((.(((((((.((((((((.((((((((((.((.....))..)))))))))).)))))))).))))))).)).)))))))..)))).))))))).))).))))))))).....))))))))))...	173	38.5	-82.4	1.2	5.5	11.5	9	6.45811	13.5291	6.6424	0.972255	-0.0405927	2.03678	1.02629	0.47735	-1.06688
csn-miRn271-3P	3'	PC-3p-730390_3	AGGTAATCCAAGGGTCACAAATCT	24	cam_scaffold277132	-	3704	3967	ctttatgatcagcaatactaggtatcatgaaaagtctttcatgaaaatgatcatgAAAGATTTGTGACCTTTGGATTATacttaaaataaaacaccacatactaatcaAGGTAATCCAAGGGTCACAAATCTttcatgatcatttttatgaaaagtctttcatggtccctaacatttctcctttatcatacaccatttcttgaagcaggcaccatcatatc	New	gp4	...((((((..((.....((((.((((((.((((.((((((((((((((((((((((((((((((((((((((((((((.(((........................)))))))))))))))))))))))))))))))))))))))))))))).).)))))))))).))))......((.(((((...............))))).))))...))))))..	153	32.6	-84.6	1.2	3	0	4	3.52261	0.01	2.95218	1.19322	0.254863	0.00338733	-8.20564	352.261	8.4605
csn-miRn271-5P	5'	PC-5p-1715631_2	AAAGATTTGTGACATTTGGATTAT	24	cam_scaffold277132	-	3704	3967	ctttatgatcagcaatactaggtatcatgaaaagtctttcatgaaaatgatcatgAAAGATTTGTGACCTTTGGATTATacttaaaataaaacaccacatactaatcaAGGTAATCCAAGGGTCACAAATCTttcatgatcatttttatgaaaagtctttcatggtccctaacatttctcctttatcatacaccatttcttgaagcaggcaccatcatatc	New	gp4	...((((((..((.....((((.((((((.((((.((((((((((((((((((((((((((((((((((((((((((((.(((........................)))))))))))))))))))))))))))))))))))))))))))))).).)))))))))).))))......((.(((((...............))))).))))...))))))..	153	32.6	-84.6	1.2	4	1	2	4.69681	1.17644	1.47609	3.18193	1.6699	0.797	-0.327348	3.99238	1.99725
csn-miRn272	5'	PC-5p-587565_4	AAATTTTGTTGTTCAAATGGCTCA	24	cam_scaffold277296	+	662	925	gaaaatgtttggtagctcaAAATTTTGTTGTTCAAATGGCTCAaataacttaaaacgacgtcgttttaagttatttgagccatttgaaccacggaattttgagctacctagcattgtt	New	gp4	...((((((.((((((((((((((..((.((((((((((((((((((((((((((((....)))))))))))))))))))))))))))).))..)))))))))))))).))))))...	112	33.9	-74.7	1.9	0	1	5	0.01	1.17644	3.69022	0.00270986	-8.52756	0.3188	-1.64928	0.0085002	-6.87829
csn-miRn273	3'	PC-3p-139691_17	ATACCCGTATGAGACATTTGATAA	24	cam_scaffold281054	-	111	374	atgattatatgatgggaggagaagtatgttaagaaaaatgatagggatttcaagaaatttatcaatatttttATCAGATGTTTCACATGAGTGTAGaacctATACCCATATGAGACATTTGATAAaactattagtaaatcttttgatatctttagcattattgatgtaaaagtacaactttatttgtcactatttgtgga	New	gp4	.........((((..(..(((..((((.(((...((((((.((..(((.((((((.(((((..((((.(((((((((((((((((.(((.((((((...)))))).))).))))))))))))))))).))))..))))).)))))).)))..)).)))).))....)))..))))..)))..)..))))...........	180	27	-55.8	1	5	7.5	7	5.87101	8.82333	5.16631	1.1364	0.184474	1.70786	0.772188	0.665396	-0.587714
csn-miRn274	3'	PC-3p-353089_7	AACCGCTGGATCAACTCAAAGTGT	24	cam_scaffold282200	+	875	1138	ctttcttacttgcaatggtgaagatgcattttgagttgatccaacggttcaaatttaggcaagaaaagcaaatttgaatttgttttattattttttattatttttaaatagccaaatctaAACCGTTGGATCAACTCAAAGTGTatttccaccattacaaataaggagata	New	gp4	.(((((((.(((.(((((((.((((((((((((((((((((((((((((...((((.(((....(((((((((....))))))))).......((((.......))))..)))))))...)))))))))))))))))))))))))))).))))))).))).)))))))...	167	29.2	-71.7	1.4	3	0	7	3.52261	0.01	5.16631	0.681841	-0.552492	0.00193562	-9.01299	352.261	8.4605
csn-miRn275	5'	PC-5p-48215_98	AAATTCTGTGGCTCAAATGTGGCTT	25	cam_scaffold283766	-	9275	9539	aacaaaagagcaatggtagagggcccAAATTCTGTGGCTCAAATGTGGCTCaaatggccaaaacgacgtcgttttggccatttgAGCCACATTTGAGCCACAGAATTAgggcccccaaacatttttcaaaa	New	gp4	.......((..((((.....((((((.((((((((((((((((((((((((((((((((((((((....)))))))))))))))))))))))))))))))))))))).)))))).....))))..))....	120	45	-90.6	1.5	12.5	16	30.5	14.6775	18.8231	22.5104	0.652034	-0.61698	0.836197	-0.258085	0.779761	-0.358895
csn-miRn276	3'	PC-3p-1384037_2	AATTTTGAGCCATTGTGACCCTCT	24	cam_scaffold284122	-	413	676	tgtggtcacaatggctcaaaattatcaaaacgacgccgttttgggtgtaaaacatgccaaaacgacgtcgttttggtAATTTTGAGCCATTGTGACCCTCTacca	New	gp4	...((((((((((((((((((((((((((((((((.(((((((((((.....))).)))))))).))))))))))))))))))))))))))))))))........	94	42.9	-67.6	1.5	0	3	3	0.01	3.52933	2.21413	0.00451644	-7.7906	1.594	0.672652	0.0028334	-8.46325
csn-miRn277	3'	PC-3p-1747528_2	TGCTTTCTGATATCTGATCAACT	23	cam_scaffold284316	+	1242	1504	ttgttgattatatcatacctgtaaaaaattaaattgatcggatatcaaaaattacgtgctcggatcatcaaactacaaatcatttttaaaaaaaatttaataaacaattttccgaacacaTGCTTTCTGATATCTGATCAACTttaattttttacaggtatgatattctcaagaaatc	New	gp4	((.((((..((((((((((((((((((((((((((((((((((((((.(((..(.(((.(((((............((((..(((....)))..))))............))))).))).)..))).)))))))))))))).))))))))))))))))))))))))..)))).))...	175	25.3	-62.5	1.4	1	0.5	5	1.1742	0.588222	3.69022	0.318193	-1.65203	0.1594	-2.64928	1.99619	0.997249
csn-miRn278	5'	PC-5p-1274539_2	AGAAATTTCGTCAAACTCAGAGAA	24	cam_scaffold288833	-	2953	3216	acagagaaatttgactcagAGAAATTTCGTCAAACTCAGAGAAatttcacccaactcagagaaattttaaaatttctttgtgtaatcagagaattttttttgttaaaattgaaatttcttttagtcaggttgaaatttttctgagtaaggcaaaatttccctg	New	gp4	.((((....))))...(((.(((((((.(((..((((((((((((((((((..(((.(((((((((((((((.(((((((......))))))).))............))))))))))))).)))..)).))))))))))))))))..))).))))))).)))	147	28.8	-55.2	1.2	1	0	5	1.1742	0.01	3.69022	0.318193	-1.65203	0.00270986	-8.52756	117.42	6.87554
csn-miRn279-3P	3'	PC-3p-313467_7	TTTTCGAACACATACTTTCTGATA	24	cam_scaffold292739	+	791	1054	aatattttatgatttattcagtaaaatacctgtaaaaaatcaagttaatcggatatcAGAAAGCATATGTTCGGAAAACTgtttattaaattctttaaaaaaaatagtttttagttcaatTTTTCGAACACATACTTTCTGATAtccgattaacttgattttttacaggtattttactgaataaatcataaaatattaat	New	gp4	(((((((((((((((((((((((((((((((((((((((((((((((((((((((((((((((.((.(((((((((((.((...((((((..((...........))..)))))).)).))))))))))).)).)))))))))))))))))))))))))))))))))))))))))))))))))))))))))))))))...	197	21.5	-107.4	2.5	5.5	1.5	10	6.45811	1.76467	7.38045	0.87503	-0.192596	0.2391	-2.06431	3.65968	1.87172
csn-miRn279-5P	5'	PC-5p-722007_3	AGAAAGCATATGTTCGGAAAACT	23	cam_scaffold292739	+	791	1054	aatattttatgatttattcagtaaaatacctgtaaaaaatcaagttaatcggatatcAGAAAGCATATGTTCGGAAAACTgtttattaaattctttaaaaaaaatagtttttagttcaatTTTTCGAACACATACTTTCTGATAtccgattaacttgattttttacaggtattttactgaataaatcataaaatattaat	New	gp4	(((((((((((((((((((((((((((((((((((((((((((((((((((((((((((((((.((.(((((((((((.((...((((((..((...........))..)))))).)).))))))))))).)).)))))))))))))))))))))))))))))))))))))))))))))))))))))))))))))))...	197	21.5	-107.4	2.5	5.5	1.5	5	6.45811	1.76467	3.69022	1.75006	0.807404	0.4782	-1.06431	3.65968	1.87172
csn-miRn280	5'	PC-5p-312371_7	AGATTTATGATCCTTGAATTACCT	24	cam_scaffold292934	+	6599	6862	ttttcataaaaatgatcatgaaAGATTTATGATCCTTGAATTACCTtgattagtgtgtggtgctttattctaagtgtaatccaagggtcacaaagatttcatgattattttcatgatac	New	gp4	...((((.(((((((((((((((..(((.(((((((((.((((((((((..(((.......)))....)).))).))))).))))))))).)))..))))))))))))))).))))...	113	29.4	-42.9	1.2	2	0	5	2.3484	0.01	3.69022	0.636385	-0.652027	0.00270986	-8.52756	234.84	7.87554
csn-miRn281	5'	PC-5p-630306_4	AAGGCTACTGCAGTAACTATGCAC	24	cam_scaffold293064	+	1	145	aAAGGCTACTGCAGTAACTATGCACgggttaactttgtatgcggggattaactttgtatgaggggattttaaatgctagttactgcagtagccttttta	New	gp4	((((((((((((((((((((.(((.(..((..(((...((((..((.....))..)))))))..))..)....)))))))))))))))))))))))...	96	39.4	-43.4	1.1	4	1	5	4.69681	1.17644	3.69022	1.27277	0.347973	0.3188	-1.64928	3.99238	1.99725
csn-miRn282-3P	3'	PC-3p-201508_11	ATGTGCCAACCTAGTTGGGATGTGG	25	cam_scaffold294252	-	577	840	attagaatggttgtgttagaaaaaacatcattgccaaAGAACACATCTCAATTAGGTTGACacatgcaactaaccaatcatatgcaatacgttgcattaggcATGTGCCAACCTAGTTGGGATGTGCtcttatacgatgatgcattttttcttgg	New	gp4	.................((((((((((((((((...((((.((((((((((((((((((.(((((((..............((((((....))))))...))))))).)))))))))))))))))).))))...))))))))..))))))))...	135	37.4	-61.4	1.1	6.5	0.5	5	7.63231	0.588222	3.69022	2.06825	1.04841	0.1594	-2.64928	12.9752	3.69769
csn-miRn282-5P	5'	PC-5p-105282_22	AGAACACGTCTCAATTAGGTTGAC	24	cam_scaffold294252	-	577	840	attagaatggttgtgttagaaaaaacatcattgccaaAGAACACATCTCAATTAGGTTGACacatgcaactaaccaatcatatgcaatacgttgcattaggcATGTGCCAACCTAGTTGGGATGTGCtcttatacgatgatgcattttttcttgg	New	gp4	.................((((((((((((((((...((((.((((((((((((((((((.(((((((..............((((((....))))))...))))))).)))))))))))))))))).))))...))))))))..))))))))...	135	37.4	-61.4	1.1	10.5	7.5	12	12.3291	8.82333	8.85653	1.39209	0.477256	0.99625	-0.00541977	1.39733	0.482675
csn-miRn283	3'	PC-3p-1437692_2	ACAATTTTGAGCCATTTGAACCAC	24	cam_scaffold295385	+	1569	1832	aaaaatgtttgagggctaaaaaaagtgtgatttaaatggtttaaaattgtcaaaacgacgtcgttttgcgttgttttacacctaaaataatgtcgttttgACAATTTTGAGCCATTTGAACCACactttttgtggccctctaccattgct	New	gp4	...((((...((((((((.((((((((((.(((((((((((((((((((((((((((((((..(((((...((.....))..)))))..))))))))))))))))))))))))))))))).)))))))))).))))))))...))))...	144	34	-76.1	1.5	1.5	0.5	7.5	1.7613	0.588222	5.53533	0.318193	-1.65203	0.106267	-3.23424	2.99428	1.58221
csn-miRn284	5'	PC-5p-552257_4	AATGTCTTACATAGGTATGAAACT	24	cam_scaffold296739	+	1	156	aaaattttaccaAATGTCTTACATAGGTATGAAACTtacacaatatgagtttcatgtgagtgtcacacccatgtgagacatttaatagaatttnnn	New	gp4	.((((((((..(((((((((((((.(((.(((.(((((((.....((.....))))))))).))).))).)))))))))))))..))))))))...	92	29.2	-33.7	1.2	3	0	4	3.52261	0.01	2.95218	1.19322	0.254863	0.00338733	-8.20564	352.261	8.4605
csn-miRn285	3'	PC-3p-93824_25	AGTTTTGAACCATTGTGACCACAA	24	cam_scaffold300964	+	10948	11211	tcaattaataaaaggaaaatgtttaagggtcacaatttttgtggtcataatgactcaaaattgtcaaaacgacgtcgttttgagtgcaaaacatgccaaaacgacgttgttttgacAGTTTTGAACCATTGTGACCACAAaaactatgaccctctagcattgttattaataaa	New	gp4	...((((((((......((((((..(((((((...(((((((((((((((((..((((((((((((((((((((((((((((.(((.....)))..))))))))))))))))))))))))))))..)))))))))))))))))...)))))))..)))))).))))))))...	167	32.9	-86.2	1.5	4.5	5	17	5.28391	5.88222	12.5468	0.421137	-1.24764	0.468824	-1.09288	0.898285	-0.154755
csn-miRn286	5'	PC-5p-1060573_2	AATGGTTCAAAACTGTCAAAATAAC	25	cam_scaffold300964	-	10937	11201	ctagagggtcatagtttttgtggtcacAATGGTTCAAAACTGTCAAAACAACgtcgttttggcatgttttgcactcaaaacgacgtcgttttgacaattttgagtcattatgaccacaaaaattgtgacccttaaa	New	gp4	...(((((((((((((((((((((((.((((..((((((.(((((((((.((((((((((((((.....)))...))))))))))).))))))))).))))))..)))).)))))))))))))))))))))))...	130	37.5	-80.6	1.6	1	0	5	1.1742	0.01	3.69022	0.318193	-1.65203	0.00270986	-8.52756	117.42	6.87554
csn-miRn287	5'	PC-5p-932729_3	AAATCACGTCGATCAGATAACGGA	24	cam_scaffold302508	-	3556	3819	ctgaactattcatattttaaggtttgttaagcacattattcctgtaaaAAATCACGTCGATCAGATAACGGAtactatgtattcggatcacttttttatgaaccattaattttttgactatccattttttttcagacaaaaattatccgaatatataatatccgttatctaatcgacgtgatttttttacag	New	gp4	..(((((.............)))))................((((((((((((((((((((.((((((((((((.(((((((((((((...(((((..((((............................))))...)))))..))))))))))))).)))))))))))).)))))))))))))))).))))	151	28.1	-62	1.1	3	2	1	3.52261	2.35289	0.738045	4.77289	2.25486	3.188	1.67265	1.49714	0.582211
csn-miRn288	3'	PC-3p-268404_9	ATTGTGACCACAAAAATTATGACC	24	cam_scaffold303264	+	3238	3501	aaaaatgtttgaggaccataatttttgtggtcacaatgactcaaaactgtcaaaatgacgtcattttgacagttttgagtcATTGTGACCACAAAAATTATGACCctttagcattgtt	New	gp4	...((((((..(((..(((((((((((((((((((((((((((((((((((((((((....)))))))))))))))))))))))))))))))))))))))))..)))..))))))...	112	33.1	-75.7	1.9	1	3	5	1.1742	3.52933	3.69022	0.318193	-1.65203	0.9564	-0.0643135	0.332698	-1.58771
csn-miRn289	3'	PC-3p-115147_22	ATTTCCTATACACTACTCTGTACA	24	cam_scaffold304332	-	2934	3197	tcagcgtgtgcagagtagtgtataggagatggttgtctccttttcgagcattgaattggacaataaccatctccttagcgtgtccaattcaatacccgaaaagtaggcaatcATTTCCTATACACTACTCTGTACAcgtata	New	gp4	...(((((((((((((((((((((((((((((((((((.(((((((...(((((((((((((..................)))))))))))))...))))))).)))))))))))))))))))))))))))))))))))...	136	41.5	-85.3	1.4	3	6	21	3.52261	7.05866	15.4989	0.22728	-2.13745	0.455429	-1.1347	0.499047	-1.00275
csn-miRn290	3'	PC-3p-388275_6	ATGTGTAAAAAGTGTATTAAAATA	24	cam_scaffold304332	-	6030	6293	ttaatatattttttacatatatatcacatttgttaccaatcaatgagcaattgttagcattttcttataatagttgagaaatgttaatcattgctcaatgtgtgtgattgaaattgatatATGTGTAAAAAGTGTATTAAAATAtg	New	gp4	((((((((((((((((((((((((((.(((((((((((..((.((((((((..(((((((((.((((.......)))))))))))))..)))))))).)))).)))))..))))))))))))))))))))))))))))))......	140	22.6	-54.3	1.6	5.5	0.5	2.5	6.45811	0.588222	1.84511	3.50012	1.8074	0.3188	-1.64928	10.979	3.45668
csn-miRn291	5'	PC-5p-282827_9	AGGATCTCCATTATATCATTTAAG	24	cam_scaffold304332	-	5753	6016	atcctctcccttacatggttgtgatggAGGATCTCCATTATATCATTTAAGggtcatgaaataattatgagaatttattactattttaaatttaggaattattataaacCTTTGGATGATGTAATAGAGATCTtttattacaattttggaatggagagaga	New	gp4	.((((((((....((..((((((((..((((((((.((((((((((..((((((.....(((((((....(((((((.........)))))))...)))))))....))))))..)))))))))).))))))))..))))))))..))....)))))).))	160	28.6	-60.9	1.3	3	0	7	3.52261	0.01	5.16631	0.681841	-0.552492	0.00193562	-9.01299	352.261	8.4605
csn-miRn292	3'	PC-3p-529425_4	ACTAGAAGAACCAAATTGACACAT	24	cam_scaffold305270	+	20	283	acagaaagtcaaacgatgtgttaatttgatccttatagtttacacgatgtatcaaattagtccctgtcaaaatcgagcaaattaaaacaatagggaccaaattgacacatcgtgtaaACTAGAAGGACCAAATTGACACATcgtatgagtttccgtctactaaatcct	New	gp4	((.((((.(((.((((((((((((((((.(((((.(((((((((((((((.((((.((.((((((((......................)))))))).)).)))).))))))))))))))).))))).)))))))))))))))).))).)))).))............	156	35.1	-75.4	1.3	2	3	2	2.3484	3.52933	1.47609	1.59096	0.669901	2.391	1.25761	0.665396	-0.587714
csn-miRn293	5'	PC-5p-149099_17	GTAATGTTAGGATCATGAGAAAAA	24	cam_scaffold305327	+	1	197	tttcatgattcctgatattattctttcttgtaagaGTAATGTTAGGATCATGAGAAAAAtatcatcataaaaggttctctgcccttgaattacaaatacaataaaacaatacacattaatcaaatttaaaattttcataaaacattttatgatatttttctcatgatcctaacattact	New	gp4	..................................(((((((((((((((((((((((((((((((.....((((........)))).............................((((......))))...................)))))))))))))))))))))))))))))))	145	24	-47	1.1	15	17	17.5	17.613	19.9995	12.9158	1.36368	0.447508	1.54846	0.630832	0.880672	-0.183324
csn-miRn294	3'	PC-3p-643974_4	TTGAGCCATTGTAGCCACAAAAAT	24	cam_scaffold306242	+	415	678	taaaggaccacaaattttatggtcataatggtttaaaattgtcaaaatgatgtcattttaggtgcaaaatatgtcaaaatgacgctgttttgacagtcTTGAGCCATTGTAGCCACAAAAATtgtggtcctcaaacatttt	New	gp4	...((((((((((.((((.(((..((((((((((((.(((((((((((..(((((((((.(..(.......)..))))))))))..))))))))))).))))))))))))..))).)))).))))))))))..........	128	32.6	-61.4	1.3	1	0	5	1.1742	0.01	3.69022	0.318193	-1.65203	0.00270986	-8.52756	117.42	6.87554
csn-miRn295	3'	PC-3p-9395204_1	TTTGACCCATTGTGACCATAAAAA	24	cam_scaffold307452	+	4614	4877	tttgagggtcacaatttttGTGGTCACAATGGCTTAAAACTGTcaaaacgacgtcgttttggtatgttttgcaccaaaaacgacatcgttttggcagtTTTGACCCATTGTGACCATAAAAAttgtggccctctagcatt	New	gp4	...(((((((((((((((((((((((((((((.((((((((((((((((((.(((((((((((.........))).)))))))).)))))))))))))))))).))))))))))))))))))))))))))))).......	130	40	-89.1	1.6	3	1	4	3.52261	1.17644	2.95218	1.19322	0.254863	0.3985	-1.32735	2.99428	1.58221
csn-miRn296	3'	PC-3p-337289_7	ACACACCACTTTAGGAAACTTTAG	24	cam_scaffold307504	+	12657	12920	gagcaaggatcctctagagttttttttttcctaaagtttcctagagtggtgtgttgtatggttgagatttaatgacaagtcatatcaattttttagcattaaatctcatccatataACACACCACTTTAGGAAACTTTAGaaaaaaaaaactctagaggatccttggtgca	New	gp4	...((((((((((((((((((((((((((.(((((((((((((((((((((((((((((((.((((((((((((..(((............)))..)))))))))))).))))))))))))))))))))))))))))))))))))))))))))))))))))))))).....	163	33.3	-107.8	1.9	4	1	5	4.69681	1.17644	3.69022	1.27277	0.347973	0.3188	-1.64928	3.99238	1.99725
csn-miRn297	3'	PC-3p-819662_3	TTAGTAGAACATTTGATAAAACATT	25	cam_scaffold308482	-	3359	3623	actctaaatgtttattaaatattttatcaaatatctcacatgggtgtaaaacccatatagaacccacatagtgtgtgtcttatacccatgtgagatatTTAGTAGAACATTTGATAAAATATTtgggatctctaatatttttctttataacatggtattaaaagtagagaacattataagtcaatgttattttaaaaagg	New	gp4	..((((((((((((((((((.(((((..(((((((((((((((((((((.((.(((((............))))).)).)))))))))))))))))))))..))))).)))))))))).)))))))).(((((...((((((...(((......)))..)))))))))))..............................	125	26	-57.7	1.1	3	3	5	3.52261	3.52933	3.69022	0.954578	-0.0670649	0.9564	-0.0643135	0.998095	-0.00275142
csn-miRn298	3'	PC-3p-1774218_2	TTATTATAGACGGCAGGTGAT	21	cam_scaffold309888	+	2553	2813	ttgccatcacatgctgtctataatcaaacaaaaatctttattttaccccccaaaccctctgttcagggtctaattgagttttaacggatagtttggagggtaaaatgaagggattccgttTTATTATAGACGGCAGGTGATgacatga	New	gp4	.((.((((((.(((((((((((((.((((.....((((((((((((((.((((((..((((((.((..((.....))..)).))))))..)))))).))))))))))))))......)))).))))))))))))).)))))).))...	144	38.5	-65.1	1.1	0	3	0	0.01	3.52933	0.01	1	0	352.933	8.46325	0.0028334	-8.46325
csn-miRn299	3'	PC-3p-138338_17	CATTCCTGTGAACCAAACATA	21	cam_scaffold313779	+	2513	2773	cccctttccacacccttaggtagtgtttggttcattggaatgaaaatgggtttttacagaagctagggaatgagcatttcattccattccattttCATTCCTGTGAACCAAACATAgcattaagagttggctagata	New	gp4	...((..(((.((.((((((..((((((((((((..((((((((((((((((((....)))))...((((((((...))))))))...)))))))))))))..))))))))))))..).))))).)))))..))...	131	39.4	-56.7	1.1	1.5	1.5	7	1.7613	1.76467	5.16631	0.340921	-1.55249	0.341572	-1.54974	0.998095	-0.00275142
csn-miRn300	3'	PC-3p-3901167_1	CTGATTTGATCACATAGCTATTGAA	25	cam_scaffold314209	-	3346	3609	gatcccgttttgataatctgaactgttcaatgtgtagaactcgttgagtactatatgcctataaaaaatcacgttaatcggatattgATAGTTATGTGAACAAAACAGTTTtttatcaaccgttaattgtatcaccgtcatttttttttatacaaaaCTGATTTGATCACATAGCTATTGATatccgatcaaggtgattttttataagcatgtagtactcgacgagttcta	New	gp4	......(((..(.....)..)))...........((((((((((((((((((((((((.(((((((((((((.((.(((((((((..((((((((((((.((((.(((((((.(((...........((......))............))).))))))).)))).))))))))))))..))))))))).)).))))))))))))).))))))))))))))))))))))))	197	31.6	-99.6	1.4	3	0	2	3.52261	0.01	1.47609	2.38645	1.25486	0.00677466	-7.20564	352.261	8.4605
csn-miRn301	5'	PC-5p-1881163_2	TTTGGAAATAGAAAGGAAAAAGAT	24	cam_scaffold316482	-	473	736	tacgctgtgtttggttgggtgatttgggaaggaaTTTGGAAATAGAAAGGAAAAAGGTgtgtgaaattaggtgaaatataggtatattttattcacatttcacttacttttttcatttttcattccaaatctctcctcaaatctcccaaccaaatatagtatt	New	gp4	...((((((((((((((((.((((((((.((..((((((((..(((((.(((((((((..(((((((...(((((((((....)))))))))....)))))))..))))))))).)))))..))))))))..)).)))))))).))))))))))))))))...	157	31.9	-72	1.4	5	2	1	5.87101	2.35289	0.738045	7.95482	2.99183	3.188	1.67265	2.49524	1.31918
csn-miRn302	3'	PC-3p-232777_10	GCTTCGTGACACTCAAACAATAAG	24	cam_scaffold316907	+	1663	1926	tttgaacatggtgtttgcagtataccgagttggagaacttattatttgagtgtcacgaagctaaaattaaatactcaaaaattataccgggttgcatttttataattaatactttggctaGCTTCGTGACACTCAAACAATAAGttctctaacctggtatactgcaaacagtatgttcaaaatt	New	gp4	(((((((((..(((((((((((((((..(((((((((((((((.(((((((((((((((((((.........((((............)))).((.....(((.....))).....))))))))))))))))))))).)))))))))))))))..)))))))))))))))..)))))))))...	181	32.6	-90.5	1.5	2	7	5	2.3484	8.2351	3.69022	0.636385	-0.652027	2.2316	1.15808	0.28517	-1.81011
csn-miRn303	5'	PC-5p-576480_4	ATCGGATTTCAAAAAGCATGTGTT	24	cam_scaffold318314	+	2768	3031	tttaagatttattcagtatatcatacctgtaaaaaatcaagttgATCGGATTTCAAAAAGCATGTGTCcagaaaaatcgaacaaaaaactatttttttaaagaatttaataaatagttttcaaaatacatgctttctgatatccgattaacttgattttttataagtatgatatactgaataaatctt	New	gp4	...(((((((((((((((((((((((.((((((((((((((((((((((((.(((.(((((((((((...((....))......((((((((((..(((((...))))).))))))))))....))))))))))).))).)))))))))))))))))))))))).)))))))))))))))))))))))	185	22.9	-87.2	2	4	4	3	4.69681	4.70577	2.21413	2.12128	1.08494	2.12533	1.08769	0.998095	-0.00275142
csn-miRn304-3P	3'	PC-3p-38299_57	ATGCAATTGTGATACATGAGATGA	24	cam_scaffold318496	+	7207	7470	caataatgctatgatgatcatatttgtgtatcataatttgtttatcatcTCATGTGTCAGCATTGCATTAGTCtaaagagtccccatcacttatgtttttgtctaATGCAATTGTGATACATGAGATGAtaaataaattatgatataaaaataaggtcatcataacattgctg	New	gp4	...(((((.((((((((((.(((((.(((((((((((((((((((((((((((((((((..((((((((((...(((((((.......))))....)))...))))))))))..))))))))))))))))))))))))))))))))).))))).)))))))))).)))))...	167	28.9	-77.9	1.6	30.5	18	28	35.8132	21.176	20.6652	1.73301	0.793283	1.02471	0.0352222	1.69122	0.758061
csn-miRn304-5P	5'	PC-5p-59541_38	TCATGTGTCAGCATTGCATTAGTC	24	cam_scaffold318496	+	7207	7470	caataatgctatgatgatcatatttgtgtatcataatttgtttatcatcTCATGTGTCAGCATTGCATTAGTCtaaagagtccccatcacttatgtttttgtctaATGCAATTGTGATACATGAGATGAtaaataaattatgatataaaaataaggtcatcataacattgctg	New	gp4	...(((((.((((((((((.(((((.(((((((((((((((((((((((((((((((((..((((((((((...(((((((.......))))....)))...))))))))))..))))))))))))))))))))))))))))))))).))))).)))))))))).)))))...	167	28.9	-77.9	1.6	6.5	8	28	7.63231	9.41155	20.6652	0.369331	-1.43701	0.455429	-1.1347	0.810952	-0.302312
csn-miRn305	3'	PC-3p-1622004_2	GACGTTGTTTTGGCCATTTGAACC	24	cam_scaffold321111	+	3285	3548	ctcaaaagtggctcaaatggccaaaacaacgtcgttttgagtacagaacaacataaaaatggccaaaacgacgtcgttttggccatttttatgttgttctgtactcaaaacGACGTTGTTTTGGCCATTTGAACCacttttaaa	New	gp4	...((((((((.((((((((((((((((((((((((((((((((((((((((((((((((((((((((((....)))))))))))))))))))))))))))))))))))))))))))))))))))))))))).))))))))...	138	38.2	-112	2	3.5	1	0	4.10971	1.17644	0.01	410.971	8.68289	117.644	6.87829	3.49333	1.8046
csn-miRn306	3'	PC-3p-795931_3	ACCGGTAAGATAATCCAAAACGAC	24	cam_scaffold323567	+	1	264	agggctgaaaattgtttggcttgaaattggctcaaaacctaaaatGATGTCGTTTTGGGTTCTCTTACCgataaaatgtaataaaattcttttaccggtaagatatattacaattctcttACCGGTAAGATAATCCAAAACGACgtcgttttggattcggggcaaattcaagcttgaaaatttcgggccctgtagca	New	gp4	((((((..(((((....((((((((.(((.(((.((.((.(((((((((((((((((((((.((((((((.(((..(((((((....((((........))))..)))))))......))).)))))))).))))))))))))))))))))))).)).))).))).))))))))....)))))..))))))......	191	37.1	-81.7	1.1	3	0	3	3.52261	0.01	2.21413	1.59096	0.669901	0.00451644	-7.7906	352.261	8.4605
csn-miRn307	3'	PC-3p-39278_62	GTTATTGGATGGGGATACCACGTG	24	cam_scaffold326833	-	3062	3325	acaatattggtatcatatcattattgatacgtgatatcatcatttaataataaatctttatggtgagattttctcatttcatttggtattttGTTATTGGATGGTGATACCACGTGtcagtattagcatggtgtcaatgttac	New	gp4	..(((((((..(((((.....((((((((((((.(((((((((..(((((((((.((..((((((((.....)))))..)))..))...)))))))))..))))))))).)))))))))))).....)))))..)))))))..	139	29.4	-55.8	1.3	28	12	25	32.8777	14.1173	18.4511	1.78188	0.833399	0.76512	-0.386242	2.32889	1.21964
csn-miRn308	3'	PC-3p-160018_15	ATACACCACTTTAAGAAACTTTAG	24	cam_scaffold331151	+	2378	2641	gagcaaggatcctctagagtttttttttttctaaagttttctagagtagtgcattgtgtggttgagatttaatgacaagtcacattaatttttcagcattaaatctcaaccacacaATACACCACTTTAAGAAACTTTAGaaaaaaaatactctaaaggatccttggtgt	New	gp4	...((((((((((.((((((..(((((((((((((((((..((((((.(((.((((((((((((((((((((((..(((...........)))...)))))))))))))))))))))).))).))))))..))))))))))))))))).)))))).))))))))))....	163	31.8	-87.1	1.6	2	2	7.5	2.3484	2.35289	5.53533	0.424257	-1.23699	0.425067	-1.23424	0.998095	-0.00275142
csn-miRn309	5'	PC-5p-482482_5	TGTGACCCTTAGATTACCTTGATT	24	cam_scaffold331696	+	1	257	aataagagaaatgttagggatcatgaaaagtctctcatgaaaatgattatgaaagattTGTGACCCTTAGATTACCTTGATTagtgtgtggtgctttattctaagtgtaatctaaaggtcacaaatctttcatgatcattttcatgaaagatttttcatgatacctagcattgct	New	gp4	......((.(((((((((.((((((((((((((.(((((((((((((((((((((((((((((((.((((((((((((((..(((.......)))....)).))).))))))))).))))))))))))))))))))))))))))))).)))))))))))))).))))))))).))	169	31.4	-94	1.7	1.5	1.5	7	1.7613	1.76467	5.16631	0.340921	-1.55249	0.341572	-1.54974	0.998095	-0.00275142
csn-miRn310	3'	PC-3p-330914_8	TTGGCACTCAGTATCGAA	18	cam_scaffold331876	+	2078	2341	tcttatgttcggtactgagtatctgaacaaatttcatatgtttgaaattaggtatctagacaaatatattttgttcgatactgagtaatcatatgaagtaaatggaaccaatttttttgggtTTGGCACTGAGTATCGAAcatattt	New	gp4	...(((((((((((((.(((..(..(((..((((((((((.(((......((((((..((((((.....)))))).))))))...))).))))))))))........((((.....)))))))..).))).)))))))))))))...	141	29.9	-48.9	1.1	1	3	7	1.1742	3.52933	5.16631	0.22728	-2.13745	0.683143	-0.54974	0.332698	-1.58771
csn-miRn311	5'	PC-5p-1669830_2	AACTAGAAACACGAGAACAATCGC	24	cam_scaffold332238	-	890	1153	gattatccacgcaaaaaattaacttcatcagacAACTAGAAACACGAGAACAATCGCattttgttttgttaaatgaatgataaatataattaaatttaaactatccattttataaaaccaaatgcggttgttcccgtgtttataattgtttgatgaagttaattttttgtgtggatg	New	gp4	...((((((((((((((((((((((((((((((((.((.(((((((.((((((((((((((.(((((((.(((((.(((.(((((........)))))...))).))))).))))))).)))))))))))))).))))))).)).))))))))))))))))))))))))))))))))	174	27.7	-84.8	1.7	4	1	6	4.69681	1.17644	4.42827	1.06064	0.0849382	0.265667	-1.91231	3.99238	1.99725
csn-miRn312	5'	PC-5p-5416757_1	TTTGAGAAGACTTGGAAAGGGAAA	24	cam_scaffold336105	-	9532	9795	attgttttatgttgtgtttagttgggggaTTTGAGAAGACTTGGAAAGGGAAAggaaaaagtaggtgaaatgtgaataaaatataccaacatttcacttattttcatacaccttttcccttttctttttcaaatttcttccaaatcccctaaccaaacatagtattagggcga	New	gp4	.((((..((..((((((((.(((((((((((((.(((((.(((((((((((((((.(((((((((((((((((...............))))))))))))...........))))).)))))))))))))))...)))))))))))))))))).))))))))...))..))))	172	32.9	-70.4	1.2	0	0	5	0.01	0.01	3.69022	0.00270986	-8.52756	0.00270986	-8.52756	1	0
csn-miRn313	3'	PC-3p-590708_4	AAAAAATTGTGACCCTCTACCATT	24	cam_scaffold337903	-	1895	2158	aatgtttgagggccacaatttttgtggctacaatggctcaaaactgtcaaaatgacgtcgtcttgggtgcaaaacatgtcaaaacaacgtcgttttggcagtttttagccattgtagccaAAAAAATTGTGACCCTCTAACATTgttgtttaaaaaaacacatttctcgtctacttttttgagataaatacaataaagtgaagttacaattattggccaagctacttgagtt	New	gp4	((((((.(((((.((((((((((.((((((((((((((.(((((((((((((((((((.((.((((((.....))...)))).)).))))))))))))))))))).)))))))))))))).)))))))))).))))).))))))..(((((....))))).....((((..((((((.(((.........))).)))))).............((((...))))..))))..	144	35.3	-91.4	1.1	0	2.5	7	0.01	2.94111	5.16631	0.00193562	-9.01299	0.569286	-0.812775	0.00340008	-8.20022
csn-miRn314	5'	PC-5p-250937_10	AGTGGCTCAAATGACTAAAACGAC	24	cam_scaffold339274	-	1257	1520	atatcgacaatgctacgtagctcaaattttgtggctcaaaAGTGGCTCAAATGGCTAAAACGACgtcgttttgagtacagaacaacataaaaatggccaaaacgacgtcgttttggccatttttatgttgttctgtactcaaAACGACGTCGTTTTAGCCATTTGAgccacttttgagccacaa	New	gp4	...........(((....))).......((((((((((((((((((((((((((((((((((((((((((((((((((((((((((((((((((((((((((((....))))))))))))))))))))))))))))))))))))))))))))))))))))))))))))))))))))))))))))	156	40.2	-140	1.9	5	7	3	5.87101	8.2351	2.21413	2.65161	1.40687	3.71933	1.89504	0.712925	-0.488178
csn-miRn315	5'	PC-5p-153294_15	GAAAGAATTATGATCATTGGATTA	24	cam_scaffold339934	+	2359	2622	aaagagaaaagttaagggtcatgaaaaaacttttataaaaatgatcatGAAAGAATTATGATCATTGGATTAccttaattaatctatggtgctttattttaactgtaatctaaaggtcataaatctttcataatcattttcataatttttttttcaagatacttagtattgctcaac	New	gp4	...(((.((..(((((..((.((((((((...((((.((((((((.((((((((.((((((((.(((((((((.((((.(((...........)))..))))..))))))))).)))))))).)))))))).)))))))).))))...)))))))).))..)))))..)).)))...	171	23.7	-52.8	1.3	5.5	7	21	6.45811	8.2351	15.4989	0.416681	-1.26299	0.531334	-0.91231	0.784217	-0.350675
csn-miRn316	5'	PC-5p-194593_12	ATGGCCCGAATGACTTGAATATCT	24	cam_scaffold341836	+	1432	1695	tgcttgatagtccgaatttgcATGGCCCGAATGACTTGAATATCTcaaaatgacgtcattttataaacgatgtcgttttgagacattcgaatcatttgagccacataaattaagctaccaaaca	New	gp4	.(.(((.((((...((((((..((((.(((((((.((((((.(((((((((((((((...........))))))))))))))).)))))).))))))).))))..))))))..)))).))).).	122	36.3	-48.9	1.1	8	7	11	9.39361	8.2351	8.11849	1.15706	0.210469	1.01436	0.0205754	1.14068	0.189894
csn-miRn317	3'	PC-3p-595862_4	GCACCACTCTAAGAAACTTTAGAA	24	cam_scaffold342585	-	2898	3161	caccaaggatcctctagagtgttttttttctaaagtttcctaaagtggtgtattgtgtagttgagatttaatgctgaaaaattgatgtgacttgtcattaaatctcaaccacacaatGCACCACTCTAAGAAACTTTAGAAaaaaaaaactctaaaggatccttgctcctgc	New	gp4	...((((((((((.((((((.((((((((((((((((((.((.(((((((((((((((.(((((((((((((((...................).)))))))))))))).))))))))))))))).)).)))))))))))))))))).)))))).)))))))))).......	162	34.9	-89.8	1.5	3.5	2.5	3.5	4.10971	2.94111	2.58316	1.59096	0.669901	1.13857	0.187225	1.39733	0.482675
csn-miRn318	5'	PC-5p-788327_3	AATGTCATCTAATCCTGAGTTTCT	24	cam_scaffold343109	+	1	217	ttatatttttagtcaagttgtaAATGTCATCTAATCCTGAGTTTCTactaagaagttggtagagaataatcacgtgatgatcacgtgtagttgtcacatggtaaatttttatcaatttcttagaaactcacaattaggtgacattgaaacctgactaaaaatagaa	New	gp4	...((((((((((((.(((...(((((((((((((..((((((((((...(((((((((((((((...((((.((((..((........))..)))).))))...)))))))))))))))))))))))))..)))))))))))))..))).))))))))))))...	160	30.1	-70.3	1.4	5	2	4	5.87101	2.35289	2.95218	1.9887	0.991829	0.797	-0.327348	2.49524	1.31918
csn-miRn319-3P	3'	PC-3p-91130_26	ATTCAGAATGATGTGGCAATGGTA	24	cam_scaffold345979	+	1856	2119	accattgtgatcgtaattgataaaTATGCCATTTCTACATCATTTTGAatgaaatttatatatatatatatatatattcaggtgtttagcattttctgaaaaggaaaatggtacacaaattttatatataaaaaattcATTCAGAATGATGTGGCAATGGTAttttta	New	gp4	....................((((.((((((((.(((((((((((((((((((.(((.((((((((................(((.((.((((((((.....)))))))).)).))).....)))))))).))).))))))))))))))))))).)))))))).))))	148	23.2	-52.6	1.3	11.5	10	14.5	13.5033	11.7644	10.7016	1.2618	0.335482	1.09931	0.136599	1.14781	0.198882
csn-miRn319-5P	5'	PC-5p-21415_96	TATGCCATTTCCACATCATTTTGA	24	cam_scaffold345979	+	1856	2119	accattgtgatcgtaattgataaaTATGCCATTTCTACATCATTTTGAatgaaatttatatatatatatatatatattcaggtgtttagcattttctgaaaaggaaaatggtacacaaattttatatataaaaaattcATTCAGAATGATGTGGCAATGGTAttttta	New	gp4	....................((((.((((((((.(((((((((((((((((((.(((.((((((((................(((.((.((((((((.....)))))))).)).))).....)))))))).))).))))))))))))))))))).)))))))).))))	148	23.2	-52.6	1.3	10	21	49	11.742	24.7053	36.1642	0.324686	-1.62288	0.683143	-0.54974	0.475283	-1.07314
csn-miRn320	5'	PC-5p-431604_5	ACCGTAACCACGTTAATTTATGAA	24	cam_scaffold346334	+	667	930	aaagattaagatacttcaataACCGTAACCACGTTAATTTATGAAcatttatttgccaaaaaaaatttaaaacagtatctattttttaaaaactaaatgtaataaattaacgtgattatgattattcaa	New	gp4	.................(((((.(((((.(((((((((((((..(((((((.((.....(((((((..............)))))))...)).))))))).))))))))))))).))))).)))))...	109	20.2	-25.5	1	1	1	5	1.1742	1.17644	3.69022	0.318193	-1.65203	0.3188	-1.64928	0.998095	-0.00275142
csn-miRn321	5'	PC-5p-602409_4	TCTACCAAATGAATGACCAAACCT	24	cam_scaffold347223	+	49	312	attatacaagtagaggaatagggttttgttttttcttgttcttgactcatattatttttggcaggaaaatgctataggccccaaatttTCTACCAAATGAATGACCAAACCTcttacatgggtgtggggtccacaaaaagtgaaccccacacccatgtaagaggtttggtcattcatttggtaaatttttttgtatctctagcattact	New	gp4	...(((..(((..((((((((((..........)))))))))).)))..)))...............(((((((.(((...((((.....((((((((((((((((((((((((((((((((((((((((.(((.....))).))))))))))))))))))))))))))))))))))))))))......))))..))).)))))))...	139	36.4	-102.5	1.3	3	0	0.5	3.52261	0.01	0.369022	9.54578	3.25486	0.0270986	-5.20564	352.261	8.4605
csn-miRn322	3'	PC-3p-374506_6	GATAAATCTCAACCATACACTGTA	24	cam_scaffold347336	-	4805	5068	gagcaaggatcctctagagtgatttttccctaaagtttcttaaagtgctacagtgtatggttgagatttactggcaagtcacatcaatttttctgatgtgacttgccAATAAATCTCAACCATACACTGTAacactttaggaaactttaaaaaaaatttactctagaggatccttggtgagttgtgagaccagaaaaatcctc	New	gp4	((((((((((((((((((((((.((((...(((((((((((((((((.((((((((((((((((((((((.(((((((((((((((.......))))))))))))))).)))))))))))))))))))))).)))))))))))))))))...)))).))))))))))))))))))).((.(((....)))))........)))	173	36.5	-121.2	1.6	2	3	5	2.3484	3.52933	3.69022	0.636385	-0.652027	0.9564	-0.0643135	0.665396	-0.587714
csn-miRn323	5'	PC-5p-284702_17	AAATTTTGTGACTCAAAAGTGGCTT	25	cam_scaffold348348	-	2139	2403	tacgacaatgctacgtaactcAAATTTTGTGACTCAAAAGTGGCTTaaatggccaaaacgacgtcgttttgaatacagaacaacataaaaatggccaaaacgacgtcgttttggccatttgagccacttttgagtcacaaaatttgaactacgagacattttccaa	New	gp4	...((.((((((.((((..((((((((((((((((((((((((((((((((((((((((((((((((((((....((..............))..))))))))))))))))))))))))))))))))))))))))))))))))))))..)))))).)))).))...	160	38	-97.3	1.5	4	0.5	6	4.69681	0.588222	4.42827	1.06064	0.0849382	0.132833	-2.91231	7.98476	2.99725
csn-miRn324	5'	PC-5p-93418_25	CGGCATCATTAAGATTCACAT	21	cam_scaffold348405	+	4327	4587	aagagtcattgttttcaggtgCGGCATCATTAAGATTCACATgcaaatgtgttgatgatatatagtatcgtcagctgaactttgaaggtgagaatcttgatgatgctgcatctggaattgatgactatg	New	gp4	...(((((((..((((((((((((((((((((((((((((...((((.(((((((((((((...)))))))))))...))))))...))))..))))))))))))))))))))))))..)))))))...	123	38	-64.9	1.3	5	6.5	9.5	5.87101	7.64688	7.01142	0.837349	-0.256099	1.09063	0.125164	0.767765	-0.381263
csn-miRn325	3'	PC-3p-1668170_2	ACGACGTCGTTTTAACAATTTTGA	24	cam_scaffold348414	-	1287	1550	gaaaatgtttgagggccacaatttttgtggctcaaatggctcaAAATTGCCAAAACGACGTCGTTTTggcaattttgaagttattttgtactcaaaACGACGTCGTTTTAACAATTTTGAgccatttgagccacaaaaattgtggtcctcaatcattact	New	gp4	...((((.(((((((((((((((((((((((((((((((((((((((((..(((((((((((((((((((((.............))))...)))))))))))))))))..))))))))))))))))))))))))))))))))))))))))).))))...	154	36.9	-101	1.7	3	0	3	3.52261	0.01	2.21413	1.59096	0.669901	0.00451644	-7.7906	352.261	8.4605
csn-miRn326	3'	PC-3p-339783_7	ATTGACACCCCTTGAGATTTGATC	24	cam_scaffold348862	+	4107	4370	gaatattagccatagggataggaatgtaatttctagaacgtcagggagtgagatgtaattagaccaaatctcaggggtgttagtgtaatttatccattaaatttgggtaaattacATTGACACCCCTTGAGATTTGATCcaattactaccaaccccctgacattttggaaattacattcccacctctatagttaataatctcattttacaaatcccccatacttatataaaatgtaacaactcctagtagaa	New	gp4	((.(((((((.((((((...((((((((((((((((((.(((((((.((.....((((((.((.((((((((((((((((((((((((((((((((.......)))))))))))))))))))))))).)))))))).)).)))))).....)).))))))).))))))))))))))))))...)))))).))))))).))...((((((..........(((...........)))..........))))))	200	34.5	-109.6	1.3	3	1	8	3.52261	1.17644	5.90436	0.596611	-0.745137	0.19925	-2.32735	2.99428	1.58221
csn-miRn327	3'	PC-3p-209846_11	ATGACACTGAGACCATTTAAACAT	24	cam_scaffold349654	-	9131	9394	acggtttaaatagtctcagctgtcattttcgtacaaaattccgtcaaattttgtccaaatttggatagaaataccccacatctgttataaaaatttgaacgaaaATGACACTGAGACCATTTAAACATgaattaaa	New	gp4	...((((((((.(((((((.((((((((((((.((((...........(((((((((....))))))))).......((....))........)))).))))))))))))))))))).))))))))..........	123	30.9	-45.1	1.1	6	1.5	10	7.04521	1.76467	7.38045	0.954578	-0.0670649	0.2391	-2.06431	3.99238	1.99725
csn-miRn328	3'	PC-3p-14075_137	AGTAAATCTCAACCATACACTGTA	24	cam_scaffold353838	+	136	399	aaatttttctaaagtttcctagagtgctatattgtgtggttgagatttactggcaagtcacatcagaaaaattgatgtgacttaccAGTAAATCTCAACCATACACTGTAgcactttagaaaactttaagaaaaaatcatc	New	gp4	...((((((((((((((.(((((((((((((.(((((((((((((((((((((.((((((((((((.....)))))))))))).))))))))))))))))))))).))))))))))))).)))))))).))))))......	132	31.9	-83.3	1.9	28	21	55.5	32.8777	24.7053	40.9615	0.802648	-0.31716	0.603135	-0.729446	1.33079	0.412286
csn-miRn329	5'	PC-5p-321955_7	ATGATAGAGACCTCCCTTTTTGGA	24	cam_scaffold357317	+	407	670	aacaATGATAGAGACCTCCTTTTTTGGAgacccttacaacccccaaagtgatccacaccactcatgatgtgggccccacacatcatgagcggtgtggatcactttgggagttgtagagctccccaaaaaatggggtctcgctcatttt	New	gp4	...(((((..((((((((.((((((((.((...(((((((.((((((((((((((((((.(((((((((((.......))))))))))).)))))))))))))))))).)))))))...)).)))))))).))))))))..)))))..	143	48.6	-92	1.3	4	1	5	4.69681	1.17644	3.69022	1.27277	0.347973	0.3188	-1.64928	3.99238	1.99725
csn-miRn330	3'	PC-3p-1805993_2	AGATGAAAGGCTTAATGATACCCC	24	cam_scaffold360300	-	3838	4101	agaacatacttgtaaaatatcaagttaattggatatcattaaccctttcatccattcatatgtgtattcattttaatactttaaatcacgtcatttatttttgaagatataaatgtgagtAGATGAAAGGCTTAATGATACCCGattaacttaatattttgcaagtatgttctactcaatgtactctaaaatatgaacagttcggattatcaaaat	New	gp4	((((((((((((((((((((.(((((((((((.(((((((((.(((((((((.((((((((.((((((...(((((.....(((((......)))))...))))))))))).)))))))).))))))))).))))))))).))))))))))).))))))))))))))))))))...........................................	173	26.4	-75.9	1.3	0	0	5	0.01	0.01	3.69022	0.00270986	-8.52756	0.00270986	-8.52756	1	0
csn-miRn331	5'	PC-5p-272504_8	ATGATCATGAAAGATTTGTAACCT	24	cam_scaffold365356	-	2181	2444	caatactagatatcatgaaaagtctttcatgaaaATGATCATGAAAGATTTGTAACCTttggattacatttagaataaaacaccacacactaattaagataatctaaaagtcacaaatctttcatgtttatttttatgaaaaaatcttcatgatccctaaca	New	gp4	......(((..((((((((.....((((((((((((((.((((((((((((((.((.(((((((((...((((................))))......))))))))).)).)))))))))))))).)))))))))))))).....))))))))..)))...	153	25.9	-50.4	1.2	6	2.5	12	7.04521	2.94111	8.85653	0.795482	-0.330099	0.332083	-1.59038	2.39543	1.26028
csn-miRn332	3'	PC-3p-857121_3	ATGACTTACCAGTAAATCTCAACC	24	cam_scaffold366258	+	18039	18302	gtaagagtgattttttcctaaagttttctagagtgctacattgtatggttgagatttactggcaagtcacatcaatttttctgatATGACTTACCAGTAAATCTCAACCacacaatatagcactctaggaaattttaagaaaatttcactctaga	New	gp4	...(((((((..(((((.((((((((((((((((((((.(((((.(((((((((((((((((.((((((.((((.......)))).)))))).))))))))))))))))).))))).)))))))))))))))))))).)))))..)))))))...	149	32.3	-89.4	1.8	5.5	0.5	2	6.45811	0.588222	1.47609	4.37515	2.12933	0.3985	-1.32735	10.979	3.45668
csn-miRn333	5'	PC-5p-124946_19	TTTTCGCGTTCACAACTGAAG	21	cam_scaffold368730	+	98	358	agcaaccaatgtttgcttTTTTCGCGTTCACAACTGAAGccatgaaattgttggatgaagagtagtatcttcaattgaaaacaaagtaagagaggaactgctcttccttcaacagcttcatggcttcagttgtgaacgcgaaaaaagcatacattggtt	New	gp4	...(((((((((.(((((((((((((((((((((((((((((((((..(((((((.((((((((((.(((((..(((.........)))..))))))))))))))).)))))))..))))))))))))))))))))))))))))))))).)))))))))	156	39	-100.8	1.6	5.5	7	18.5	6.45811	8.2351	13.6538	0.472989	-1.08012	0.603135	-0.729446	0.784217	-0.350675
csn-miRn334	3'	PC-3p-869000_3	ATTGACACATTGTATAAACTACAA	24	cam_scaffold373448	+	2160	2423	aaacttaaatcatatgtcaatttggtctctatagtttacacgatgtgtcaatttggtccctgtcaaaattgagcaaattaaaacaataaggattaaATTGACACATTGTATAAACTACAAtgattaaattgatacatcatttaagcac	New	gp4	...(((((((.((.(((((((((..((....(((((((.(((((((((((((((..(((.(((.....((((.....))))....))).)))..))))))))))))))).)))))))....))..))))))))).)).)))))))...	142	27.7	-50.5	1.2	3	0	0	3.52261	0.01	0.01	352.261	8.4605	1	0	352.261	8.4605
csn-miRn335	5'	PC-5p-1189277_2	GAAAGGAAAATGAAAAAAGTAGGT	24	cam_scaffold373986	+	3549	3812	aacgttgtgtttgattaggagattgaggaagaaatttcGAAAGGAAAATGAAAAAAGTAGGTgaaatgtaaataaaatataattatatttcacataatttcacacatttttttcctttttctttccaaatccttttccaaattctctaatcaaatacaacata	New	gp4	...(((((((((((((((..((((..((((((.((((.((((((((((.(((((((((..(((((((.......((((((....))))))......)))))))..))))))))).)))))))))).))))..)))))).))))..)))))))))))))))...	157	25.2	-57.7	1.4	3	0	0	3.52261	0.01	0.01	352.261	8.4605	1	0	352.261	8.4605
csn-miRn336	5'	PC-5p-311339_7	ATGACCCTTGGATTACACTTAGAA	24	cam_scaffold376852	+	3984	4247	aaccatgttttagggacttttgattgcagcaatgttaggtatcatgaaaattttgtcatgaaaataatcatgaaagcttgATGACCCTTGGATTACACTTAGAAtaaaacaccacacactaatcaaggtaatccaaggatcataaatttttcatgatcattttcataacaaaatttttatgatacctaacttttccccttttgattgaccaaaagtctttaaaa	New	gp4	.......(((((..((((((((....((((((.(((((((((((((((((((((((.((((((((.((((((((((....((((.(((((((((((.(((.((.((.............)).)))))))))))))))).))))....)))))))))).)))))))).)))))))))))))))))))))))..........))).)))..))))))))..)))))	217	29.9	-84.2	1.3	5	2	8.5	5.87101	2.35289	6.27338	0.935861	-0.095634	0.375059	-1.41481	2.49524	1.31918
csn-miRn337	3'	PC-3p-941762_3	AAATATAAACCTCAAGGGACGAGA	24	cam_scaffold388268	-	461	724	attactaatacctttttgagatttgactaaaatacaaatttttttctgagatttaagaaattacaaattgctccctgaggtttatatttgcataacaaatgagggggcaatttgttatgcAAATATAAACCTCAAGGGACGAGAtgtaatttctcaaatcttaagagaaaatttatattttagtcaaatctcaatagggatgttggtaatttg	New	gp4	((((((((((((((.(((((((((((((((((((.(((((((((..((((((((.((((((((((..(((.(((((((((((((((((((((((((((((.........))))))))))))))))))))))))).)))))))..)))))))))).))))))))..))))))))).))))))))))))))))))).)))).))))))))))...	210	28.2	-110.8	1.8	4	2	3	4.69681	2.35289	2.21413	2.12128	1.08494	1.06267	0.0876896	1.99619	0.997249
csn-miRn338	3'	PC-3p-865042_3	AAACGATATCCGAATAACTTGATT	24	cam_scaffold391767	+	998	1261	aaATTAAGTTGATCGGATATTGTTTAtccattcatccacttacatttgtatttataaaaataaataacaattatgatgtaaagtattcaaatgaatataaatgtgagcggatgaaagggtAAACGATATCCGAATAACTTGATTttct	New	gp4	((((((((((..(((((((((((((((((.(((((((.(((((((((((((((((...((((....(((.......)))....))))...))))))))))))))))).))))))).)))))))))))))))))..))))))))))...	145	25.7	-65.1	1.7	0	1	5	0.01	1.17644	3.69022	0.00270986	-8.52756	0.3188	-1.64928	0.0085002	-6.87829
csn-miRn339	5'	PC-5p-1777097_2	TGGCTCAAAACTGCTAAAACGACG	24	cam_scaffold392663	+	1554	1817	aaTGGCTCAAAACTGCTAAAACGACGtcgttttggcatgttttgcacccaaaacgacgtcgttttgacagttttgagccatt	New	gp4	(((((((((((((((..((((((((((((((((((..((.....)).))))))))))))))))))..)))))))))))))))	82	42.7	-53	1.5	3.5	2	0	4.10971	2.35289	0.01	410.971	8.68289	235.289	7.87829	1.74667	0.804604
csn-miRn340	5'	PC-5p-759862_3	AAATGACAATTTTACTCCTTTCGA	24	cam_scaffold395170	-	93	356	aatgagtAAATGACAATTTTACTCCTTTAGAttaattttcaaaaaagtgaaactagaaacntttagattaattttgaaaaaagtgaaactagaagtaaatttgtcattttactttaa	New	gp4	...(((((((((((((.((((((..(((((.((..(((((((((.....((.(((((....))))).))..))))))))).....)).))))))))))).))))))))).))))...	111	20.5	-24.6	1	0	3	0	0.01	3.52933	0.01	1	0	352.933	8.46325	0.0028334	-8.46325
csn-miRn341	3'	PC-3p-44595_51	TTGAGGACCAAAATGACAATT	21	cam_scaffold397533	-	3053	3313	tcataaagtatgcatttcttatcattttaatctcttaagttttaaattgtcactttggtcatcaaaagtatcgatttgagctaggactaaattgacttaaattgtcaactTTGAGGACCAAAATGACAATTtaaaactggaggaactaaaatggcaagaaacacatactttaaagaacaaaact	New	gp4	...(((((((((..((((((..(((((((.(((((..(((((((((((((((.(((((((.(((((.((..(((((((((..((.......))..)))))))))...))))))).))))))).))))))))))))))))))))...)))))))..))))))..)))))))))............	169	28.8	-65.5	1.2	16	13	28	18.7872	15.2938	20.6652	0.909122	-0.137454	0.740072	-0.434263	1.22842	0.296809
csn-miRn342	5'	PC-5p-1567953_2	AGAGAACTCAAAAATTTTATCAAA	24	cam_scaffold397685	+	19812	20075	atttgttttagagtaatgttAGAGAACTCAAAAATTTTATCAAAagttctaccaaatgtctcacataggtttggggtccacacccatatgagacatttggtataatttttggtagaattttaggatctctaatattttt	New	gp4	..............(((((((((((.((..((((((((((((((((((.((((((((((((((.((.(((.(((...))).))).)).)))))))))))))).)))))))))))))))))).)).)))))))))))...	122	29.5	-56.7	1.4	3.5	0	2.5	4.10971	0.01	1.84511	2.22735	1.15533	0.00541973	-7.52756	410.971	8.68289
csn-miRn343	5'	PC-5p-174654_13	ACTGATCAGTCAATTAAGTTGGAC	24	cam_scaffold400262	+	406	669	ttatatggaattaacgaattttaaccaacagtctaACTGATCAGTCAATTAAGTTGGACtggttaagtgatcaaattgactgattagtaaaactgttggttaaattttgttaatttcatannn	New	gp4	...(((((((((((((((.(((((((((((((...(((((((((((((((..(((..(((.....))))))..)))))))))))))))...))))))))))))).)))))))))))))))...	117	26.8	-55.1	1.7	6	9	4	7.04521	10.588	2.95218	2.38645	1.25486	3.5865	1.84258	0.665396	-0.587714
csn-miRn344	3'	PC-3p-920505_3	GATCCGATTAACATGATTTTTGAT	24	cam_scaffold405964	+	167	430	cattcctatcaaaaatcatattaatcggatattaataactatatgattgaattgtatattttttatgtatttttgaaaagaaaaagttatttatttatttatttttataatagttattgaTATCCGATTAACATGATTTTTGATaacatgacatactcaacgaaccctacaaaatgaacgattcaga	New	gp4	((((..(((((((((((((.((((((((((((((((((((((((((((.((..((((((.....))))))..)).))..(((.((((.....)))).)))....)))).)))))))))))))))))))))).)))))))))))))...(((.....))).............))))...........	139	21.4	-45.8	1.1	1	1	5	1.1742	1.17644	3.69022	0.318193	-1.65203	0.3188	-1.64928	0.998095	-0.00275142
csn-miRn345	3'	PC-3p-122238_19	AAACGATGTCCGATTAACTTGACT	24	cam_scaffold406751	-	710	973	aaatcaaattaattgaatatcgtttatccattcatccactcatatttgtatctacaaaaataaataataattgtaatttaaagtttttaatgaatataaatgtgagtggatgaatgggtAAACGATATCCGATTAACTTGACTtttttcaat	New	gp4	...((((.(((((((.((((((((((((((((((((((((((((((((((((...((((((....(((.......)))....))))))...).))))))))))))))))))))))))))))))))))).))))))).))))...........	138	23	-61	1.7	2.5	1	9	2.9355	1.17644	6.6424	0.441934	-1.1781	0.177111	-2.49727	2.49524	1.31918
csn-miRn346	5'	PC-5p-166835_14	AAGTTGATCGGCTATCAATAACCT	24	cam_scaffold408361	-	712	975	gactactgtacgactcattttagtcctattttgaagatttgaatcgttcaaatttttgaaaatattgagaacaatatacctgtaaaaaattAAGTTGATCGGATATCAATAACCTttttatcaaatcgcattatatttagtttgatacatacattttttattttattttatataaagatgtaatttgataaacaaattattgatatccaattaacttgatttttaaagata	New	gp4	(((((..((.......))..)))))...(((..((((((((((...))))))))))..)))((((((....))))))..((...(((((((((((((((.((((((((((((....((((((((((..((((((((..(((..((((...........))))..)))..))))...))))..))))))))))....)))))))))))).)))))))))))))))..))...	149	21.6	-59.2	1.2	4	1	4.5	4.69681	1.17644	3.3212	1.41419	0.499976	0.354222	-1.49727	3.99238	1.99725
csn-miRn347	3'	PC-3p-617555_4	TCGGGATAAGCAAGACACCAAACC	24	cam_scaffold413832	-	2307	2570	taagtactatgggtgggatacagggtTTGGTGTCTTACTTATCCCGAGGAaaaaaaggggtaaaggtcttttccaatgctgaacacaatcaatgatagaagttattatacaatatgttccTCGGGATAAGCAAGACACCAAACCctgtatctcacccatagtacttagacc	New	gp4	((((((((((((((((((((((((((((((((((((.((((((((((((((.......((((..((......))..))))..........((((((....))))))..........)))))))))))))).))))))))))))))))))))))))))))))))))))....	167	40.4	-97.2	1.4	4.5	2.5	2.5	5.28391	2.94111	1.84511	2.86373	1.5179	1.594	0.672652	1.79657	0.845245
csn-miRn348	5'	PC-5p-188742_13	ATGGCCCGAAACTACCAAAACGAC	24	cam_scaffold414649	-	545	808	aacaatgttagggggccacaaattcagtggctcaaATGGCCCGAAACTGCCAAAACGACgtcattttggatgcaaaacaagtcaaaacgacagaTGTCGTTTTGACAATTTCGGGCTAtttaagccacagaatttgtggccaccaaacattttc	New	gp4	...((((((.((.((((((((((((.((((((.(((((((((((((.((.((((((((((((.(((((....)))))...(((.....))).)))))))))))).)).))))))))))))).)))))).)))))))))))).)).))))))...	148	42.9	-83.7	1.3	8	4.5	5	9.39361	5.294	3.69022	2.54554	1.34797	1.4346	0.520649	1.77439	0.827324
csn-miRn349	3'	PC-3p-1442173_2	ACGACATCGTTTTGGCCATTTGAA	24	cam_scaffold423689	+	1070	1333	aaattttgtggctcaaaagtggctcaaatggccaaaacgacgtcgttttgagtacagaacaacataaaaatagtcaaaACGACATCGTTTTGGCCATTTGAAtcacttttaaaccacaaaagtc	New	gp4	...((((((((...(((((((..(((((((((((((((((.((((((((((.((................)).)))))))))).)))))))))))))))))..)))))))...))))))))...	118	36.3	-61.3	1.4	0	1.5	4.5	0.01	1.76467	3.3212	0.00301096	-8.37556	0.531334	-0.91231	0.0056668	-7.46325
csn-miRn350	5'	PC-5p-1619261_2	AGAAAAATTTGGCCCCGACTCAGA	24	cam_scaffold424691	+	1	176	aacttcgaaaaattttgctcgactcAGAAAAATTTGGCCCCGACTCAGAaaaatttcatttttcaaagagaaaattttctgatcatactttgaaatttctctgtgaaaattgaaatttttcttagacgtggctgaaatttttctaaattgggtaaaaaaaatttgagtc	New	gp4	...((((((...((((((((((...((((((((((((((.((.((.((((((((((((.((((((.(((((((..((((............))))))))))).)))))).)))))))))))).)).)).)))).))))))))))...))))))))))....))))))..	164	29	-56.7	1.2	3	0	2	3.52261	0.01	1.47609	2.38645	1.25486	0.00677466	-7.20564	352.261	8.4605
csn-miRn351	5'	PC-5p-227034_10	AAAACATGTTGTTTGACTCCTAGA	24	cam_scaffold425530	-	3285	3548	catgcgcacttcatctgcaataaacaaaaattattggAAAACATGTTGTTTGACTCCTAGAaaaatggcgatacatgtagtaatacaacaacctttttacatgatctcctcctctctttttgtgggattcaaataatatgttttccaattatttgttctttgttgcacatggtatatgtgt	New	gp4	...(((((..((((.(((((((((...((((.(((((((((((((((((((((.(((((.(((((.((.(((.(((((((................)))))))))).)).......))))).))))).))))))))))))))))))))).))))....))))))))).))))....)))))	178	32.6	-62.2	1.1	1.5	0.5	6	1.7613	0.588222	4.42827	0.397741	-1.3301	0.132833	-2.91231	2.99428	1.58221
csn-miRn352	5'	PC-5p-1105536_2	ATGGCTCAAATCGGTTAAAACGAC	24	cam_scaffold428244	-	686	949	acaatgttaggtaactcaaaattttgtggctgaaATGGCTCAAATCTGTTAAAACGACatcgttttacactcttttacactcaaaacgacgtcgttttgagtgtaaaagagtgtaaaacgATGTCGTTTTAACAGATTTGAGCCatttcagccacaaaattttgagttaccaaacattttc	New	gp4	..((((((.(((((((((((((((((((((((((((((((((((((((((((((((((((((((((((((((((((((((((((((((....))))))))))))))))))))))))))))))))))))))))))))))))))))))))))))))))))))))))))))))).))))))...	176	34.3	-141.2	2.3	1.5	3	2	1.7613	3.52933	1.47609	1.19322	0.254863	2.391	1.25761	0.499047	-1.00275
csn-miRn353	3'	PC-3p-184284_13	TAAATCTCAACCATACAACACACC	24	cam_scaffold429309	+	2232	2495	gttttttttcctaaagtttgttaaagtgatgtattgtatggatgagatttaatcttaaaaaattgatgtgacttgtcatTAAATCTCAACCATACAACACACCactctaggaaactttaggaaaaaaaaaactctagaggatccttgctctatgacacc	New	gp4	.((((((((((((((((((..((.((((.(((.((((((((.(((((((((((..(((...((....))...)))..))))))))))).)))))))).))).)))).))..))))))))))))))))))...(((((((........))))).))....	128	31.4	-55.6	1.1	9	9	19	10.5678	10.588	14.0228	0.753614	-0.408102	0.755053	-0.40535	0.998095	-0.00275142
csn-miRn354	3'	PC-3p-546805_4	AAGTTATAATTATCGGATCAGCCT	24	cam_scaffold432219	+	536	799	aaaattaagtcgatccgataattgtaacttgtttaattttttactaaaaaaataggcatcagttgtatttttaaaaaataaaccatatatttttttagtggtaaacacaataaattaaacAAGTTATAATTATCGGATCAGCCTaattttttcgtggatgaaagagacgaagtgtccgacaaaatgaata	New	gp4	(((((((.(..((((((((((((((((((((((((((((..(((((((((((((.......(((.((((((...)))))))))....)))))))))))))((....))...))))))))))))))))))))))))))))..).)))))))...((((((..............)))).))..........	150	25.3	-52.1	1.1	4	2	5	4.69681	2.35289	3.69022	1.27277	0.347973	0.6376	-0.649276	1.99619	0.997249
csn-miRn355-3P	3'	PC-3p-93552_26	ATTAATATAAACAGAGTTGTAAAC	24	cam_scaffold434974	+	637	900	gtttatttcagtgttTACAACTCTGTTTATATTAATGAAacatgtttaacgacaagagtttaactaatataaacatatttcATTAATATAAACAGAGTTGTAAACactnnn	New	gp4	.........(((((((((((((((((((((((((((((((.(((((((........((.....))....))))))).)))))))))))))))))))))))))))))))...	99	22.5	-47.1	1.9	7	4	5.5	8.21941	4.70577	4.05924	2.02486	1.01782	1.15927	0.213221	1.74667	0.804604
csn-miRn355-5P	5'	PC-5p-128550_20	TACAACTCTGTTTATATTAATGAA	24	cam_scaffold434974	+	637	900	gtttatttcagtgttTACAACTCTGTTTATATTAATGAAacatgtttaacgacaagagtttaactaatataaacatatttcATTAATATAAACAGAGTTGTAAACactnnn	New	gp4	.........(((((((((((((((((((((((((((((((.(((((((........((.....))....))))))).)))))))))))))))))))))))))))))))...	99	22.5	-47.1	1.9	5.5	2.5	17	6.45811	2.94111	12.5468	0.514723	-0.958131	0.234412	-2.09288	2.19581	1.13475
csn-miRn356	3'	PC-3p-726819_3	GTAGAATATTTGGGGTCTCTAACA	24	cam_scaffold435158	+	1938	2201	ctagaggcctcaaaaattttaccaaaagttttatcaaatgtctcacatgggtgtgggacccacatgggacccacattgtgtgggtctcacaaccatgtaagacatttggtaaaacttttgGTAGAATATTTGGGGTCTCTAACAttactcttctctaattgggggtcttgagaatcctaaaaggcggacagcttgcatatgc	New	gp4	.(((((((((((((.((((((((((((((((((((((((((((.((((((.(((((((((((((..(........)..))))))))))))).)))))).)))))))))))))))))))))))))))).)))))))))))))......((.(((.((..(((((..((....))..)))))..)).))).))...........	140	42.1	-104.9	1.2	3	0	2	3.52261	0.01	1.47609	2.38645	1.25486	0.00677466	-7.20564	352.261	8.4605
csn-miRn357	5'	PC-5p-121564_19	TGTAGGACCGTGCGAGGCTTGCCT	24	cam_scaffold440023	-	242	505	cacgtgaatagaataagaaatgtaaatgtcatgggctgacactctttactagTGTAGGACCGTGCGAGGCTTGCCTtgaatgatcacCAAGTAAGCCTCGCATGGTTTTacactagtgaaagagtgttggtccatgacatttggttttagagctcg	New	gp4	...((...((((((........((((((((((((((..((((((((((((((((((..((((((((((((((((.(((.........)))))))))))))))))))..)))))))))))).))))))..))))))))))))))))))))..))...	150	43.6	-88.7	1.3	4.5	6	8.5	5.28391	7.05866	6.27338	0.842275	-0.247637	1.12518	0.170152	0.748571	-0.417789
csn-miRn358	3'	PC-3p-112019_21	AGGAAACTTTAGGGAAAAATCACT	24	cam_scaffold443918	+	2484	2747	gtgaaattttcctaaaatttcctagagtgctacattgtatggttgagatttactggcaagtcacatcagaaaaattgatatgacttgccagtaaatctcaaccacataatgtagcactctAGGAAACTTTAGGGAAAAATCACTtt	New	gp4	((((..((((((((((.(((((((((((((((((((((.((((((((((((((((((((((((.(((((.....))))).)))))))))))))))))))))))).))))))))))))))))))))).))))))))))..))))...	143	34.2	-97.4	2	3.5	2.5	5.5	4.10971	2.94111	4.05924	1.01243	0.017824	0.724546	-0.464851	1.39733	0.482675
csn-miRn359	3'	PC-3p-5771052_1	GGTCATGCTCTGGCAGCCTCACC	23	cam_scaffold448094	+	1320	1582	gaggggaataagtgaagctgccagcatgatctagccttggttagtcttagagagggaaagagtataagtatgagggagaagagaggagaaactaaccctagctaGGTCATGCTCTGGCAGCCTCACTccttcccttt	New	gp4	((((((((..(((((.(((((((((((((((((((...((((((((((.............(((....)))..............))))..))))))...)))))))))))))..)))))).)))))..))))))))	137	48.2	-59.8	0.9	0	0	6	0.01	0.01	4.42827	0.00225822	-8.7906	0.00225822	-8.7906	1	0
csn-miRn360	5'	PC-5p-742852_3	TTATGCTAGAGAATCCAAATGAAT	24	cam_scaffold448221	-	72	335	gTTATGCTAGAGAATCCAAATGAATtaccaaatattctaccaaatctctcacatgaggacttacacaaatcacatgtgtgtgagtcccacacccatgtgagaggtttggtagaatatttggtaattcatttgagatttatagcat	New	gp4	...((((((..((((((((((((((((((((((((((((((((((((((((((((.(((((((((((.........)))))))))))......))))))))))))))))))))))))))))))))))))))).))))).))))))	142	35.9	-86.7	1.7	2	1	9	2.3484	1.17644	6.6424	0.353547	-1.50002	0.177111	-2.49727	1.99619	0.997249
csn-miRn361	3'	PC-3p-158098_15	AGGTAATCTAAGGGTCACAAATCT	24	cam_scaffold450694	+	1068	1331	catgatttgtaacttttggattacacttaaaataaaacaccacacactaatcaAGGTAATCTAAGGGTCACAAATCTtt	New	gp4	...(((((((.((..(((((((((.(((........................))))))))))))..)).)))))))...	73	30.4	-20.7	0.9	3.5	6.5	7	4.10971	7.64688	5.16631	0.795482	-0.330099	1.48014	0.565737	0.537436	-0.895836
csn-miRn362	5'	PC-5p-3429693_2	TTCGGAAATTACAGATACCCTCCT	24	cam_scaffold452169	-	5286	5549	ctcgagatttagctaaattacagataccctctgaggtTTCGGAAATTACAGATACCCTCCTgagatttatatttttataacaaattgccccctgaggtttataatttcataacaatttacctcctaatttgttgtgcaaatagtaccttcagggggtatttgtaatttctcaaacctcagg	New	gp4	..............................(((((((((..((((((((((((((((.((((((.....(((((..(((((((((((......(((((..((............))..))))).)))))))))))..))))).....))))))))))))))))))))))..))))))))).	150	35.4	-61.9	1	2	1	9	2.3484	1.17644	6.6424	0.353547	-1.50002	0.177111	-2.49727	1.99619	0.997249
csn-miRn363	5'	PC-5p-238690_10	AGATTTGTGACCCTTAGATTACCT	24	cam_scaffold452644	+	127	390	agaaatgttagggaccatgaaaaatttttcatgaaaatgatcatgaaAGATTTGTGACCCTTAGATTACCTtgattagtgtgtggtgttttattttaaatgtaatccaaatgtcacaaatcttccatgattatttttatgaaagacttttcatgacacctagcattact	New	gp4	((.(((((((((...((((((((.(((((((((((((((((((((.((((((((((((..((.((((((.((....((((..........))))...)).)))))).))..)))))))))))).))))))))))))))))))))).))))))))...))))))))).))	169	29.6	-67.8	1.4	3.5	2	9.5	4.10971	2.35289	7.01142	0.586144	-0.770672	0.335579	-1.57528	1.74667	0.804604
csn-miRn364	3'	PC-3p-814603_3	ACCCATACAACACACCACTTT	21	cam_scaffold460454	+	4194	4454	tggtgtacaacgagcaaggatcctctagagttttttttctctaaagtttcctagagtggtgtgttgtatggttgagatttaatgacaagtcacatcaattttttagcattaaatctcACCCATACAACACACCACTTTaggaaactttaggaaaaaaaaactctagaggatccttggtggtgtacaacg	New	gp4	.(.((((((.((..((((((((((((((((((((((((..(((((((((((((((((((((((((((((((.((((((((((((..(((............)))..)))))))))))).)))))))))))))))))))))))))))))))..)))))))))))))))))))))))).)).)))))).).	187	37	-118.1	1.7	1.5	2	6.5	1.7613	2.35289	4.79729	0.367145	-1.44558	0.490462	-1.02779	0.748571	-0.417789
csn-miRn365	3'	PC-3p-236380_10	ATACATGGACCAAATTGACACATT	24	cam_scaffold463268	+	194	457	aataatgtgtcaatttggtcccagtattttacacgatgtgtcaatttggtccccgtagttttaattttctcgattttgacagggacgaaattgacagatcgtggaaaATACATGGACCAAATTGACACATTnnn	New	gp4	...((((((((((((((((((..(((((((.((((((.(((((((((.(((((....(((..((((.....))))..))).))))).))))))))).)))))).)))))))..))))))))))))))))))...	128	35.8	-68.5	1.4	5	2	8	5.87101	2.35289	5.90436	0.994352	-0.00817119	0.3985	-1.32735	2.49524	1.31918
csn-miRn366	3'	PC-3p-828069_3	AAACTTTTGGTAGAATTTTTGGGA	24	cam_scaffold465903	+	4800	5063	aaccccaaatattctaccaaaaattttaccaaatgtctcacatgggtgtgggacccacacaatgtgggtcccatgtgagtctcacacccatgtgaggcatttgataAAACTTTTGGTAGAATTTTTGGGAcctctagcatttttgtaatcctgcaatacata	New	gp4	...((((((.((((((((((((.(((((.(((((((((((((((((.(((((((((((.....)))))))))))(((.....))).))))))))))))))))).))))).)))))))))))).)))))).............(((((....)))))......	126	40.1	-83.1	1.3	1	4	0.5	1.1742	4.70577	0.369022	3.18193	1.6699	12.752	3.67265	0.249524	-2.00275
csn-miRn367	3'	PC-3p-52015_43	CATATATTTTTGAATGAAAGGCCC	24	cam_scaffold468152	-	1035	1298	aaagagaaaaataatccatggtctcagttcaTATGGTCCTTTTATTTAAAAATATatgatgtatggattgcgaataatgacagtgcctatacttCATATATTTTTGAATGAAAGGCCCatgtgtgctgcaaccatagaattttttctccca	New	gp4	...((((((((...((.(((((..(((..(((((((.((((((((((((((((((((((.((((((((((((.....)).)))).)).)))).)))))))))))))))))))))).)))))))..)))..))))).))..))))))))...	145	32.5	-63.5	1.3	11	5	12	12.9162	5.88222	8.85653	1.45838	0.54437	0.664167	-0.590382	2.19581	1.13475
csn-miRn368	5'	PC-5p-1180326_2	TTGGTGGCCCGAAAATATGTAGCT	24	cam_scaffold471329	-	911	1174	cactccaaaaaaactctttaatgtattttttttccaaacataacactccaatgtaacatataaaaaaagaaaaatgtTTGGTGGCCCGAAAATATGTGGCTcgaatggctcgaaaatggcaaaacgatgtcgttttatacccaaaacgacgtcgttttgggtataaaacgacatcgttttgccattttcgagccattcgagccacatattttcgggccacc	New	gp4	.......................((((((((((...........((......))............))))))))))...(((((((((((((((((((((((((((((((((((((((((((((((((((((((((((((((((((((....)))))))))))))))))))))))))))))))))))))))))))))))))))))))))))))))))))))	142	38	-134.4	1.6	1	2	4.5	1.1742	2.35289	3.3212	0.353547	-1.50002	0.708445	-0.497273	0.499047	-1.00275
csn-miRn369	5'	PC-5p-607021_4	AGGACTCCCACAACCTTCAAAGT	23	cam_scaffold473253	-	337	599	gaccctctttttggAGGACTCCCACAACCTTCAAAGTgattcacatcactcataatgtgggtcccacgcatagatgagtgagccacacatatcatgagtgatgtgaatcactttgggggttgtaggagtcctccaaaaaaggnnn	New	gp4	...(((.(((((((((((((((.((((((..((((((((((((((((((((((.((((((((..(((.((....)).))).))).)))))...))))))))))))))))))))))..)))))).))))))))))))))))))...	139	45.5	-92.1	1.4	1.5	1	4.5	1.7613	1.17644	3.3212	0.530321	-0.915062	0.354222	-1.49727	1.49714	0.582211
csn-miRn370	3'	PC-3p-304705_7	ACGACATCGTTTTGACAAATTTGA	24	cam_scaffold473306	+	3583	3846	ttttgaaaaatgtttggtagctcaaatttttgtggctcaaatggctcaaatctgtcaaaacgacgtcgttttacactcaaaatctgtcaaaACGACATCGTTTTGACAAATTTGAgccatttgaaccacaaaaatttgagctacctatcattgtcgtat	New	gp4	...(((..((((...((((((((((((((((((((.(((((((((((((((.(((((((((((.(((((((((((.........))).)))))))).))))))))))).))))))))))))))).))))))))))))))))))))...)))).)))...	153	34.6	-87.3	1.6	3.5	8	3.5	4.10971	9.41155	2.58316	1.59096	0.669901	3.64343	1.8653	0.436666	-1.1954
csn-miRn371	5'	PC-5p-6173551_1	TACAAAATGTTTATACGGATGGAT	24	cam_scaffold482956	+	1382	1645	catagaaatacacaaatcgatcacagaatcaaaTACAAAATGTTTATACGGATGGATaagatttttcgaatgtgacttccacatacaaattttataaaattttatccatttatatgtattttgtgagattacggtgagag	New	gp4	....................((((..((((...(((((((((..((((..(((((((((((((((..(((((((.....))))).......))..)))))))))))))))..))))))))))))).))))...))))...	117	27.9	-33.6	0.9	2	1	7	2.3484	1.17644	5.16631	0.454561	-1.13745	0.227714	-2.1347	1.99619	0.997249
csn-miRn372	3'	PC-3p-254813_9	TCATGTGACAGTCGCAAGAAGGGC	24	cam_scaffold489790	-	1	208	tcacaacttatattggtccctcccgaggtgtttgaggtgttcccttggacttctcgtgactgttacacgaatttgactcctagtggcctattttcaagctaggccatcggggggccaaaaTCATGTAACAGTCGCAAGAAGGGCcgggaacacctcaaacacctagggagggactagcgtgagttgtggaaacttacggaacccg	New	gp4	((((((((((..((((((((((((.(((((((((((((((((((..((.(((((.((((((((((((.((.((((.((((..((((((((.........))))))))..))))..)))).)).)))))))))))).)))))..))))))))))))))))))))).))))))))))))..)))))))))).......(((...)))	189	51.2	-130.6	1.2	18	10	36	21.1356	11.7644	26.5696	0.795482	-0.330099	0.442778	-1.17534	1.79657	0.845245
csn-miRn373	3'	PC-3p-1170457_2	ATTTAAACCACTGATTTTGTGACT	24	cam_scaffold491199	+	914	1177	gaaaatgtttgaaggccacaaaatcagtggcttaaatggctcaaaactgtcaaaacgacgttgtttgaaacgacatcgttttaataattttgaaccATTTAAACCACTGATTTTGTGACCctctagcattgct	New	gp4	...((((((.((.((.((((((((((((((.((((((((.((((((.(((.(((((((.((((((...)))))).))))))).))).)))))).)))))))).)))))))))))))).)).)).))))))...	127	36.1	-60.2	1.3	0	2	5	0.01	2.35289	3.69022	0.00270986	-8.52756	0.6376	-0.649276	0.0042501	-7.87829
csn-miRn374	5'	PC-5p-1675424_5	AAATTTTGTAACTCAAAAGTGGCT	24	cam_scaffold499358	-	235	498	acaaaacaaaacaatatacatatatatatcgacaatgctacgtaactcAAATTTTGTAACTCAAAAGTGGCTcaaatggtcaaaacgacgtcgttttgagtacagaacaacataatccacttttgagccacaaaatttgagttacaagacattttcctatatatatatatatatgaaagtttaga	New	gp4	...((((......(((((.((((((((((.((.((((((..((((((((((((((((..(((((((((((.....(((.((((((((....))))))))((.....))..)))...)))))))))))..)))))))))))))))).)).)))).))..)))))))))).)))))....))))...	179	29.2	-58.7	1.1	4	3	9.5	4.69681	3.52933	7.01142	0.669879	-0.578027	0.503369	-0.990313	1.33079	0.412286
csn-miRn375	5'	PC-5p-1073444_2	AAAATTTATGACCTTTGGATTACC	24	cam_scaffold499980	-	939	1202	tgagaaaaactagggatcatgaaaaatttttcatgaaaatgatcatgaAAAATTTATGACCTTTGGATTACCttgattagtttgtggtgctttattttaaATGTAATCCAAAGGCCATGAATCTttcatgaccattttcatgaaaaaattttcatgatacctagtatt	New	gp4	........((((((.((((((((((.(((((((((((((((.((((((((.(((((((.((((((((((((.((((..(((.......))).....))))..)))))))))))).))))))).)))))))).))))))))))))))).)))))))))).))))))...	157	28	-74.9	1.6	3	3	3	3.52261	3.52933	2.21413	1.59096	0.669901	1.594	0.672652	0.998095	-0.00275142
csn-miRn376	5'	PC-5p-687116_5	CTACGTAACTTAAATTTTGTGGCT	24	cam_scaffold504873	+	581	844	aaattcgacaatgCTACGTAACTTAAATTTTGTGGCTcaaaagtagctcaaatggccaaaacgacgtcgttttgagtacagaacaacataaaaatggccaaaacgacgtcgttttggccatttgagccacttttgagtcacaaaatttgagttacga	New	gp4	................((((((((((((((((((((((((((((.(((((((((((((((((((((((((((((.((.((..............))))))))))))))))))))))))))))))))).)))))))))))))))))))))))))))).	140	38.2	-94.4	1.6	1	6	1	1.1742	7.05866	0.738045	1.59096	0.669901	9.564	3.25761	0.166349	-2.58771
csn-miRn377	5'	PC-5p-769790_3	ATTTGATGAGAGATTTGGAAATGA	24	cam_scaffold509948	-	1871	2134	attatagtgtgtttggttgggagATTTGATGAGAGATTTGGAAATGAaaataaaaaaagtgtgtaaaactaagtgaaatgtaagtatattttatttttatttcacttaccttttctctttctttttttaaatctcttaccaaatctctctttttaaatctcttacca	New	gp4	.............(((.(..(((((((((.(((((((((((((..((...(((((((((.....(((..((((((((((..(((((.....)))))..))))))))))..))).......)))))))))..))..)).)))))))))))...)))))))))..))))	154	25.1	-48	1.1	2	1	5	2.3484	1.17644	3.69022	0.636385	-0.652027	0.3188	-1.64928	1.99619	0.997249
csn-miRn378	3'	PC-3p-473545_5	AGCACATTCTATCCAATTGTAGAA	24	cam_scaffold518224	-	185	448	attgattagactcctgtcatcatctttcgtctacaattagatggaatgtgctgatgtagggagcaaattaatttttaaagtataatttaggggataaaatgaaattttaaatggcacatcAGCACATTCTATCCAATTGTAGAAgaaatgtgatggcaggggtctaattgatcaatttgtgaaaagttcaggtactaaattaaaataaatcgaagtatgggagtcaacgtgaaaaat	New	gp4	((..((((((((((((((((((..((((.(((((((((.((((((((((((((((((.....((.........((((((((...((((........))))...))))))))..)))))))))))))))))))).))))))))).))))..))))))))))))))))))..))...((..((.....(((..(((((.................)))))..)))....))..))....	172	32.1	-84.5	1.1	3	2	3	3.52261	2.35289	2.21413	1.59096	0.669901	1.06267	0.0876896	1.49714	0.582211
csn-miRn379	3'	PC-3p-601366_4	AGCACATTCCATCTAATTGTAGA	23	cam_scaffold518224	+	277	539	tcaattagacccctgccatcacatttcttcTACAATTGGATAGAATGTGCTGATgtgccatttaaaatttcattttatcccctaaattatactttaaaaattaatttgctccctacatcAGCACATTCCATCTAATTGTAGAcgaaagatgatgacaggagtctaatcaa	New	gp4	...(((((((.((((.(((((..((((.(((((((((((((.(((((((((((((((.......(((((...(((((.................)))))...)))))......))))))))))))))).))))))))))))).))))..))))).)))).)))))))...	164	33.5	-67.7	1.2	3	2	5	3.52261	2.35289	3.69022	0.954578	-0.0670649	0.6376	-0.649276	1.49714	0.582211
csn-miRn380	5'	PC-5p-1827068_2	AAACGACGTCATTTTGGATTCTCT	24	cam_scaffold518492	-	17	280	tgaaattcaAAACGACGTCGTTTTGGATTCTCTtaccggtaacatgtaataaaattctcttaccgataagatatattacaattcttttaccgataAGATAATCCAAAATGACGTCGTTTtgaattcgg	New	gp4	((.((((((((((((((((((((((((((.(((((.((((((..(((((((......(((((....)))))..)))))))......)))))).))))).)))))))))))))))))))))))))))).	127	32	-54.6	1.3	2	0	7	2.3484	0.01	5.16631	0.454561	-1.13745	0.00193562	-9.01299	234.84	7.87554
csn-miRn381	5'	PC-5p-4089176_1	AATAATCATGAAAGATTTGTGATCA	25	cam_scaffold520157	-	884	1148	tcatgaaAATAATCATGAAAGATTTGTGATCTttgaattatatttagaataaagcaccatacataaatcaaagtaatctaagggtcataaatttttcatgatcatcttcataa	New	gp4	..(((((.((.(((((((((((((((((((((((..((((((((((.................)))))....)))))..))))))))))))))))))))))).)).)))))..	109	23.9	-33.2	1.2	3	2	1	3.52261	2.35289	0.738045	4.77289	2.25486	3.188	1.67265	1.49714	0.582211
csn-miRn382	5'	PC-5p-2139353_2	TTGAAAAGGATTTAGAAAGAGAAA	24	cam_scaffold522959	+	1	165	tgttgtgtttggttgggagatTTGAAAAGGATTTAGAAAGAGAAAtagaaaaggcaggtaaaatgtgaataaaacatacctatatttcacctagtttcatacaccttttcattttcttttctaaatccttttctaaattttccaaccaaacacagcatta	New	gp4	((((((((((((((((((((((((((((((((((((((((..((((.(((((((.((((.(((((((.............))))))).)))).((.....)).)))))))))))..))))))))))))))))).)))))))))))))))))))))))...	157	30	-72.4	1.5	3	0	0.5	3.52261	0.01	0.369022	9.54578	3.25486	0.0270986	-5.20564	352.261	8.4605
csn-miRn383	5'	PC-5p-458996_5	ATTTGAGAAATTACAGATACTCCC	24	cam_scaffold523551	+	1	146	agATTTGAGAAATTACAGATACTCCCtaaagatactatttgcgtaacaaattagggggtagattgttatgaaaatataaactttatgaaataatttgttatgaaaatataaattttaggagtatttataatttccgaaacc	New	gp4	...((((.(((((((.(((((((.(((((((....(((((.((((((((((((....(((((....(((....))).....)))))....)))))))))))).)))))....)))))))))))))).)))))))))))...	135	24.8	-37.4	1.1	4	0	1	4.69681	0.01	0.738045	6.36385	2.6699	0.0135493	-6.20564	469.681	8.87554
csn-miRn384	3'	PC-3p-533375_4	AGATGATAACTGGATGAAGAAAGT	24	cam_scaffold524924	+	690	953	tcggcatttttttcatctagtcattattcaattgttgatttaaatgtcacaattcaacaattagttattgtcactagttgtggtctttagattaactgttAGATGATAACTGGATGAAGAAAGTgttagagat	New	gp4	...((((((((((((((((((.(((((..((..(((((((((((..((((((((..(((((.....)))))....))))))))..)))))))))))..))..))))).)))))))))))))))))).......	123	29.3	-48.7	1.2	1	3	5	1.1742	3.52933	3.69022	0.318193	-1.65203	0.9564	-0.0643135	0.332698	-1.58771
csn-miRn385	3'	PC-3p-954924_3	CAAACGAGATTACCAGATAAGAAT	24	cam_scaffold526379	-	756	1019	aattattaattgttttagaataatgctacttttatctggtgatgtcatttacattttatctctcctatgttagtgacaaaataCAAACGAGATTACCAGATAAGAATattattatcctaaaaatttaatatat	New	gp4	...((((((...((((((.(((((..((.((((((((((((((.((.(((..(((((.((.((........)).)).)))))..))).)).)))))))))))))).))..))))).))))))..))))))...	127	22.6	-33.7	1.1	3	0	2	3.52261	0.01	1.47609	2.38645	1.25486	0.00677466	-7.20564	352.261	8.4605
csn-miRn386	5'	PC-5p-132387_18	TAGGCATTTGGAAAAGGAAAGGGA	24	cam_scaffold532612	-	4543	4806	ttgatttaggctgtgtttggatcattgatttgggTAGGCATTTGGAAAGGGAAAGGGAaagggaaaatgtgtgaaatgtagttatatttcattcaaatttcaccaagatttcccttttccttttctaaattcctacccaaattcatgatccaaacacagccttagtgtt	New	gp4	...(((.((((((((((((((((((..(((((((((((.(((((((((((((((((((((((..((((..(((((((((....)))))))))....))))..))....)))))).))))))))))))))).)))))))))))..)))))))))))))))))).)))...	163	35.5	-90.5	1.5	9	4	6	10.5678	4.70577	4.42827	2.38645	1.25486	1.06267	0.0876896	2.24571	1.16717
csn-miRn387	5'	PC-5p-1585427_2	AAGAGAATCTAATGACTTAGATCA	24	cam_scaffold535024	+	1	154	gattcactctAAGAGAATCTAATGACTTAGATCActctctaaaaaattactttttactttttaagttttttaattaagtaatctgagcagttagattttgttaaagtgaatttta	New	gp4	((((((((.(((.((((((((((..(((((((.(((...(((((((((...............)))))))))....))).)))))))..)))))))))).))).))))))))...	112	23.5	-33.7	1.2	3	0	0	3.52261	0.01	0.01	352.261	8.4605	1	0	352.261	8.4605
csn-miRn388	3'	PC-3p-562963_4	AGTGGATGAAAGGATTAACGATAT	24	cam_scaffold537602	+	90	353	aaaatatttataaaaaaattaagttaattgaatatcattaaccttttcatctactcacgtttgtattcatttcaattctttaaattactattgttagttatttttatagatacaaatgtgAGTGGATGAAAGGATTAACGATATctgattaatttaattttttgtaaatatattttactcgatgtactataaaatgagaacagccatcaaaatagat	New	gp4	...((((((((.(((((((((((((((((..(((((.((((.((((((((((((((((((((((((..((...........((((.((((....)))).))))..))..)))))))))))))))))))))))).)))).)))))..))))))))))))))))))))))))).........((((....................)))).........	168	21.2	-64.4	1.4	3	4	3	3.52261	4.70577	2.21413	1.59096	0.669901	2.12533	1.08769	0.748571	-0.417789
csn-miRn389	5'	PC-5p-840223_3	TATGATTTCAGTCGTTTCAAAACC	24	cam_scaffold538206	+	668	931	nnaatcgattcgataatcaaaatctTATGATTTCAGTCGTTTCAAAATCgaatttttttagccgtttcaagcaaccttaactgttctttttttttatatccggttttgaaacgactgaaatcatataattttgattatcgaatcgatgta	New	gp4	...((((((((((((((((((((..(((((((((((((((((((((((((..........((........)).........(((...........)))..)))))))))))))))))))))))))..))))))))))))))))))))...	144	28	-63.8	1.5	3	0	1	3.52261	0.01	0.738045	4.77289	2.25486	0.0135493	-6.20564	352.261	8.4605
csn-miRn390-3P	3'	PC-3p-6090629_1	AAAATGTGTGGTCTCAAATGTTAT	24	cam_scaffold538222	-	1388	1651	ctcaatagtaTTTGAGACCACACATTTGTGTATGtcttgcgtacataatatctgttattatatatgcagaactcacaAAAATGTGTGGTCTCAAATGTTATtagggcaataccaccaacaaagctggatggataattgct	New	gp4	...((((..((((((((((((((((((.(((..((..((((((.((((((.....)))))).))))))..))..))).))))))))))))))))))..))))..((((((.((((((.......))).)))...))))))	99	35	-56.5	1.2	3	0	6	3.52261	0.01	4.42827	0.795482	-0.330099	0.00225822	-8.7906	352.261	8.4605
csn-miRn390-5P	5'	PC-5p-5130871_1	TTTGAGACCACACATTTGTGTATG	24	cam_scaffold538222	-	1388	1651	ctcaatagtaTTTGAGACCACACATTTGTGTATGtcttgcgtacataatatctgttattatatatgcagaactcacaAAAATGTGTGGTCTCAAATGTTATtagggcaataccaccaacaaagctggatggataattgct	New	gp4	...((((..((((((((((((((((((.(((..((..((((((.((((((.....)))))).))))))..))..))).))))))))))))))))))..))))..((((((.((((((.......))).)))...))))))	99	35	-56.5	1.2	1	3	3	1.1742	3.52933	2.21413	0.530321	-0.915062	1.594	0.672652	0.332698	-1.58771
csn-miRn391	3'	PC-3p-388095_6	AGCTTATGGCACACACTTAATGAA	24	cam_scaffold538786	-	80	343	atgataaaattatcattaaaattttatttcattaattgtgtgcacagagataaaaagacgtgtgtaaatagaagtttctaagactcaagtaagagaaattctattttcatacacctaattAGCTCATGGCACACACTTAATGAAatattaatttaatgataattatatccta	New	gp4	..((((.(((((((((((((....(((((((((((.(((((((.(((((.(((..((..(((((.((((((((.(((((...((....))...))))))))))))).)))))..))..))).))).))))))))).)))))))))))....))))))))))))).))))...	167	24.4	-60.7	1.4	2	0	7	2.3484	0.01	5.16631	0.454561	-1.13745	0.00193562	-9.01299	234.84	7.87554
csn-miRn392	5'	PC-5p-5624069_1	TTTAGAAAGAGAAATAGAAAAGGT	24	cam_scaffold542912	+	946	1209	ctaatgctctgtttagttaagagatttggggagagaTTTAGAAAGAGAAATAGAAAAGGTaggtaaaatgtgaataaatcatgcatatatttcacatagtttcacacatcttttctcttttcctttccaaatccctccccaaatcctctaaataaacacagcataag	New	gp4	...(((((.((((((....((((((((((((((.(((((.(((((..(((.(((((((((..((((((((((((................)))))))..))).))..))))))))).)))..))))).))))).))))))))))).)))...)))))).)))))...	161	32.9	-61.6	1.1	3	0	0	3.52261	0.01	0.01	352.261	8.4605	1	0	352.261	8.4605
csn-miRn393	5'	PC-5p-29382_72	ATCGATAGCTATGTGAACAAAACA	24	cam_scaffold544216	+	1357	1620	ctcgtcgagtactatatgtctgtaaaaaatcacattgatcagatATCGATAGCTATGTGAACAAAACAgttttttatcaaccgttaattttttcaccgtccatttttttttatacaaaactgatttgatcacatagctatcgatatccaatcaatgcgtttttttacaggcatatagtactcgacaag	New	gp4	...((((((((((((((((((((((((((...(((((((..(((((((((((((((((((.((((.(((((((.(((..................................))).))))))).)))).)))))))))))))))))))..)))))))...))))))))))))))))))))))))))...	182	31.9	-88.265	1.5	14	4.5	19.5	16.4388	5.294	14.3919	1.14223	0.191853	0.367846	-1.44283	3.10518	1.63468
csn-miRn394	3'	PC-3p-582431_4	CGGATTCGTAATCCTAGGATTATT	24	cam_scaffold547492	-	18	281	ttggactaatagtctaataaaattattaatccgatgtttgattaaacaattaaaataatgactaattattttaaacttgactattagttaagataggatacataatccaaCGGATTCGTAATCCTAGGACTATTagtcatg	New	gp4	...((((((((((((..((..((((..((((((.(((((....))))).((((((((((.....)))))))))).((((((.....))))))...((((.....))))..))))))..))))..))))))))))))))...	135	25.5	-39.7	1.1	1	1	7	1.1742	1.17644	5.16631	0.22728	-2.13745	0.227714	-2.1347	0.998095	-0.00275142
csn-miRn395	3'	PC-3p-395206_7	TTTCGAGCCATTTGAACCACAGAA	24	cam_scaffold550516	-	1	242	aaaaatgtttgagagtcacaatttttgtggctcaaatggctcgaaattgtcaaaacgatgtcgacaaaaattatatcaccaatctataaTTTCGAGCCATTTGAACCACAAAAattatggccatcaaccattgct	New	gp4	...((((.((((..((((.(((((((((((.(((((((((((((((((((......(((((...........)))))........))))))))))))))))))).))))))))))).))))..)))).))))...	129	34.1	-53.3	1.2	1	1	7	1.1742	1.17644	5.16631	0.22728	-2.13745	0.227714	-2.1347	0.998095	-0.00275142
csn-miRn396	5'	PC-5p-1165740_2	ATGTGACCCGAATGACTCGAATGT	24	cam_scaffold556520	-	658	921	atacttggtagcttaaatttATGTGACCCGAATGACTCGAATGTatcaaaacgatgttgtttctaagacgacgtcgttttgatacattcgaatcattcaggtcatataaattcaagctaccaagcat	New	gp4	...(((((((((((.(((((((((((((.((((((.(((((((((((((((((((((((((.....))))))))))))))))))))))))).)))))).))))))))))))).)))))))))))...	121	35.4	-81.5	1.8	3.5	1	1	4.10971	1.17644	0.738045	5.56837	2.47726	1.594	0.672652	3.49333	1.8046
csn-miRn397	5'	PC-5p-582222_4	AGGATTTGAGGAGAGATTTAGAAA	24	cam_scaffold560411	+	304	567	ctaatgctatgtttggttggAGGATTTGAGGAGAGATTTAGAAAgagaatgggaaaagatgtgtaaaactagtgaaatataggcatgttttattcacattttatcttactttttcattttcctttttaaatccttctccaaattctctaaccaaacacagcata	New	gp4	...(((((.((((((((((((((((((((((((.(((((((((((((((((..((((((((((.......((((((((((....)))))))))))))))))........)))..)))))).)))))))))))))))).))))))))))))))))))).))))).	160	31.1	-67.8	1.3	3.5	0	2.5	4.10971	0.01	1.84511	2.22735	1.15533	0.00541973	-7.52756	410.971	8.68289
csn-miRn398	3'	PC-3p-1613366_2	TGTGAATCCTCCGAACTATTTGGT	24	cam_scaffold564097	-	1	187	tatctaatcacatgagaaaacaaacatgggatatacatctaatccaaccaaatagtccgggggattcatatcagatttgaattttggaacTGTGAATCCTCCGAACTATTTGGTtggattagatgcgtatcccgtgtttgttttctcatgtgattag	New	gp4	...((((((((((((((((((((((((((((((..(((((((((((((((((((((.((((((((((((((((((.......)))))...))))))))))))).)))))))))))))))))))))..))))))))))))))))))))))))))))))	154	36.9	-107.3	1.9	1	3	2	1.1742	3.52933	1.47609	0.795482	-0.330099	2.391	1.25761	0.332698	-1.58771
csn-miRn399	5'	PC-5p-531303_4	ATAGCCCGAAACTGCCAAAACGAC	24	cam_scaffold564713	-	1456	1719	gaaaatgtttggtggccacaaattctgtgactcaaATAGCCCGAAACTACCAAAACGACgtcgtttggggtgaaaaacaagacaaaacgATGTCGTTTTGACAGTTTCGGGCCatttgagccacagaatttgtgaccccctaacattgct	New	gp4	...((((((.((.((.(((((((((((((.(((((((.((((((((((..((((((((((((((((...((.....))......))))))))))))))))..)))))))))).))))))).))))))))))))).)).)).))))))...	144	44	-81.8	1.2	4.5	4	6	5.28391	4.70577	4.42827	1.19322	0.254863	1.06267	0.0876896	1.12286	0.167174
csn-miRn400	5'	PC-5p-1155844_2	ACATGGATTGTTGAAGAGATCT	22	cam_scaffold566367	+	3532	3793	ctatgagacttagaaaattctctcACATGGATTGTTGAAGAGATCTaacgaagagatgagcttgacccctgtagatctgcaaagggtcaagctcatctcttcgTTAGATCTCTTCAACAATCCATGTgagataattttctaggtctcacaa	New	gp4	...((((((((((((((((.((((((((((((((((((((((((((((((((((((((((((((((((.((((....))))..)))))))))))))))))))))))))))))))))))))))))))))))).))))))))))))))))...	145	39.7	-116.8	1.9	1	3	2	1.1742	3.52933	1.47609	0.795482	-0.330099	2.391	1.25761	0.332698	-1.58771
csn-miRn401	5'	PC-5p-501381_5	TTTCAATTTGGTCCTTGTAGT	21	cam_scaffold567489	+	71	331	atttgatgagaaaatcaaatgatgTTTCAATTTGGTCCTTGTAGTttacaggatgtgtcaatttggtccttcttgttttgactttcttataaacttcaaggactaaattgacacatcctgtaaACTACAAGGACCAAATTGAAACATcatttgattttctcatca	New	gp4	...((((((((((((((((((((((((((((((((((((((((((((((((((((((((((((((((((((...((((............))))...))))))))))))))))))))))))))))))))))))))))))))))))))))))))))))))))))))	162	31.5	-115	2.2	1	0	5	1.1742	0.01	3.69022	0.318193	-1.65203	0.00270986	-8.52756	117.42	6.87554
csn-miRn402	3'	PC-3p-14199_137	AATAAATCTCAACCATACACTGTA	24	cam_scaffold569267	+	80	343	atcacagtgtatggttgagatttactggcaagtcacatcaatttttctgatgtgacttgccAATAAATCTCAACCATACACTGTAgcactttaggaaactt	New	gp4	...(((((((((((((((((((((.(((((((((((((((.......))))))))))))))).)))))))))))))))))))))........((....)).	81	36.6	-62.6	1.7	33	22	61.5	38.7487	25.8818	45.3897	0.853688	-0.22822	0.570212	-0.810431	1.49714	0.582211
csn-miRn403	3'	PC-3p-401627_6	AATCCCTCGTCAAATCCTCCAACC	24	cam_scaffold575032	-	738	1001	tgtttggttgggggatttggggagagatttggaaagggaaagggaaaaggtgtgtgaaactaggtgaaatgtaggtacattttattcacatttcacctaacttttccctttccctttccaAATCCCTCGTCAAATCCTCCAACCaaacacag	New	gp4	(((((((((((((((((((..(((.((((((((((((((((((((((((..((.....)).(((((((((((..(((.....)))..)))))))))))..)))))))))))))))))))))))).)))..)))))))))))))))))))...	149	42.1	-95.8	1.5	3	4	4	3.52261	4.70577	2.95218	1.19322	0.254863	1.594	0.672652	0.748571	-0.417789
csn-miRn404	5'	PC-5p-182042_13	GGGCTACTCTTTCTTGGCATG	21	cam_scaffold576946	+	967	1227	tgataagcaaaccagtgataGGGCTACTCTTTCTTGGCATGtagttaatggagagattcgttgaatatttggtgcaatgcatataattccagtgagatatatatgccaaaggagagttgccctgtcactgatttagcttaatg	New	gp4	...((((((((.((((((((((((.((((((..((((((((((.....(((((..((.(((((.((.....)).))))).))....)))))........))))))))))..)))))).)))))))))))).))).)))))...	137	38.5	-60.9	1.1	2.5	1	7	2.9355	1.17644	5.16631	0.568201	-0.815526	0.227714	-2.1347	2.49524	1.31918
csn-miRn405	5'	PC-5p-297745_9	TAAAGAGTATCGATGACAAGC	21	cam_scaffold580793	-	1	205	gcgacttgatggcgtgccTAAAGAGTATCGATGACAAGCtcgatttgaattgccatcaagtcgccatcaaatcgAGCTTGTCATCGATACTCTTCAGGtgcgc	New	gp4	...........(((..(((.((((((((((((((((((((((((((((...((.........))..)))))))))))))))))))))))))))).)))..)))	92	48.5	-61.6	1.2	5.5	0.5	8.5	6.45811	0.588222	6.27338	1.02945	0.0418695	0.0937647	-3.41481	10.979	3.45668
csn-miRn406	5'	PC-5p-598115_4	AACCTCTCACATGGGTGTGGAACC	24	cam_scaffold583908	+	976	1239	atactatagccttcaaataaattatcaaatattttaccaAACCTCTCACATGGGTGTGGAACCcatgtaatttgtatgagttccacactcatgtgagagatttggtagaatatttggtaattcatttgagatctctagaat	New	gp4	...(((.((..(((((((.((((((((((((((((((((((.((((((((((((((((((((.((((.......)))).)))))))))))))))))))).)))))))))))))))))))))).)))))))..)).)))...	135	32.6	-74.3	1.6	3	1	1	3.52261	1.17644	0.738045	4.77289	2.25486	1.594	0.672652	2.99428	1.58221
csn-miRn407	5'	PC-5p-601604_4	AATTAGACGGAATGTGCTGACGTG	24	cam_scaffold587371	+	255	518	acaaattgattaattagattcctgccatcaccttacgtctatAATTAGACGGAATGTGCTGACGTGacatttaaaatttaattttatcccccaatctatactttaaaatcaatttacgcccaaattaaaaatcaatttgtcctccatatcAGTACATTCCGTCCAATTGTGGAcgaaaggtgatga	New	gp4	.........................(((((((((.(((((((((((.(((((((((((((((..((.......(((((..((((((.................)))))).))))).....((((((.......)))))).....))..))))))))))))))).))))))))))).))))))))).	160	33.3	-59.6	1	2	0.5	5.5	2.3484	0.588222	4.05924	0.578532	-0.789531	0.144909	-2.78678	3.99238	1.99725
csn-miRn408	3'	PC-3p-591804_4	AGGGACCAAACTGACACATTGTGT	24	cam_scaffold592583	-	1992	2255	caacaaataacgattgttaagtttggtgaatagaaagttaaactatgagtcaatttagtccttataatttacataatgtgtcaatttggttcctgtcaaaatcgagcaaattaaaacaatAGGGACCAAACTGACACATTGTGTaaactacaaggatcaaactgacatattgtgtagactttctgtccaccaaacttaacaacagttatttattggac	New	gp4	(((.(((((((..(((((((((((((((.((((((((((..((.((..((((.(((..(((((.((.((((((((((((((((.((((((((((((......................)))))))))))).)))))))))))))))).)).)))))..))).))))..)).))...)))))))))).)))))))))))))))..))))))).)))...	215	31.7	-93.7	1.4	2	3	1	2.3484	3.52933	0.738045	3.18193	1.6699	4.782	2.25761	0.665396	-0.587714
csn-miRn409	3'	PC-3p-243265_9	ATGTAACACTCTAGGAAACTTTAGG	25	cam_scaffold600928	+	2614	2878	ggatcctctagagtgattttttcctaaagtttcctagagtgctacattgtgtggttgagatttactggcaagtcacatcaatttttctgatgtgacttgccagcaaatctcaaccacacaATGTAACACTCTAGGAAACTTTAGGgaaatttcactctagaggatccttg	New	gp4	((((((((((((((((..(((((((((((((((((((((((.(((((((((((((((((((((.((((((((((((((((.......)))))))))))))))).))))))))))))))))))))).)))))))))))))))))))))))..))))))))))))))))...	167	39.4	-135.1	2	4.5	2.5	5.5	5.28391	2.94111	4.05924	1.3017	0.380394	0.724546	-0.464851	1.79657	0.845245
csn-miRn410	5'	PC-5p-585918_4	AGTTAATTGGATATCGTTAACTCT	24	cam_scaffold601304	+	1663	1926	tcgataatccaaactattcacattttagaatatatcgagtaaaacatacctgcaaaaaattaAGTTAATTGGATATCGTTAACTCTttcatctatgcacatttgtatctacaaaaataaatgacaattgtgatttaaactattaaaatgaatagaaatatgcataaatgaaagagttaacaatatttgattaatttactttttttc	New	gp4	((((((........(((((........)))))))))))...............((((((.(((((((((..(((((.((((((((((((((.((((((..(((((....)))))..(((((.((....)).)))))..(((((......))))).....)))))).)))))))))))))).)))))..))))))))).))))))..	151	22.8	-54.9	1.2	3	0	6	3.52261	0.01	4.42827	0.795482	-0.330099	0.00225822	-8.7906	352.261	8.4605
csn-miRn411	5'	PC-5p-1355042_2	AAGAGATTTGGAAAGGAAAACGG	23	cam_scaffold601554	-	794	1056	aatactatttagttttattcaataatgtgtgtttggttggaggatttaagAAGAGATTTGGAAAGGAAAAAGGaaaaagttaagtaaaatgtgaataaaatatatctacatttcacctaatttcacacacattttctttttccctttccaactccctaaatctcccaaccaaatacagtataaaactaaaagt	New	gp4	...(((.(((((((((((.........(((((((((((((..((((((....(((..(((((((((((((((((((((((((.((.((((((..(((.....)))..)))))).)).))))))........)))))))))).))))))))))))..))))))..)))))))))))))..))))))))))))))	190	28	-62.5	1.2	1	3	1	1.1742	3.52933	0.738045	1.59096	0.669901	4.782	2.25761	0.332698	-1.58771
csn-miRn412	3'	PC-3p-93568_25	ATACACCACTTTAGAAAACTTTAG	24	cam_scaffold606884	+	1442	1705	caatagagtttttttttctTAAAATTTTCTAGAGTGGTGCATTgtgtggttaagatttaatgacaagtcacatcaattttttagcattaaatctcaaccacacaATACACCACTTTAGAAAACTTTAGaaaaaaaacactctagag	New	gp4	...(((((((((((((((.((((.(((((((((((((((.(((((((((((.((((((((((..(((............)))..)))))))))).))))))))))).))))))))))))))).))))))))))))).))))))...	140	28.8	-64.6	1.5	2.5	2	9	2.9355	2.35289	6.6424	0.441934	-1.1781	0.354222	-1.49727	1.24762	0.319177
csn-miRn413	3'	PC-3p-1267036_2	ATGGACCGTTGAATTATCTTAGGA	24	cam_scaffold606953	+	68	331	aggatcctctcctttctctctccttgccttcctacttgcaatggtgatgatgcatccaaagatgatccaatggtccagatttggtttgtttcatatctttattttttaaagtagccagatCTGGACCGTTGAATTATCTTAGGAtgcatctccaccgttgcaagtagaaagataagtagagagagtaaggagagaatctgcactcga	New	gp4	.((((.((((((((.((((((((((..(((.(((((((((((((((..(((((((((.((((((((.(((((((((((((((((((..........(((((.....))))).))))))))))))))))))).)))))))).)))))))))..))))))))))))))).)))..)))..))))))).)))))))).))))........	198	41.1	-116.5	1.4	1	3	5	1.1742	3.52933	3.69022	0.318193	-1.65203	0.9564	-0.0643135	0.332698	-1.58771
csn-miRn414	3'	PC-3p-1112335_2	GTCTTTCGAGTTAGAGAACGAAGA	24	cam_scaffold607221	-	1364	1627	aacacctcttcgatctcgattcgaaaagcaatctttccggcaacaatgttaccggaaagaggacGTCTTTCGAGTTAGAGAACGAAGAggttct	New	gp4	...(((((((((.(((((((((((((..(..(((((((((.(((...))).)))))))))....)..))))))))).)))).)))))))))...	88	44.7	-46.2	1.1	0.5	1.5	4.5	0.587101	1.76467	3.3212	0.176774	-2.50002	0.531334	-0.91231	0.332698	-1.58771
csn-miRn415	3'	PC-3p-1084231_2	CCTATCTTTTTCATTTCCCTTTCC	24	cam_scaffold608315	-	1306	1569	tcaatttgagagaacttaatggtgtgtttggttgggagatttggggagagatttggaaagggaaaggaaaaagatgtgtgaaactatgtgaaatatatacatatttttattcacatttcaCCTATCTTTTTCATTTCCCTTTCCaaatccctccccaaatcctccaaccaaacacagcataaagggtttgctaggtcca	New	gp4	...(..((.(((..(((.(((.(((((((((((((..(((((((((((.((((((((((((((((.(((((((((..(((((...(((((((.................))))))))))))..))))))))).)))))))))))))))).)))))))))))..))))))))))))).))).)))..)))..))..)...	193	37.2	-100.2	1.4	0	3	0	0.01	3.52933	0.01	1	0	352.933	8.46325	0.0028334	-8.46325
csn-miRn416	5'	PC-5p-750882_3	AAGAGTTATGATCATTGGATTACC	24	cam_scaffold610208	-	1469	1732	aacatgaaaaaattttcatgaaaatgatcatgaAAGAGTTATGATCATTGGATTACCttaattagtatgtggtgttttattctaagtgtaattcaagaatcacaaatctttaataattattttcatgaaaaaattttcatcat	New	gp4	...(((((((..((((((((((((((((.((.(((((.((.((((..(((((((((((((...((((..........)))).)))).)))))))))..)))).)).))))).)).))))))))))))))))..)))))))...	137	22.4	-40.5	1.3	2	2	6.5	2.3484	2.35289	4.79729	0.489527	-1.03054	0.490462	-1.02779	0.998095	-0.00275142
csn-miRn417	3'	PC-3p-720117_3	ATTGTGACAACAAAAATTATGGCC	24	cam_scaffold615043	-	820	1083	aacaatgttagagggtcataatttttgaggctataatggctcaaaactgtcaaaatgacatcgttttggcatgttttgcaccaaaacgatgtcgttttgacagttttgagccATTGTGACTACAAAAATTATGGCCctgaaacattttc	New	gp4	...((((((..((((((((((((((((((..((((((((((((((((((((((((((((((((((((((..((.....)))))))))))))))))))))))))))))))))))))))).)).))))))))))))))))..))))))...	143	36.2	-89.8	1.7	0.5	5	4	0.587101	5.88222	2.95218	0.19887	-2.3301	1.9925	0.99458	0.0998095	-3.32468
csn-miRn418	5'	PC-5p-1212733_3	ATCCTCCTTGCAACGGCTGAGATC	24	cam_scaffold618388	+	1383	1646	cccctctttgcaatttctccttgcaATCCTCCTTGCAACGGCTGAGATCagctgttgcaacatctaacgactgatttcaatttctttagcagctgatctcagccgttggatgtcgcaatagctgatctcagctgttgcaaggaggattgcaaggagaagttgcaaggag	New	gp4	...(((((((((((((((((((((((((((((((((((((((((((((((((((((((.((((((((((.((((..(((..............)))..)))).)))))))))).)))))))))))))))))))))))))))))))))))))))))))))))))))))))	166	47.3	-128	1.6	3	0	3	3.52261	0.01	2.21413	1.59096	0.669901	0.00451644	-7.7906	352.261	8.4605
csn-miRn419	5'	PC-5p-1909510_2	CAATTTGGTACCTGTATTTTTCAC	24	cam_scaffold619061	-	1461	1724	cggttgttaagctaatttaacggaaagtcaaacaatgtgtCAATTTGGTCCCTGTATTTTTCACaatatgtcaatatagtccttgttaaaatcgagaaaatacaaactatagggtgacacatcgtgtaaagtacattgaccaaattgacacattatttgacattccgttaaatttatttaacaa	New	gp4	...((((((((..((((((((((((.((((((.(((((((((((((((((..((((((((.(((.((.(((((.((((((..((((...............))))))))))...))))).)).))).))))))))..))))))))))))))))).)))))).))))))))))))..))))))))	181	31	-75.8	1.3	1.5	1	5	1.7613	1.17644	3.69022	0.477289	-1.06706	0.3188	-1.64928	1.49714	0.582211
csn-miRn420	5'	PC-5p-25328_87	ATTCTGTGGCTCAAATGTGGCTCA	24	cam_scaffold624589	+	4404	4667	gagcccttgatttccaattgagcaatggtagagggcccaaATTCTGTGGCTCAAATGTGGCTCAaatggccaaaacgacgtcgttttggccatttgagccacatttgagccacagaattagggcccccaaacatttttctttccaatttgattgcctagaaagtgtgggatg	New	gp4	...(((....((((((((..((...(((.(((((((((.((((((((((((((((((((((((((((((((((((((....)))))))))))))))))))))))))))))))))))))).))))))...........)))..))).))..))))....))))....)))...	166	45.9	-99.3	1.3	14.5	9.5	28	17.0259	11.1762	20.6652	0.823892	-0.279473	0.540822	-0.886775	1.52341	0.607302
csn-miRn421	5'	PC-5p-1266157_2	TTTAGAAAGGAAAAGAAAAAAGAT	24	cam_scaffold630707	-	307	570	tatttggttgaaaaatttgaaaagggaTTTAGAAAGGAAAAGAGAAAAGATatgtaaaatataaataaaatatacttacatttcacttagtttcatacactttttttattttttatttttaaatcctttttcaaatcttccaactaaaca	New	gp4	..((((((((.((.(((((((((((((((((((((..((((((((((((..((((((.((((.......))))..))))))........((.....)).))))))))..))))..))))))))))))))))))))).)).))))))))..	146	20	-38.7	1.3	3	2	1	3.52261	2.35289	0.738045	4.77289	2.25486	3.188	1.67265	1.49714	0.582211
csn-miRn422	3'	PC-3p-470250_5	ATGTAATCCAAGGATCACAAAACT	24	cam_scaffold633729	-	76	339	tactaaacatgtatgttattagagaaaagttagagatcataaaagttttttcatgaaaatgatcatgaaagatttatgattcttggattaccttgattagtgtgtggtgctttattctaaATGTAATCCAAGGATCACAAAACTttcatgattattttcatgataggtttttcatgatacctagcattactgatgttattatatgcatgtccggaat	New	gp4	..((..((((((((((((((((......(((((..((((((((((..(..(((((((((((((((((((((.(((.(((((((((((((((...((..(((.......)))....)).....))))))))))))))).))).))))))))))))))))))))).)..))))).)))))..)))))....)))))).....))))))))))..))...	212	28.6	-76.2	1.2	3	2	4.5	3.52261	2.35289	3.3212	1.06064	0.0849382	0.708445	-0.497273	1.49714	0.582211
csn-miRn423	5'	PC-5p-155454_16	CAAATGGCCCGAAACTGTCAAAAC	24	cam_scaffold633942	+	1237	1500	aaaatgtttgatggtcacaaattctgtggttCAAATGGCCCGAAACTGTCAAAACgaccaaaacgATGTCGTTTTGACAGTTTTGGGCCatttgagccataaaatttataacc	New	gp4	............(((...(((((.((((((((((((((((((((((((((((((((((.........)))))))))))))))))))))))))))))))))).)))))...)))	101	38.1	-61.8	1.4	5.5	3.5	9.5	6.45811	4.11755	7.01142	0.921084	-0.118595	0.587263	-0.76792	1.56843	0.649325
csn-miRn424	3'	PC-3p-64019_37	AGGAAACTTTAGAGAAAAATCACT	24	cam_scaffold634123	+	1700	1963	gtgaaattttcctaaagtttcctagagtgctacattgtgtggttgagatttactgacaagtcacatcagaaaaattgatgtgacttgccagtaaatctcaaccacacagtgtagcactctAGGAAACTTTAGAGAAAAATCACTct	New	gp4	((((..(((((((((((((((((((((((((((((((((((((((((((((((((.(((((((((((((.....))))))))))))).)))))))))))))))))))))))))))))))))))))))))))).))))).))))...	143	37	-105.8	2	26.5	15	38.5	31.1163	17.6467	28.4147	1.09508	0.131035	0.621039	-0.687244	1.7633	0.818278
csn-miRn425	5'	PC-5p-858540_3	AGATCCGTTTTGATAATCTGAACC	24	cam_scaffold636485	+	1549	1812	gtgcggccctataggcttacaAGATCCGTTTTGATAATCTGAACCgttcacattttagagtacatcgagtagaacatacctgtaaaaaattaagttaatcagattataaaaaatgtgaacggtTCGGATTATCAAAACGGACCTcgaaatgagcctatagggccg	New	gp4	...((((((((((((((((...((((((((((((((((((((((((((((((((((...(((.(((((....(((..................)))..)).))))))..))))))))))))))))))))))))))))))))..))....))))))))))))))))	162	38.8	-81.8	1.3	3	0	4	3.52261	0.01	2.95218	1.19322	0.254863	0.00338733	-8.20564	352.261	8.4605
csn-miRn426	5'	PC-5p-1062673_2	AGAGCACTAAAAATGGATCATTAG	24	cam_scaffold638563	-	801	1064	aaaaatgattaAGAGCACTAAAAATGGATCACTAGagatagcattaatgatgtgacagtgggcaccgcccactttctatgccttgttttgccattcctaatgtattagttctattagtgatatatttcttagtggtctaaatcattgtt	New	gp4	...(((((((.(((.((((((((((..(((((((((((..((((((..((((.((.(((((((...))))))).))...((........))))))..))))))......))).))))))))..)))).)))))).))).)))))))...	143	34.2	-45.6	0.9	3	4	1	3.52261	4.70577	0.738045	4.77289	2.25486	6.376	2.67265	0.748571	-0.417789
csn-miRn427	5'	PC-5p-6116825_1	TCAATCTGCATCCGTCCGTCAATC	24	cam_scaffold641445	+	436	699	attgtaaaaaaTCAATCTGCATCCGTCCGTCAATCcggcacatgcatattgagtggattggcagatggatgcgaattgatttgan	New	gp4	........((((((((..(((((((((.(((((((((.(.((.......)).)))))))))).)))))))))..))))))))...	74	41.2	-37.5	1.1	3	0	0	3.52261	0.01	0.01	352.261	8.4605	1	0	352.261	8.4605
csn-miRn428	5'	PC-5p-389539_6	AATTGGTTATACTAGGAATTAGTG	24	cam_scaffold641529	+	1	183	tttcatAATTGGTTATACTAGGAATTAGTGtgaataggaatctttgtatttcctttttcgCTAATTCCTAATATAACCAATTATgcca	New	gp4	...((((((((((((((.((((((((((((.(((.(((((.........))))).))))))))))))))).))))))))))))))...	82	28.4	-39.5	1.6	1.5	3	2.5	1.7613	3.52933	1.84511	0.954578	-0.0670649	1.9128	0.935687	0.499047	-1.00275
csn-miRn429	5'	PC-5p-395103_7	ATGAGATGATAAACAGAATATGGT	24	cam_scaffold646462	-	1205	1468	aaactaatataattataatgcATGAGATGATAAACATAATATGGTaaaaaaatatggtcatcatatcattattgagatcattattgtttaccatcaataatgctaggatgaccacattttcttactatattttgcttacaatctcatatgttaatattgttttgg	New	gp4	...((((.(((((..((((..(((((((..(((.((.((((((((((.(((((.((((((((.((.(((((((((...((....)).......))))))))).)).)))))))).))))).)))))))))).)).)))..)))))))..))))..))))).))))	162	24.2	-51.4	1.3	3	3	4	3.52261	3.52933	2.95218	1.19322	0.254863	1.1955	0.257615	0.998095	-0.00275142
csn-miRn430	5'	PC-5p-220296_10	AAATTTGTGACCCTTAGATTACCT	24	cam_scaffold652210	+	2532	2795	agaatcatgaaatttttttcatgaaaatgatcatgaaAAATTTGTGACCCTTAGATTACCTtgattagtgggtggtactttattgtaagtgtaatccaaaggtcacaaatctttcatgatcattttcatgaaaaaattttcatgatacc	New	gp4	...(((((((((.(((((((((((((((((((((((((.((((((((((.((.((((((((((..((((..(......)..)))))))).)))))).)).)))))))))).))))))))))))))))))))))))).)))))))))...	143	28.9	-71.7	1.7	3	2	10	3.52261	2.35289	7.38045	0.477289	-1.06706	0.3188	-1.64928	1.49714	0.582211
csn-miRn431	3'	PC-3p-119156_20	AACCACACAATGTAGTACTCTAGG	24	cam_scaffold655054	+	742	1005	accaaggatcctctagagtgaaatttccctaaagtttcctagagtgttacattgtgtggttgagatttactgacaagtcacatcagaaaaattgatgtgacttgccagtaaatctcAACCACACAATGTAGTACTCTAGGaaactttaggaaaaaatcactctagaggatccttgct	New	gp4	..(((((((((((((((((((..(((.((((((((((((((((((..(((((((((((((((((((((((((.(((((((((((((.....))))))))))))).)))))))))))))))))))))))))..)))))))))))))))))).)))..)))))))))))))))))))..	173	37.9	-130.5	1.9	3	1.5	8	3.52261	1.76467	5.90436	0.596611	-0.745137	0.298875	-1.74239	1.99619	0.997249
csn-miRn432	5'	PC-5p-735342_3	TGTTGAATAGTTGACCATTAACTC	24	cam_scaffold664219	+	1530	1793	ttgatatcaTGTTGAATAGTTGACCATTAACTCatctaaaagcttacgattttaagtgagttggtggtcaactattcaatttgatatgaa	New	gp4	((.((((((..(((((((((((((((..((((((..(((((........)))))..))))))..)))))))))))))))..)))))).))	90	30	-43.9	1.6	0	3	4	0.01	3.52933	2.95218	0.00338733	-8.20564	1.1955	0.257615	0.0028334	-8.46325
csn-miRn433	3'	PC-3p-1723857_2	AACAAATGTGAGATCTTGGACCCA	24	cam_scaffold680376	-	1	243	acaaatGTGGACTCGAGATCTTACATTTGTtgggttctgaagaaaacggttctAACAAATGTGAGATCTTGGACCCAtattgggcaacaagcacctttga	New	gp4	...(((((((..((((((((((((((((((((((..(((.......))).))))))))))))))))))))))..)))))))((((.....)).)).....	78	41	-41.5	1	1.5	1	5	1.7613	1.17644	3.69022	0.477289	-1.06706	0.3188	-1.64928	1.49714	0.582211
csn-miRn434	5'	PC-5p-776258_3	AATGGCTCAAATCACTTAAAATGA	24	cam_scaffold681164	+	504	767	aataatgttaggtaatttaaaattttatgattcaAATGGCTCAAATCACTTAAAATGAtattattttgatagattttgagtgtaaaacAATGTCGTTTTGACAGATTTGAGCCatttgagtaacaaaattgtgagctatcaaatattttt	New	gp4	...((((((.((((..(((.((((((...((((((((((((((((((..(((((((((((((.(((((..............))))).)))))))))))))..))))))))))))))))))...)))))).)))..)))).))))))...	144	24	-48	1.3	3	0	2	3.52261	0.01	1.47609	2.38645	1.25486	0.00677466	-7.20564	352.261	8.4605
csn-miRn435	5'	PC-5p-772648_3	ACAGTCCAGAGAGATTAATAGTCC	24	cam_scaffold682057	+	1	174	ccaatggatttgggactaACAGTCCAGAGGGATTAATAGTCCggtgtcaaaattttaaaccaaataatggactattaatcctaatggactaatagtccaatctcatgaa	New	gp4	...(((((((..((((((..((((((..(((((((((((((((((.............))).......))))))))))))))..))))))..)))))))))).)))...	103	35.8	-43.4	1.1	3	0	1	3.52261	0.01	0.738045	4.77289	2.25486	0.0135493	-6.20564	352.261	8.4605
csn-miRn436	5'	PC-5p-1678075_2	AATCACGTTGATTGAACATCGATA	24	cam_scaffold684080	-	1209	1472	gttcaatttgtaaaactcgtcgagtactatatgcctgtaaaaAATCACGTTGATTGAATATCGATAgctatgtgaacaaaaagttttttatcaaccgtctattgttttaccgtctatttttttaatacaaaacgtatttgatcatatagctattgatatccgatcaacgtgattttttgnnn	New	gp4	........((((..((((...))))..))))......(((((((((((((((((((.((((((((((((((((((.((((..(((((.(((...........((......))............))).)))))...)))).)))))))))))))))))).)))))))))))))))))))...	142	29.1	-54.9	1	1	3	1	1.1742	3.52933	0.738045	1.59096	0.669901	4.782	2.25761	0.332698	-1.58771
csn-miRn437	3'	PC-3p-398838_6	ATGAATGGTGTAGATCAGTAAGGG	24	cam_scaffold690727	+	5803	6066	tagagaccccctttgtggaggacccccacaaccccctttgtgatccacaccattcatgatgtggaccccacacatacatgagtgggccccacacatcATGAATGGTGTAGATCAGTAAGGGagttatggggatcctccacaaagggagtctgact	New	gp4	...((((.((((((((((((((.(((((.(((.(((((..(((((.(((((((((((((((((...(((((.((....)).))))).....))))))))))))))))).)))))..))))).))).))))).)))))))))))))).))))....	148	52.3	-100.4	1.2	3	3	10	3.52261	3.52933	7.38045	0.477289	-1.06706	0.4782	-1.06431	0.998095	-0.00275142
csn-miRn438	5'	PC-5p-267569_9	GGTATGGGCGAGGCGGTAAGA	21	cam_scaffold691183	-	1886	2146	cagttggagaaagcggaaagggagcaaaagagctgttggaatcttgcGGTATGGGCGAGGCGGTAAGAgagagttctctcgatgatcgattgattgatactctttccgactccgcccatgccattggattccgattgctcctccctctcctcctctctccttt	New	gp4	.....(((((.((.(((.((((((.....((((..(((((((((...((((((((((..((((.(((((.(((....)))....(((((....))))).))))).))).)..))))))))))...)))))))))..)))))))))).)))..)).)))))...	155	51.5	-79.1	0.9	4	5	16	4.69681	5.88222	11.8087	0.397741	-1.3301	0.498125	-1.00542	0.798476	-0.32468
csn-miRn439	3'	PC-3p-488047_5	ATAGCACTCTAGGAAACTTTAGAA	24	cam_scaffold694160	+	445	708	atactctagagtgatttttttctaaaattttctagagtgctacattgtgtggttgagatttactggcaagtcacatcaatttttctgatgtgacttgccagtaaatctgaaccatacaatATAGCACTCTAGGAAACTTTAGAAaaatttcactctagaggatccttggtgccaagaaagggccaagccaaaaccgagaaa	New	gp4	...(((((((((((..((((((((((.(((((((((((((((.(((((((((((.(((((((((((((((((((((((.......))))))))))))))))))))))).))))))))))).))))))))))))))).))))))))))..)))))))))))....((((((.((......))))))))..............	157	36.8	-120.1	1.6	5	1	11	5.87101	1.17644	8.11849	0.723165	-0.467603	0.144909	-2.78678	4.99047	2.31918
csn-miRn440	3'	PC-3p-397804_6	TAGATACAAATGTGTGTGGATGAA	24	cam_scaffold700388	-	2578	2841	tatcgtttatctattcatccactcatatttgtatctttaaaaataaataataattgtgatttaaagtattaaaatgaatgaataggtaatactttaaatcataattattatttatttttgTAGATACAAATGTGAGTGGATGAAtgggtaaacgatatcc	New	gp4	((((((((((((((((((((((((((((((((((((..(((((((((((((((((((((((((((((((((..((......))...)))))))))))))))))))))))))))))))))..))))))))))))))))))))))))))))))))))))...	157	21.9	-89.8	2.6	2	3	2	2.3484	3.52933	1.47609	1.59096	0.669901	2.391	1.25761	0.665396	-0.587714
csn-miRn441	3'	PC-3p-825800_3	AGAGAATGAGACAAATGATTTATA	24	cam_scaffold700639	-	4473	4736	caatatggatcatctgtctcactttctgtaacagacaccattgtctgttgttctatatttttttaatcattgattttaatgacatgatgatatgtgagagatatgagacttgatgagatAGAGAATGAGACAAATGATTTATActctcagaatgtaatatacactc	New	gp4	...(((..(((((.(((((((.(((((((((((((((....))))))))((..((((((((((..((((((..............))))))....))))))))))..))........))))))).))))))).)))))..)))......((.((((...)))).))	140	30.7	-44.5	0.9	7	1	6.5	8.21941	1.17644	4.79729	1.71335	0.776816	0.245231	-2.02779	6.98666	2.8046
csn-miRn442	5'	PC-5p-1807727_2	ATTGGTATAGAACTTGTAGACCCG	24	cam_scaffold704826	+	382	645	aagtaaaatttcaaaagttaactcatccttcaATTGGTATAGAACTTGTAGACCCGcactccaattgatatagaatttgcattatgtcttgccacctcatttgtgaggattgtggggtctagaagttctatatcaattagagtgtggattcacttttgaaattttaatg	New	gp4	...(((((((((((((((.((..((..((..((((((((((((((((.(((((((.(((.......(((((((........)))))))......(((((....)))))...)))))))))).))))))))))))))))..))..))..)).)))))))))))))))...	163	33.7	-70.3	1.2	4	1	1	4.69681	1.17644	0.738045	6.36385	2.6699	1.594	0.672652	3.99238	1.99725
csn-miRn443	3'	PC-3p-158965_15	CAATGCCAAAGCTGTCACATCACC	24	cam_scaffold706388	+	356	619	atactgttggggatgatgatgtgatagatttggtaatgccaaagcttgtgccaaatttggcaaccactaaatatggcaggttggggaaaaaattggtctcaagtggctgccaaacgttggCAATGCCAAAGCTGTCACATCACCtttcccaactgtattctcgccatcccttca	New	gp4	((((.((((((((...(((((((((((.(((((((.((((((.((....))....(((((((.(((((......(((..(((........)))..)))...))))).)))))))..)))))).))))))).)))))))))))...)))))))).))))................	158	44.8	-70.2	0.9	11	9	30	12.9162	10.588	22.1413	0.583353	-0.777558	0.4782	-1.06431	1.21989	0.286755
csn-miRn444	5'	PC-5p-131572_18	TGATGTGATAGATTTGGTAATGCC	24	cam_scaffold706388	+	252	515	tggtgagaatactgttggggatgaTGATGTGATAGATTTGGTAATGCCaaagcttgtgccaaatttggcaaccactaaatatggcaggttggggaaaaaattggtctcaagtggctgccaaacgttggcaatgccaaagctgtcacatcacctttcccaactgtattc	New	gp4	......((((((.((((((((...(((((((((((.(((((((.((((((.((....))....(((((((.(((((......(((..(((........)))..)))...))))).)))))))..)))))).))))))).)))))))))))...)))))))).))))))	162	44	-74.1	1	9	5	10	10.5678	5.88222	7.38045	1.43187	0.517898	0.797	-0.327348	1.79657	0.845245
csn-miRn445	5'	PC-5p-1237471_2	AGCTCAAAATTTTATGACTCAAGT	24	cam_scaffold713267	-	3028	3291	tatatatatattgaaaaatgtttggcAGCTCAAAATTTTATGACTCAAATggctcaaatctgtcaaaacgatgtcgttttacacttatttacactaaaaacgacgtcattttgagccatttgagccacaaaattttgagctacctagtattgttgatatatatttt	New	gp4	...((((((((..(..(((..(.((.(((((((((((((.((.(((((((((((((((...........(((((((((((................)))))))))))..))))))))))))))).)).))))))))))))).)).)..))).)..))))))))...	160	29.5	-61.4	1.3	0	3.5	2.5	0.01	4.11755	1.84511	0.00541973	-7.52756	2.2316	1.15808	0.00242863	-8.68564
csn-miRn446	3'	PC-3p-296531_8	AGAAGAGAATGTATTTGAAACAAA	24	cam_scaffold716245	+	1165	1428	catttgacttaaatttagggagtcactattctcattttACTTTGTTCTGAATATACTCTCTTCtttgttcttgttatatgtagttacattaatgcccttagaattaagaacaaAGAAGAGAATGTATTTGAAACAAAgtggaataggaataacagctccctaaatttatatacaatat	New	gp4	...(((...((((((((((((((...(((((..(((..((((((((..(((((((.(((((((((((((((((....((((....))))...............))))))))))))))))).)))))))..))))))))..)))..)))))...))))))))))))))....)))...	172	28.1	-67.9	1.4	3	0	4	3.52261	0.01	2.95218	1.19322	0.254863	0.00338733	-8.20564	352.261	8.4605
csn-miRn447	3'	PC-3p-765654_3	ATGTATCAATGGTAGAGATTCAAA	24	cam_scaffold730655	-	180	443	aacaatgattgagactctcattttttagagactcccacaattttttttggatctctaccattgatggtgtagatctcacacatatatgagtgggtcccatacATGTATCAATGGTAGAGATTCAAAagaagttgtggaaatctttaaaaaatggggcctcaagcattttt	New	gp4	...((((.(((((.(.(((((((((((((((...((((((((((((((((((((((((((((((((((((.((((.(((.((....)).)))))))..))))...))))))))))))))))))))))))))))))))...)))))))))))))))).))))).))))...	164	35.3	-80.5	1.3	5	2	4	5.87101	2.35289	2.95218	1.9887	0.991829	0.797	-0.327348	2.49524	1.31918
csn-miRn448	3'	PC-3p-591036_4	GCACTCTAGGAAACTTTAAGAAAA	24	cam_scaffold730961	+	1976	2239	ctctagagtgatttttttctaaagtttcctagagtgttacattgtgtggttgagatttattggcaagtcacatcaatttttctgatgtgacttgccagtaaatctcaaccacacaatgtaGCACTCTAGGAAACTTTAAGAAAAtttcactctagaaga	New	gp4	.((((((((((..((((..((((((((((((((((((((((((((((((((((((((((((((((((((((((((.......))))))))))))))))))))))))))))))))))))))))))))))))))))))))..))))..))))))))))...	155	34.6	-119.2	2.2	0.5	2	4.5	0.587101	2.35289	3.3212	0.176774	-2.50002	0.708445	-0.497273	0.249524	-2.00275
csn-miRn449	3'	PC-3p-1448490_3	AGGTCGCTTTCGATGAATAGTAAT	24	cam_scaffold734860	+	650	913	nnntttgatttaatgagaaatgttttgaaaaataagctattACTGTTCATCGAAAGCGACCGTGGcctattatttcaacctttcatataataggtcaAGGTCGCTTTCGATGAATAGTAATagttgatatttcaaaacatttctcgtaaaatcaaagagtgcacaatgacttacatagtaactttccta	New	gp4	...((((((((.((((((((((((((((((.((.(((((((((((((((((((((((((((.(((((((((((.............))))))))))).))))))))))))))))))))))))))).)).)))))))))))))))))).))))))))((((..((.(((.....))).)).)))).....	153	30.7	-91.4	1.6	0	3	2.5	0.01	3.52933	1.84511	0.00541973	-7.52756	1.9128	0.935687	0.0028334	-8.46325
csn-miRn450	3'	PC-3p-947211_3	TCGGATCTGGTAAGTTCT	18	cam_scaffold739141	+	1	210	gacatcctagaaacgtatcggctccgactcaatgaatcaaaatgtgcaattggagTCGGATCTGGTAAGTTCTtgggatann	New	gp4	...((((((..(((.((((((.(((((((((((....(.....)....))).)))))))).)))))).)))..))))))...	76	42.7	-30.4	0.9	3	5	0	3.52261	5.88222	0.01	352.261	8.4605	588.222	9.20022	0.598857	-0.739717
csn-miRn451	5'	PC-5p-1572971_2	GATTCGAAACTGTCAAAATGACGT	24	cam_scaffold739205	-	713	976	aatccaggttttatacatacaacaatgctaggtagtcacaaattttgtggtttaaatGATTCGAAACTGTCAAAATGACGTcattttaggtgcaaaacaaatcaaaacaACATCGTTTTAACAGTTTCGGATCatttaagccacataaattgtggccaccaaa	New	gp4	..............................(((.(((((((.((.(((((((((((((((((((((((((.(((((((.((..((((.(((.........)))))))..)).))))))).))))))))))))))))))))))))).)).))))))).)))...	130	33.1	-60.7	1.1	0	0	4.5	0.01	0.01	3.3212	0.00301096	-8.37556	0.00301096	-8.37556	1	0
csn-miRn452	5'	PC-5p-867775_3	ACCTTGAAATCGCATGTTGAAAAT	24	cam_scaffold740118	+	57	320	gaaatacaatttcACCTTGAAATCGCATGTTGAAAATacaatttatgatgacatgaatttcactttttgaaattacatttttAACATGCGATTTCGAGGtggaattatatgtt	New	gp4	...(((.((((((((((((((((((((((((((((((...(((((((....)))))))((((.....)))).....)))))))))))))))))))))))))))))).)))...	107	27.4	-46.2	1.5	4	0	1	4.69681	0.01	0.738045	6.36385	2.6699	0.0135493	-6.20564	469.681	8.87554
csn-miRn453-3P	3'	PC-3p-12794_150	TACGGGTTCATAGATGAAGAGT	22	cam_scaffold742879	-	1	167	tattattttaatTCTTCATCTATGAATTCGTACatgttaacttgtcaatttaaaaaccgcacaaatatgatctttttggatgtgatcggcgaagatatatagaattgaaggattaacatgTACGGGTTCATAGATGAAGAATaaattgatattt	New	gp4	(((((.(((.((((((((((((((((..(((((((((((((((.(((((((..................((((....))))...(((......))).....)))))))))).))))))))))))..))))))))))))))))))).)))))...	151	27.9	-55.2	1.3	66	42	72.5	77.4973	49.4106	53.5082	1.44833	0.534386	0.923421	-0.11494	1.56843	0.649325
csn-miRn453-5P	5'	PC-5p-55649_40	TCTTCATCTATGAATTCGTAC	21	cam_scaffold742879	-	1	167	tattattttaatTCTTCATCTATGAATTCGTACatgttaacttgtcaatttaaaaaccgcacaaatatgatctttttggatgtgatcggcgaagatatatagaattgaaggattaacatgTACGGGTTCATAGATGAAGAATaaattgatattt	New	gp4	(((((.(((.((((((((((((((((..(((((((((((((((.(((((((..................((((....))))...(((......))).....)))))))))).))))))))))))..))))))))))))))))))).)))))...	151	27.9	-55.2	1.3	10	30.5	21	11.742	35.8815	15.4989	0.757602	-0.400489	2.3151	1.21107	0.327244	-1.61156
csn-miRn454	5'	PC-5p-310245_7	TTGAAGCAAGCCACCAAACAA	21	cam_scaffold744205	-	6590	6850	actataagataattgtTTGAAGCAAGCCACCAAACAAcatccctgcccagatgccctttgcactgaggaTGTTGGTTGGTGGCTTGCTTCaaacggttatcttattgt	New	gp4	((.(((((((((..(((((((((((((((((((.((((((((.....(((.(((.....)))))).)))))))).)))))))))))))))))))..))))))))).))	108	43.5	-62.9	1.3	3.5	1.5	3	4.10971	1.76467	2.21413	1.85612	0.892293	0.797	-0.327348	2.32889	1.21964
csn-miRn455	3'	PC-3p-252593_9	GTAGCACTTTAAGAAACTTTAGAG	24	cam_scaffold744306	-	27	290	atcttctagagtgattttttcttAAAGTTTCCTAAAGTGTTACAGTGTatgattgagatttactggcaagtcacatcaatttttctgatgtgacttgccaataaatctcaaccatacactGTAGCACTTTAAGAAACTTTAGAAaaatttcactctagaggatcct	New	gp4	((((((((((((((.((((((.(((((((((.(((((((((((((((((((.((((((((((.(((((((((((((((.......))))))))))))))).)))))))))).))))))))))))))))))).)))))))))))))))..))))))))))))))...	163	32.5	-104.7	1.9	5	2.5	9.5	5.87101	2.94111	7.01142	0.837349	-0.256099	0.419474	-1.25335	1.99619	0.997249
csn-miRn456	5'	PC-5p-104641_22	ACGCAGGAGAGATGATGCCAA	21	cam_scaffold748263	+	195	455	attccaatttccaaacatgaagaagaagaggaagacgatgacgatttcctgcattgaaaggttctctACGCAGGAGAGATGATGCCAAcatacatgccatttttagaatgagatggctggtgtgTTGGCATCATTGCTCCTACGTAGCaaacctttgcaagtgcgct	New	gp4	............................(((((..((....))..)))))(((((((((((((..(((((.(((((..(((((((((((((((..((((((((......))))))))..)))))))))))))))..))))).)))))..))))))).))).)))...	114	43.7	-71.4	1	6	6.5	8	7.04521	7.64688	5.90436	1.19322	0.254863	1.29513	0.373092	0.921318	-0.118229
csn-miRn457	5'	PC-5p-711455_3	ATACTAATTAGTGCATGTAGTACC	24	cam_scaffold748473	-	257	520	ATACTAATTAGTGCATGTAGTACCatcgttattgaaaacttaatgaatttcggtggtgctatatgcactaattaata	New	gp4	....(((((((((((((((((((((((((((((((....)))))))....))))))))))))))))))))))))...	70	29.9	-38.6	1.7	1	0	8	1.1742	0.01	5.90436	0.19887	-2.3301	0.00169366	-9.20564	117.42	6.87554
csn-miRn458	3'	PC-3p-1318861_2	ACACCACTCTAGAAAACTTTAGGA	24	cam_scaffold755446	+	479	742	aaatttttttttcctaaaattttctaaagtggtgtattgtgtggttgagattcaatgctaaaaaatagatgtgatttgtcattaaatctcaaccatacaatACACCACTCTAGAAAACTTTAGGAaaaaagaggat	New	gp4	...(((((((((((((((.(((((((.(((((((((((((((((((((((((.((((..(((..((....))..)))..)))).))))))))))))))))))))))))).))))))).)))))))))))))))...	130	27.9	-66.4	1.7	1	3	3	1.1742	3.52933	2.21413	0.530321	-0.915062	1.594	0.672652	0.332698	-1.58771
csn-miRn459	5'	PC-5p-10144066_1	ATGACTCAAAACTGCCAAAATGAC	24	cam_scaffold760170	-	1174	1437	atatatgaaaatcaacaatgctagagggtcacaatttttgtggccacaATGACTCAAAACTGCCAAAACGACgtcgttttgggtgcaaaacatgccaaaacgacgtcattttgacagttttgagccattatggctacaaaaattgtgaccctcaaa	New	gp4	.......................(((((((((((((((((((((((.((((.((((((((((.(((((.((((((((((((((((.....))).))))))))))))).))))).)))))))))).)))).)))))))))))))))))))))))...	130	39.1	-87.6	1.4	2	1.5	5.5	2.3484	1.76467	4.05924	0.578532	-0.789531	0.434727	-1.20182	1.33079	0.412286
csn-miRn460	3'	PC-3p-6941241_1	ATCAGATTTAAACCGTTGGATCATC	25	cam_scaffold764126	-	2568	2832	ctctatttacactctctccttgtctccctacttgcaatgatggagatgcattttagaatgatccaatggtttagatttggctattttaaaatttaaaaaaaaaaattattttttgaaataATCAGATTTAAACCGTTGGATCATCctaaggtgcatctccaccattgcaagtaggaatgcaagaagagagtgcaagtagtg	New	gp4	..((((((.((((((((.(((((...(((((((((((((.((((((((((..((((.((((((((((((((((((((((..((((((((((..(((.........)))..))))))))))..)))))))))))))))))))))).))))..)))))))))).)))))))))))))...))))).)))))))).))))))..	197	33.8	-112.2	1.7	0	1	7.5	0.01	1.17644	5.53533	0.00180658	-9.11253	0.212533	-2.23424	0.0085002	-6.87829
csn-miRn461	5'	PC-5p-166539_14	GTTTTGTGACCCTTGAATTACACT	24	cam_scaffold768949	+	1096	1359	ggtatcatgaaaaacctttcatgaaaataatcatgaaaGTTTTGTGACCCTTGAATTACACTtagaataaagtaccacatactaatcAAGGTAATTCAAGAATCATAAATCttttatgatcattttcataaatttttttttcatgatcgt	New	gp4	...(((((((((((...((.((((((((.((((((((((.(((((((..((((((((((.(((.((....((((.....))))..)))))))))))))))..))))))).)))))))))).)))))))).))....)))))))))))...	144	26	-50.1	1.3	7	2	18	8.21941	2.35289	13.2848	0.618708	-0.692669	0.177111	-2.49727	3.49333	1.8046
csn-miRn462	3'	PC-3p-632161_4	ATTGTGACCTCAAAAATTGTGACT	24	cam_scaffold774376	-	255	518	aacaatgttagagggtcacaatttttgtggccgcaattgctcaaaactggtaaaacgacgtcgttttggcatgttttgcaccaaaaacgacgtcgttttggcagttttgagccATTGTGACCTCAAAAATTGTGACCttcaaacattttcct	New	gp4	...((((((.(((((((((((((((((.((.((((((.(((((((((((..((((((((((((((((((..((.....)))).))))))))))))))))..))))))))))).)))))).)).))))))))))))))))).)))))).....	144	40.8	-84.5	1.4	0	1	6	0.01	1.17644	4.42827	0.00225822	-8.7906	0.265667	-1.91231	0.0085002	-6.87829
csn-miRn463	3'	PC-3p-678247_3	ACAAAAATTGTGGCACTCAAACAT	24	cam_scaffold775425	+	1182	1445	aacaatgttagagggccataatttttgtggccacaatggctcaaaactgtcaaaacgtcattttaacagttttgagccattatgaccACAAAAATTGTGGCACTCAAACATtttcctaac	New	gp4	...((((((.(((.((((((((((((((((.((.((((((((((((((((.((((.....)))).)))))))))))))))).)).)))))))))))))))).))).))))))........	109	36.7	-61	1.4	3.5	5	7	4.10971	5.88222	5.16631	0.795482	-0.330099	1.13857	0.187225	0.698666	-0.517325
csn-miRn464	3'	PC-3p-452269_5	GCACCACTCTAGGAAACTTTAGAA	24	cam_scaffold775717	+	136	399	caccaaggatcctctagagtgtttttttcctaaagtttcctaaagtggtgtattgtgtggttgagatttaatgttgaaaaattgatgtgacttgtcattaaatctcaaccacacaatGCACCACTCTAGGAAACTTTAGAAaaaaaaaactctagaggatccttgctc	New	gp4	...(((((((((((((((((.(((((((.(((((((((((((.((((((((((((((((((((((((((((((.......((....)).......)))))))))))))))))))))))))))))).))))))))))))).))))))).)))))))))))))))))...	162	35.7	-105	1.8	0	2	6.5	0.01	2.35289	4.79729	0.00208451	-8.90608	0.490462	-1.02779	0.0042501	-7.87829
csn-miRn465-3P	3'	PC-3p-21435_95	TTGAGATTCATTTGTGGCATGGTC	24	cam_scaffold780507	+	449	712	gaaagttattagtgccgtgtaatgtggTCATGTCACAAATGAATATCAACCatttatttgtgtgagcctatacaaatgaatctcaactatttatttgtgtgaacccacacaaatgaatgaTTGAGATTCATTTGTGGCATGGTCacatcacacgacattcaataacttctcata	New	gp4	((((((((((((((.(((((.(((((..((((((((((((((((.((((.((((((((((((((....(((((((((((((.......)))))))))))))....)))))))))))))).)))).))))))))))))))))..))))).))))).)))).)))))))).))...	171	34.5	-84.3	1.4	41.5	20	47.5	48.7294	23.5289	35.0571	1.39	0.475085	0.671158	-0.575275	2.07105	1.05036
csn-miRn465-5P	5'	PC-5p-29363_72	TCATGTCACAAATGAATATCAACC	24	cam_scaffold780507	+	449	712	gaaagttattagtgccgtgtaatgtggTCATGTCACAAATGAATATCAACCatttatttgtgtgagcctatacaaatgaatctcaactatttatttgtgtgaacccacacaaatgaatgaTTGAGATTCATTTGTGGCATGGTCacatcacacgacattcaataacttctcata	New	gp4	((((((((((((((.(((((.(((((..((((((((((((((((.((((.((((((((((((((....(((((((((((((.......)))))))))))))....)))))))))))))).)))).))))))))))))))))..))))).))))).)))).)))))))).))...	171	34.5	-84.3	1.4	15.5	14.5	38.5	18.2001	17.0584	28.4147	0.640518	-0.64269	0.600338	-0.736153	1.06693	0.0934639
csn-miRn466-5p	5'	PC-5p-52534_44	TCGTTTACTGATTCATCCACT	21	cam_scaffold782247	-	135	395	tcaaattaattaaattaattagttaTCGTTTACTCATTCATCCACTcacatttatattcattttaatactttaaatcacaattattatttatttttgtagatacaaatatgagtagataaatgaataaacaatatccgattaacttaattttttata	New	gp4	...((..((((((.((((((...(((.(((((.(((((.(((.(((((.((((.((((...(((((....)))))..((((..((.....))..)))).)))).)))).))))).))).))))).))))).)))...)))))).))))))..))...	151	17.8	-26.8	1	6	5.5	10.5	7.04521	6.47044	7.74947	0.909122	-0.137454	0.834953	-0.260234	1.08883	0.122779
csn-miRn466-3p	5'	PC-5p-9766_191	GGAGCGACTTGAGATCACATC	21	cam_scaffold793980	+	419	679	aaaaaatgtggatgggtctaacaGGAGCGACTTGAGATCACATCaaggtgcatctgatcttattgtgtttgatgatgtgttctcaggtcgtccctgtgggacttccttctactgtttaag	New	gp4	...(((((((((.(((((..(((((..((((((((((.(((((((....((((...........))))....))))))).))))))))))..)))))..)))..)).))))).))))...	114	43.3	-50.7	1	56	73	80	65.7553	85.8804	59.0436	1.11367	0.155328	1.45453	0.540549	0.765662	-0.385221
csn-miRn467-3P	3'	PC-3p-958251_3	TGAACCATTTGAGTCACACTT	21	cam_scaffold794668	+	2956	3219	tatgatatttggatagaaaaatatttgagggtcacAAAAAGTGTGGCTCAAATGGTTTAaaattgtttaaatgacgtcgttttgtatcgttttatatttaaaacgatgtcgttttaacagtttTGAACCATTTGAGTCACACTTtttgtggccctctaccattactctatttggatatc	New	gp4	...((((((..((((((..(((....(((((((((((((((((((((((((((((((((((((((((.((((((((((((((((..............)))))))))))))))).)))))))))))))))))))))))))))))))))))))))))....)))..))))))..))))))	176	31.3	-100.5	1.8	2	6	2	2.3484	7.05866	1.47609	1.59096	0.669901	4.782	2.25761	0.332698	-1.58771
csn-miRn467-5P	5'	PC-5p-770041_3	AAAAAGTGTGGCTCAAATGGTTTA	24	cam_scaffold794668	+	2956	3219	tatgatatttggatagaaaaatatttgagggtcacAAAAAGTGTGGCTCAAATGGTTTAaaattgtttaaatgacgtcgttttgtatcgttttatatttaaaacgatgtcgttttaacagtttTGAACCATTTGAGTCACACTTtttgtggccctctaccattactctatttggatatc	New	gp4	...((((((..((((((..(((....(((((((((((((((((((((((((((((((((((((((((.((((((((((((((((..............)))))))))))))))).)))))))))))))))))))))))))))))))))))))))))....)))..))))))..))))))	176	31.3	-100.5	1.8	3	1	1	3.52261	1.17644	0.738045	4.77289	2.25486	1.594	0.672652	2.99428	1.58221
csn-miRn468	5'	PC-5p-497391_5	GTCAGTGGGACCCACTCTCTAGAG	24	cam_scaffold798099	+	99	362	gatacattttactaatttgggaacactaatagattactaatgaggtagaaatttaaaaaaaaaaaaaaaaacttaaggtcaaaacatcatatcaGTCAGTGGGACCCACTCTCTAGAGctcctttagtgctcccaatttagagcTCTAAAGAGTGGGTCCCACTGACTgatatgatgttttgaccttaagtttttttttttttttttaaaaaaaaattttcaccttattagtcgt	New	gp4	...........(((..((((.....)))))))...(((((((((((.(((((((((((((((((((((((((((((((((((((((((((((((((((((((((((((((((.((((((((....(((.......)))..)))))))).))))))))))))))))))))))))))))))))))))))))))))))))))))))))))))).......)))))))))))))))...	197	30.6	-126	1.8	4	1	3	4.69681	1.17644	2.21413	2.12128	1.08494	0.531334	-0.91231	3.99238	1.99725
csn-miRn469	3'	PC-3p-759730_3	CCACACAATGTAGTACTCTAGGAA	24	cam_scaffold803390	+	171	434	taaggatcctctagagtgatttttttctaaagttttctagagtgctacattgtgtggttgagatttactggtaagtcacatcaatttttctgatgtgacttgccagtaaatctcaaCCACACAATGTAGTACTCTAGGAAactttagggaaatttcactctagaggatccttg	New	gp4	(((((((((((((((((((..(((..(((((((((((((((((((((((((((((((((((((((((((((((((((((((((.......)))))))))))))))))))))))))))))))))))))))))))))))))))))))))..)))..)))))))))))))))))))	173	36.4	-139.1	2.2	0	3	2	0.01	3.52933	1.47609	0.00677466	-7.20564	2.391	1.25761	0.0028334	-8.46325
csn-miRn470	3'	PC-3p-783489_3	TAGCACTCTAGAAAACTTTAGAAA	24	cam_scaffold803390	-	78	341	tcctctagagtgaaatTTCCCTAAAGTTTCCTAGAGTACTacattgtgtggttgagatttactggcaagtcacatcagaaaaattgatgtgacttaccagtaaatctcaaccacacaatgTAGCACTCTAGAAAACTTTAGAAAaaaatcactctagaggatccttactcct	New	gp4	(((((((((((((..(((..(((((((((.(((((((.(((((((((((((((((((((((((((.((((((((((((.....)))))))))))).))))))))))))))))))))))))))).))))))).)))))))))..)))..)))))))))))))...........	161	36.6	-108.9	1.7	4	2.5	4.5	4.69681	2.94111	3.3212	1.41419	0.499976	0.885556	-0.175345	1.59695	0.67532
csn-miRn471	5'	PC-5p-696159_3	AAAGAAAATGAGATATCCGTGCCT	24	cam_scaffold803847	+	142	405	ccttAAAGAAAATGAGATATCCGTGCCTcaacctgatctatttgtatcttattttctttgcat	New	gp4	...(((((((((((((((((..(((..((.....))..)))..)))))))))))))))))...	57	33.3	-18.2	0.9	3	3	1	3.52261	3.52933	0.738045	4.77289	2.25486	4.782	2.25761	0.998095	-0.00275142
csn-miRn472	3'	PC-3p-215420_11	ATAGCACTCTAGGAAACTTTAGGG	24	cam_scaffold806239	+	252	515	atcctctagagtgattttttcctaaagtttcctagagtgctacattgtgtggttgagatttactggcaagtcacatcaatttttctgatgtgacttgccaataaatctcaatcacacaatATAGCACTCTAGGAAACTTTAGGGaaatttcactctagaggatcctaccttc	New	gp4	((((((((((((((..((((((((((((((((((((((((((.(((((((((((((((((((.(((((((((((((((.......))))))))))))))).))))))))))))))))))).))))))))))))))))))))))))))..)))))))))))))).........	163	37.2	-124.4	1.9	3.5	3.5	8.5	4.10971	4.11755	6.27338	0.655103	-0.610207	0.656353	-0.607456	0.998095	-0.00275142
csn-miRn473	5'	PC-5p-479286_5	GTGGCTCAAATGGTTCAAAACTGT	24	cam_scaffold809652	+	514	777	gaataatgtttgagagccacaatttgtGTGGCTCAAATGGTTCAAAACTGTcaaaacgacgtcattttgacatgttttgtgctcaaaacgacgtcgttttgataattttaagctatttgaaccataaaaattgtggccttctaccattgccc	New	gp4	...(((((...((..((((((((((.(((((.((((((((((.((((.(((((((((((((((.(((((((((.....))).)))))).))))))))))))))).)))).)))))))))).))))).))))))))))..))...)))))...	146	36.8	-69.5	1.2	3	0	4.5	3.52261	0.01	3.3212	1.06064	0.0849382	0.00301096	-8.37556	352.261	8.4605
csn-miRn474	3'	PC-3p-200433_12	ACGAGAATTTGTATTGAACTTATG	24	cam_scaffold814509	+	1	240	aaattacgtaaattttcacaaatttatataagtaatcacacaaaagtacataaattaaatacaaatttatgtaagtttatgaaaacttatgtgattACGAGAATTTGTATTGAACTTATGtatttttatgagattagctatgtaaattagtgaaaatttatgtaatttttt	New	gp4	(((((((((((((((((((.((((((((((..(((((.((.((((((((((((.((.((((((((((..(((((...(((((....)))))...)))))..)))))))))).)).)))))))))))).)).)))))..)))))))))).)))))))))))))))))))...	168	18.7	-60.9	1.9	5	2	13	5.87101	2.35289	9.59458	0.611909	-0.708611	0.245231	-2.02779	2.49524	1.31918
csn-miRn475	3'	PC-3p-307128_7	ATGGTCTAAATTAACACATTGTGT	24	cam_scaffold815913	-	275	538	nnnatggaaagtctacataatgtgtcaatttggtttttgtaatttacacaatgtgtcaatttagtccttgtcaaaattgagcaaattaaaacaacATGGTCTAAATTAACACATTGTGTaaattacattgaccaaattgacacattgtgtagactttccgtcta	New	gp4	...((((((((((((((((((((((((((((((((..(((((((((((((((((((.(((((((.((.(((.....((((.....))))....))).)).))))))).)))))))))))))))))))..))))))))))))))))))))))))))))))))...	158	29.3	-90.7	1.9	2	4	6	2.3484	4.70577	4.42827	0.530321	-0.915062	1.06267	0.0876896	0.499047	-1.00275
csn-miRn476	5'	PC-5p-5023583_2	CTGTGACTCAAATGGCCCGAAAAT	24	cam_scaffold817467	-	206	469	tttaatttttgggcaatgattggttgccacaaattCTGTGACTCAAATGGCCCGAAAATgccaaaacgacgtcgttttgacattttcgagccatttaagccacataatttgtggccaccaaacattttccttaattttt	New	gp4	...((((...((..((((.(((((.((((((((((.((((.((.(((((((.((((((((.(((((((....))))))).)))))))).))))))).)).)))).)))))))))).))))).))))..))..))))...	133	37.4	-63.8	1.2	4	2	4.5	4.69681	2.35289	3.3212	1.41419	0.499976	0.708445	-0.497273	1.99619	0.997249
csn-miRn477	3'	PC-3p-322894_7	GGTGGAAAGGTGGGATCTCGAGTC	24	cam_scaffold822185	-	695	958	tgccgcatagaaaaaggtgaggcttgaggtcctacttttttaccttctcaaggagttgggtcccaacaaagtggggcttgaggttccatgttgttaggatccgccttctcaggaaGGTGGAAAGGTGGGATCTCGAGTCtcacttttttgtatgtgtct	New	gp4	...((((((.(((((((((((((((((((((((((((((..(((((((..(((((..((((((.(((((..(((..(.....)..)))..))))).))))))..)))))..)))))))..))))))))))))))))))))))))))))).))))))...	153	47.8	-98.4	1.3	14	9	25	16.4388	10.588	18.4511	0.89094	-0.166601	0.57384	-0.801279	1.55259	0.634678
csn-miRn478	5'	PC-5p-299748_8	AAAGGTGAGGCTTGAGGTCCTACT	24	cam_scaffold822185	-	798	1061	tatgtcacttttgattccaaataatttatgatttgccgcatagaaAAAGGTGAGGCTTGAGGTCCTACTtttttaccttctcaaggagttgggtcccaacaaagtggggcttgaggttccatgttgttaggatccgccttctcaggaaggtggaaaggtgggatctcgagtctcacttttttgtatgtg	New	gp4	...((((....))))..(((((........))))).((((((.(((((((((((((((((((((((((((((..(((((((..(((((..((((((.(((((..(((..(.....)..)))..))))).))))))..)))))..)))))))..))))))))))))))))))))))))))))).))))))	153	43.4	-98.6	1.2	6	4	9	7.04521	4.70577	6.6424	1.06064	0.0849382	0.708445	-0.497273	1.49714	0.582211
