# Supplementary material for: Genome-wide identification of microRNAs responsive to Ectropis oblique feeding in tea plant (Camellia sinensis L.)
Source: Sci Rep. 2017 Oct 19;7:13634. doi: 10.1038/s41598-017-13692-7 (PMC5648755; doi:10.1038/s41598-017-13692-7)
Supplement: Supplementary file 3 — Dataset 3 Table S3. Expression patterns of conserved and novel miRNAs identified in CK-Vs-GA [file 41598_2017_13692_MOESM3_ESM.xls]

## Sheet: miRNAs in CK-vs-GA
Table S3. Microarray analysis of conserved and novel miRNAs in Camellia sinensis
This is from the paper entitled ‘Genome-wide identification of microRNAs responsive to Ectropis oblique feeding in the tea plant (Camellia sinensis L.)’ by Anburaj Jeyaraj, Shengrui Liu, Xiao Zhang, Ran Zhang, Mingzhu Shangguan and Chao-Ling Wei.
Expression pattern of conserved miRNAs identified in CK-Vs-GA
miRNA	miRNA sequence	Expression signals in CK	Expression signals in GA	Fold change (GA vs. CK)	Pattern of regulation	p-value
csn-miR1511	AACCUGGCUCUGAUACCA	3974.6	5399.66	1.35854	Up	0.254642
csn-miR156a	CUGACAGAAGAGAGUGAGCAC	303.495	341.938	1.12667	"	0.641449
csn-miR156b	UGACAGAAGAGAGUGAGCACA	213.439	251.201	1.17692	"	0.654658
csn-miR162a	UCGAUAAACCUCUGCAUCCAGAA	213.064	242.754	1.13935	"	0.662726
csn-miR167a	UGAAGCUGCCAGCAUGAUCUA	2054.98	2217.21	1.07895	"	0.721973
csn-miR171h	UGAUUGAGCCGUGCCAAUAUC	1511.49	1530.45	1.01254	"	0.980141
csn-miR171m	UUGAGCCGCGUCAAUAUCUC	101.251	147.807	1.45981	"	0.316181
csn-miR172b	AGAAUCUUGAUGAUGCUGCAU	507.995	869.359	1.71135	"	0.116546
csn-miR172e	GGAAUCUUGAUGAUGCUGCAU	424.847	822.468	1.93592	"	0.1157
csn-miR172g-3p	AGAAUCUUGAUGAUGCUGCAUG	596.055	926.847	1.55497	"	0.184377
csn-miR390c-3p	CGCUAUCUAUCCUGAGUUUCA	92.8835	115.514	1.24364	"	0.741049
csn-miR395	CUGAAGUGUUUGGGGGAACUC	52.7919	82.6393	1.56538	"	0.892389
csn-miR395b	CUGAAGUGUUUGGGGGAACUU	77.1274	101.256	1.31285	"	0.979004
csn-miR398b	UGUGUUCUCAGGUCGCCCAU	30.6644	37.9453	1.23744	"	0.574812
csn-miR403	UUAGAUUCACGCACAAACUCUG	405.156	483.068	1.1923	"	0.156687
csn-miR535a	UGACAACGAGAGAGAGCACGC	6255.06	6647.33	1.06271	"	0.663563
csn-miR6149	AUACGCACCUGAAUCGGUAG	503.636	529.765	1.05188	"	0.972698
csn-miR160a-5p	UGCCUGGCUCCCUGUAUGCCA	161.813	109.632	0.677519	Down	0.358368
csn-miR164b	UGGAGAAGCAGGGCACGUGCC	1682.92	1254.48	0.745421	"	0.554284
csn-miR166c-3p	UCUCGGACCAGGCUUCAUUCU	16171.8	15046.3	0.930404	"	0.248167
csn-miR166c-5p	AAUGAAGUCUGAUCCAAGAUC	49.5044	43.8379	0.885535	"	0.722581
csn-miR166d	UCGGACCAGGCUUCAUUCCCCAG	9241.65	9123.37	0.987201	"	0.873378
csn-miR166e	GGAAUGUUAUCUGGCUCGAGG	986.157	957.371	0.970809	"	0.925848
csn-miR167c-5p	UGAAGCUGCCAGCAUGAUCUAU	1758.56	1579.61	0.898239	"	0.937657
csn-miR167d-5p	UGAAGCUGCCAGCAUGAUCUGA	1250.97	1044.04	0.834581	"	0.551758
csn-miR167e	UGAAGCUGCCAGCAUGAUCUGU	1049.84	768.027	0.731564	"	0.224983
csn-miR168a	CCCGCCUUGCAUCAACUGAAU	573.274	361.421	0.630451	"	0.134398
csn-miR168b	UCGCUUGGUGCAGAUCGGGAC	2133.86	1519.61	0.712141	"	0.216203
csn-miR171f	UAUUGGCCUGGUUCACUCAGA	46.5377	33.2856	0.71524	"	0.705724
csn-miR172g-5p	UGCGGCAUCAUCAAGAUUCAC	154.573	97.3143	0.62957	"	0.268573
csn-miR390c-5p	AAGCUCAGGAGGGAUAGCGCC	278.952	247.996	0.88903	"	0.650825
csn-miR393b	UCCAAAGGGAUCGCAUUG	81.9453	67.2757	0.820983	"	0.633455
csn-miR393c-5p	UCCAAAGGGAUCGCAUUGAUC	86.6878	86.0738	0.992918	"	0.800713
csn-miR394d	UUGGCAUUCUGUCCACCU	2498.87	1759.7	0.704198	"	0.21821
csn-miR396a-3p	GUUCAAUAAAGCUGUGGGAAA	78.9816	76.1857	0.9646	"	0.888426
csn-miR396a-5p	UUCCACAGCUUUCUUGAACUG	439.133	242.836	0.552989	"	0.228914
csn-miR396d-5p	UUCCACAGCUUUCUUGAACUU	132.595	76.434	0.576447	"	0.536575
csn-miR396e	UCCCACAGCUUUCUUGAACUG	4140.84	4102.73	0.990796	"	0.922995
csn-miR535b	GUGCUCUCUCUCGUUGUCAUA	332.138	164.57	0.495487	"	0.115893
csn-miR535c	UGACGACGAGAGAGAGCACGC	2218.43	1992.57	0.898186	"	0.317044
csn-miR482b	GGGAUUGGUGGCUUGGAAAGC	535.846	256.47	0.478627	"	0.0646948
csn-miR156e	UUGACAGAAGAAAGAGAGCAC	463.057	132.795	0.286778	"	0.15176
csn-miR319c	AUUGGACUGAAGGGAGCUCC	603.894	231.525	0.383387	"	0.530152
Expression pattern of novel miRNAs identified in CK-Vs-GA
miRNA	miRNA sequence	Expression signals in CK	Expression signals in GA	Fold change (GA vs. CK)	Pattern of regulation	p-value
csn-miRn115	AUAGCACUCUAGGAAACUUUAGAG	130.496	151.016	1.15725	Up	0.264861
csn-miRn116-3P	ACCACACAAUGUAGCACUCUAGAA	162.789	176.66	1.08521	"	0.536675
csn-miRn116-5P	AGUGCUAUAUUGUGUGAUUGAGAU	62.5691	93.9617	1.50173	"	0.102965
csn-miRn138	GAUUUAUGACCCUUGGAUUACACU	43.4932	75.2281	1.72965	"	0.00226055
csn-miRn14-3P	UUUCCAAGACCACCCAUGCCGA	4534.82	4892.3	1.07883	"	0.371567
csn-miRn149-5P	UCUUGGUUGCUUUACUCCUU	32.0256	46.0003	1.43636	"	0.276692
csn-miRn155	AAAAUUUAUGACCCUUGGAUUACC	32.4534	43.58	1.34285	"	0.0524092
csn-miRn163	UUUCCAAGUCCACCCAUUCCUU	5401.87	6204.13	1.14851	"	0.0188762
csn-miRn164	UUUCGUAACUCAAAUUUUGUGGCU	110.008	122.968	1.1178	"	0.593921
csn-miRn17	GACUCAAAAGUGACUCAAAUGGCC	38.3178	42.6368	1.11272	"	0.420279
csn-miRn180-5P	AAAUUCUGUGGCUCAAAUGUGGCUA	50.4459	55.3074	1.09637	"	0.541039
csn-miRn193	AUAACACUCUAGGAAACUUUAGGG	34.5299	47.5176	1.37613	"	0.157921
csn-miRn198	AUCUCAACCACACAGUGUAGCACU	51.354	55.2551	1.07596	"	0.63522
csn-miRn201	UGUAACACUCUAGGAAACUUUAGG	163.297	196.873	1.20561	"	0.111632
csn-miRn220	ACACCACUUUAGAAAACUUUAGGA	54.8365	57.6334	1.051	"	0.74387
csn-miRn223	AUAGAGACCAAAUUGACACAUUGU	52.0772	59.5404	1.14331	"	0.321849
csn-miRn228-3P	AGUGUCACGUUACGUUUAUGUAGG	145.923	183.714	1.25898	"	0.239099
csn-miRn229	AAACGUAACGUGACACUUAUGAUCA	93.0226	93.9076	1.00951	"	0.879039
csn-miRn235-3P	GAUUUGGGUUCGUAUGCAUGC	123.57	168.947	1.36721	"	0.334182
csn-miRn236-3P	AGGACCAAAUUGACACAUCAUGUA	45.6793	66.2077	1.4494	"	0.17071
csn-miRn24	AAAUUCUGUGGCUCAAAUGGUCCA	44.7797	50.8796	1.13622	"	0.296938
csn-miRn242	GUGUAAUCCAAGGGUCAUAAAUCU	52.1282	69.1309	1.32617	"	0.109321
csn-miRn244	UCUUGCCCAGACCUCCCAUACC	565.944	1143.86	2.02115	"	0.0760348
csn-miRn246	AUAGUGCAUUGUGUGGUUGAGAUU	709.837	736.097	1.03699	"	0.82183
csn-miRn26	GUAACACUCUAGGAAACUUUAGAA	70.6831	119.688	1.69331	"	0.113266
csn-miRn261	GAAACGGAAAAGAUGUGUGAAACU	32.1913	34.9171	1.08467	"	0.916758
csn-miRn263	UCAAGUUGAUCGGAUAUCAGAAACU	74.5795	108.942	1.46074	"	0.118461
csn-miRn266	AAUGUUUGAGGGCCACAAAAUCAG	156.556	197.873	1.26391	"	0.232897
csn-miRn27	ACUGUUUUGAGCCAUUGUGACCAC	56.3384	71.1922	1.26365	"	0.216887
csn-miRn282-5P	AGAACACGUCUCAAUUAGGUUGAC	74.259	116.838	1.57339	"	0.44498
csn-miRn283	ACAAUUUUGAGCCAUUUGAACCAC	77.0993	86.3347	1.11979	"	0.545872
csn-miRn285	AGUUUUGAACCAUUGUGACCACAA	47.0934	53.3478	1.13281	"	0.62308
csn-miRn305	GACGUUGUUUUGGCCAUUUGAACC	65.6443	71.1725	1.08421	"	0.579827
csn-miRn309	UGUGACCCUUAGAUUACCUUGAUU	42.787	104.315	2.43801	"	0.00382135
csn-miRn31	ACUUUUAGUAGAAUUUUUGGGGCC	32.5584	51.7283	1.58879	"	0.170672
csn-miRn313	AAAAAAUUGUGACCCUCUACCAUU	76.8045	113.793	1.48159	"	0.176686
csn-miRn319-3P	AUUCAGAAUGAUGUGGCAAUGGUA	160.017	290.13	1.81312	"	0.000744018
csn-miRn319-5P	UAUGCCAUUUCCACAUCAUUUUGA	82.9028	186.09	2.24467	"	0.0461072
csn-miRn323	AAAUUUUGUGACUCAAAAGUGGCUU	190.359	242.747	1.27521	"	0.10686
csn-miRn332	AUGACUUACCAGUAAAUCUCAACC	313.762	320.326	1.02092	"	0.887278
csn-miRn336	AUGACCCUUGGAUUACACUUAGAA	40.6982	55.2987	1.35875	"	0.102908
csn-miRn339	UGGCUCAAAACUGCUAAAACGACG	37.3267	40.4592	1.08392	"	0.680907
csn-miRn34	UAUUGUGUAGUUGAGAUUUAC	99.1788	121.003	1.22005	"	0.547247
csn-miRn349	ACGACAUCGUUUUGGCCAUUUGAA	280.899	286.693	1.02063	"	0.988102
csn-miRn35-5P	AAAAAGUGUGGUUCAAAUGGCUCA	55.6617	88.8938	1.59704	"	0.170658
csn-miRn356	GUAGAAUAUUUGGGGUCUCUAACA	156.394	220.811	1.41189	"	0.0581368
csn-miRn363	AGAUUUGUGACCCUUAGAUUACCU	97.5809	97.2374	0.99648	"	0.889098
csn-miRn366	AAACUUUUGGUAGAAUUUUUGGGA	41.2402	62.7977	1.52273	"	0.217047
csn-miRn374	AAAUUUUGUAACUCAAAAGUGGCU	68.8823	74.2557	1.07801	"	0.627141
csn-miRn395	UUUCGAGCCAUUUGAACCACAGAA	74.6625	74.6929	1.00041	"	0.87494
csn-miRn397	AGGAUUUGAGGAGAGAUUUAGAAA	123.352	134.848	1.0932	"	0.518298
csn-miRn403	AAUCCCUCGUCAAAUCCUCCAACC	43.468	50.0144	1.1506	"	0.514023
csn-miRn407	AAUUAGACGGAAUGUGCUGACGUG	38.7144	45.2397	1.16855	"	0.634802
csn-miRn424	AGGAAACUUUAGAGAAAAAUCACU	77.1386	86.0582	1.11563	"	0.312283
csn-miRn430	AAAUUUGUGACCCUUAGAUUACCU	90.6672	94.6687	1.04413	"	0.790607
csn-miRn439	AUAGCACUCUAGGAAACUUUAGAA	103.216	148.672	1.4404	"	0.110515
csn-miRn448	GCACUCUAGGAAACUUUAAGAAAA	59.4722	92.495	1.55526	"	0.00712286
csn-miRn453-3P	UACGGGUUCAUAGAUGAAGAGU	343.858	640.318	1.86216	"	0.0816541
csn-miRn456	ACGCAGGAGAGAUGAUGCCAA	60.7342	134.275	2.21087	"	0.120941
csn-miRn458	ACACCACUCUAGAAAACUUUAGGA	40.0561	40.2501	1.00484	"	0.838482
csn-miRn46	AUUUCGAACCAUUUGAGCCACAAA	57.7312	73.8157	1.27861	"	0.233533
csn-miRn464	GCACCACUCUAGGAAACUUUAGAA	44.5792	49.3688	1.10744	"	0.419708
csn-miRn465-3P	UUGAGAUUCAUUUGUGGCAUGGUC	78.7049	88.757	1.12772	"	0.561973
csn-miRn467-5P	AAAAAGUGUGGCUCAAAUGGUUUA	32.7789	66.9293	2.04184	"	0.0535426
csn-miRn472	AUAGCACUCUAGGAAACUUUAGGG	43.8623	51.827	1.18158	"	0.226223
csn-miRn473	GUGGCUCAAAUGGUUCAAAACUGU	77.4339	97.0864	1.2538	"	0.149781
csn-miRn49	AUGUGGCUCAAAUGACUCAAAACU	59.5603	59.9575	1.00667	"	0.878687
csn-miRn57	AGAGAUUUGGAAAAGGAAAUGAAA	49.6763	51.7541	1.04183	"	0.801308
csn-miRn60	ACACCACUCUAGGAAACUUUAGGA	120.609	124.337	1.03091	"	0.926095
csn-miRn62	AAGUUCUGUGACUCAAAUGGCUCA	53.4976	60.2943	1.12705	"	0.551183
csn-miRn65	AUGGCCCGAAAAUGUCAAAACGAC	42.3563	46.3963	1.09538	"	0.744456
csn-miRn67	UUUGACGUCAGUACCUAGAUGAGC	124.523	132.344	1.06281	"	0.395203
csn-miRn72	GAAUUUGCCAAAACGACGUCGUUU	73.9787	76.35	1.03205	"	0.708591
csn-miRn90-3P	AAAAAAUCCUAUUAUGACUCCUCG	120.213	170.259	1.41631	"	0.100563
csn-miRn93	ACACCACUCUAGGAAACUUUAGAA	58.099	70.5415	1.21416	"	0.106315
csn-miRn113	CCUAGAGUACUACAUUGUGUGGUU	392.44	320.843	0.81756	Down	0.448055
csn-miRn114	AUAGCUCAAAACUGCCAAAACGAC	122.22	113.027	0.924784	"	0.707729
csn-miRn117	UAAAUGCGAUCCCUUGGGAAU	339.541	278.305	0.819651	"	0.564382
csn-miRn123	AUAUAUAAACGUAACGUGACACCU	775.187	690.43	0.890663	"	0.777909
csn-miRn145	AUGUUAGAGGACCACAAUUUUUGU	137.672	110.02	0.799141	"	0.426327
csn-miRn154	UUUGAAAAGGGAAAUGGAAAACAU	48.0759	43.1713	0.897981	"	0.700782
csn-miRn156	GUUCAAGGAAGCUGUGGGAAG	75.3351	63.3751	0.841242	"	0.40242
csn-miRn160	AGUGAAUCUCAACCACACAAUGGA	50.6812	31.6565	0.624621	"	0.417834
csn-miRn173-3P	ACGACGUCGUUUUGGUCAAUUCGA	56.2945	52.983	0.941176	"	0.328126
csn-miRn173-5P	AAUUGACCAAAACGACGUUGUUUU	112.119	83.0983	0.741163	"	0.148324
csn-miRn180-3P	AUUUGAGCCACAGAAUUAGGACCC	66.1081	53.3222	0.806591	"	0.302196
csn-miRn194-3P	AUCCGAGCUCUGAUACCACUUGUU	77.5931	50.8012	0.654713	"	0.175961
csn-miRn205-5P	UGGCUCAAAUGUGGCUCAAAUGGCU	42.0343	35.9516	0.855294	"	0.684301
csn-miRn209	AACGUAACGUGACGUGACACUUAC	204.457	185.617	0.907856	"	0.512033
csn-miRn212	UUGGAAAAGGAAAGGGAAAAUGUC	216.86	156.067	0.719667	"	0.121976
csn-miRn213	AGCCCCUUGGUCGGAACACAUUUU	540.961	287.389	0.531257	"	0.297337
csn-miRn226-5P	CGAAUUCUGUGGCUCAAAUGGCUU	180.787	131.354	0.726569	"	0.0140266
csn-miRn228-5P	ACAUAAACGUAACGUGACACUUAU	216.251	143.737	0.664677	"	0.2714
csn-miRn233	ACUCAAAUCUGUCAAAACGACGUU	102.847	89.3621	0.868888	"	0.283136
csn-miRn235-5P	UUGCAUACGCACCUGAAUCGG	985.593	873.246	0.886011	"	0.625324
csn-miRn239	AUUUGGAAAAGGAAAUGGAAAAGC	83.3869	74.7466	0.896383	"	0.73337
csn-miRn271-3P	AGGUAAUCCAAGGGUCACAAAUCU	121.44	103.296	0.850596	"	0.328487
csn-miRn275	AAAUUCUGUGGCUCAAAUGUGGCUU	90.3552	87.8139	0.971874	"	0.757912
csn-miRn296	ACACACCACUUUAGGAAACUUUAG	130.247	121.062	0.929477	"	0.620922
csn-miRn307	GUUAUUGGAUGGGGAUACCACGUG	50.4258	48.0288	0.952463	"	0.685869
csn-miRn311	AACUAGAAACACGAGAACAAUCGC	15088.9	11717.1	0.776541	"	0.454429
csn-miRn35-3P	AGUUUUGAGCCAUUUGAACCACAC	139.536	99.007	0.709545	"	0.0703997
csn-miRn358	AGGAAACUUUAGGGAAAAAUCACU	102.656	98.7851	0.962295	"	0.942058
csn-miRn361	AGGUAAUCUAAGGGUCACAAAUCU	101.954	99.7821	0.978694	"	0.930105
csn-miRn365	AUACAUGGACCAAAUUGACACAUU	48.348	45.1538	0.933933	"	0.599387
csn-miRn38-3P	CCGGCGUCGUCAUUGCACCAC	1751.05	1334.52	0.762123	"	0.404006
csn-miRn38-5P	GGUGCAAUGGGAGACGCCGAGU	66.4781	42.8558	0.64466	"	0.453655
csn-miRn386	UAGGCAUUUGGAAAAGGAAAGGGA	92.49	52.4473	0.567059	"	0.240894
csn-miRn411	AAGAGAUUUGGAAAGGAAAACGG	85.0885	74.8851	0.880085	"	0.966896
csn-miRn412	AUACACCACUUUAGAAAACUUUAG	55.2898	51.0636	0.923563	"	0.950213
csn-miRn420	AUUCUGUGGCUCAAAUGUGGCUCA	53.2885	47.7577	0.89621	"	0.545941
csn-miRn427	UCAAUCUGCAUCCGUCCGUCAAUC	56.6867	44.532	0.785581	"	0.567521
csn-miRn438	GGUAUGGGCGAGGCGGUAAGA	76.662	44.5585	0.581233	"	0.433918
csn-miRn45	AUGUAACUUGCCAAUAAAUCUCAA	59.8334	57.4013	0.959352	"	0.851654
csn-miRn47	AAGAUUUGGAAAGGGAAAUGAAA	144.173	134.188	0.930744	"	0.621626
csn-miRn52	UAAAUCUCAACUACACAAUGCACC	65.6551	49.4957	0.753876	"	0.121272
csn-miRn59	UUCGAACCAUUUGAGCCACAGAAU	136.168	117.145	0.860297	"	0.378847
csn-miRn69	GUUUGGCUGGAGGAUUUGGAAAAG	116.597	97.55	0.83664	"	0.238462
csn-miRn70	AACCACACAAUGUAACACUCUAGA	121.464	90.8415	0.747887	"	0.240079
csn-miRn78	AAUUCGAGCCAUUUGAACCACAGA	72.3815	53.1386	0.734146	"	0.0390946
csn-miRn79-3P	AUUUGAACCAUUUGAGCCACAGAA	81.6058	79.6354	0.975855	"	0.805274
csn-miRn81	AUAAACGUAACGUGGCACCUAUGA	167.545	103.529	0.617917	"	0.0746908
csn-miRn14-5P	UGGCAUGGUGAUCUUGGGAAA	266.192	116.459	0.4375	"	0.0966599
csn-miRn324	CGGCAUCAUUAAGAUUCACAU	89.7207	38.8343	0.432835	"	0.0330299
csn-miRn353	UAAAUCUCAACCAUACAACACACC	347.208	170.391	0.490745	"	0.0214043
csn-miRn364	ACCCAUACAACACACCACUUU	261.868	122.125	0.46636	"	0.10517
