# Supplementary material for: Genome-wide identification of microRNAs responsive to Ectropis oblique feeding in tea plant (Camellia sinensis L.)
Source: Sci Rep. 2017 Oct 19;7:13634. doi: 10.1038/s41598-017-13692-7 (PMC5648755; doi:10.1038/s41598-017-13692-7)
Supplement: Supplementary file 4 — Dataset 4 Table S4. Expression patterns of conserved and novel miRNAs identified in CK-Vs-MW [file 41598_2017_13692_MOESM4_ESM.xls]

## Sheet: miRNAs in CK-vs-MW
Table S4. Microarray analysis of conserved and novel miRNAs in Camellia sinensis
This is from the paper entitled ‘Genome-wide identification of microRNAs responsive to Ectropis oblique feeding in the tea plant (Camellia sinensis L.)’ by Anburaj Jeyaraj, Shengrui Liu, Xiao Zhang, Ran Zhang, Mingzhu Shangguan and Chao-Ling Wei.
Expression pattern of conserved miRNAs identified in CK-Vs-MW
miRNA	miRNA sequence	Expression signals in CK	Expression signals in MW	Fold change (MW vs. CK)	Pattern of regulation	p-value
csn-miR1511	AACCUGGCUCUGAUACCA	3974.6	5523.24	1.38963	Up	0.0975002
csn-miR162a	UCGAUAAACCUCUGCAUCCAGAA	213.064	265.124	1.24434	"	0.176152
csn-miR166a-3p	UCGGACCAGGCUUCAUUCCCC	11525.3	11903.5	1.03281	"	0.763499
csn-miR166c-3p	UCUCGGACCAGGCUUCAUUCU	16171.8	17445.8	1.07878	"	0.311663
csn-miR167a	UGAAGCUGCCAGCAUGAUCUA	2054.98	2458.69	1.19646	"	0.492256
csn-miR167c-5p	UGAAGCUGCCAGCAUGAUCUAU	1758.56	1892.72	1.07629	"	0.703996
csn-miR167d-5p	UGAAGCUGCCAGCAUGAUCUGA	1250.97	1456.23	1.16408	"	0.568299
csn-miR167e	UGAAGCUGCCAGCAUGAUCUGU	1049.84	1196.5	1.13969	"	0.680542
csn-miR171h	UGAUUGAGCCGUGCCAAUAUC	1511.49	1580.7	1.04579	"	0.770988
csn-miR171m	UUGAGCCGCGUCAAUAUCUC	101.251	153.861	1.5196	"	0.241303
csn-miR172b	AGAAUCUUGAUGAUGCUGCAU	507.995	877.224	1.72683	"	0.0923921
csn-miR172e	GGAAUCUUGAUGAUGCUGCAU	424.847	854.995	2.01248	"	0.0977396
csn-miR172g-3p	AGAAUCUUGAUGAUGCUGCAUG	596.055	998.196	1.67467	"	0.128213
csn-miR319c	UUGGACUGAAGGGAGCUCC	803.234	1102.52	1.3726	"	0.451867
csn-miR393b	UCCAAAGGGAUCGCAUUG	81.9453	88.1987	1.07631	"	0.760106
csn-miR393c-5p	UCCAAAGGGAUCGCAUUGAUC	86.6878	89.6873	1.0346	"	0.803198
csn-miR396a-5p	UUCCACAGCUUUCUUGAACUG	439.133	850.339	1.9364	"	0.371199
csn-miR396d-5p	UUCCACAGCUUUCUUGAACUU	132.595	278.674	2.10169	"	0.349123
csn-miR396e	UCCCACAGCUUUCUUGAACUG	4140.84	6050.79	1.46125	"	0.169336
csn-miR398b	UGUGUUCUCAGGUCGCCCAU	30.6644	33.3768	1.08846	"	0.97153
csn-miR403	UUAGAUUCACGCACAAACUCUG	405.156	615.694	1.51965	"	0.0305767
csn-miR6149	AUACGCACCUGAAUCGGUAG	503.636	525.979	1.04436	"	0.79148
csn-miR156a	CUGACAGAAGAGAGUGAGCAC	303.495	210.601	0.693921	Down	0.303221
csn-miR156b	UGACAGAAGAGAGUGAGCACA	213.439	155.497	0.72853	"	0.33881
csn-miR160a-5p	UGCCUGGCUCCCUGUAUGCCA	161.813	111.218	0.687322	"	0.330195
csn-miR164b	UGGAGAAGCAGGGCACGUGCC	1682.92	1186.56	0.705061	"	0.477346
csn-miR166c-5p	AAUGAAGUCUGAUCCAAGAUC	49.5044	31.7099	0.640548	"	0.940989
csn-miR166d	UCGGACCAGGCUUCAUUCCCCAG	9241.65	8806.31	0.952894	"	0.480128
csn-miR166e	GGAAUGUUAUCUGGCUCGAGG	986.157	922.93	0.935885	"	0.803118
csn-miR168a	CCCGCCUUGCAUCAACUGAAU	573.274	311.744	0.543796	"	0.095407
csn-miR168b	UCGCUUGGUGCAGAUCGGGAC	2133.86	1193.86	0.559482	"	0.0660962
csn-miR171f	UAUUGGCCUGGUUCACUCAGA	46.5377	45.4654	0.976959	"	0.772753
csn-miR172g-5p	UGCGGCAUCAUCAAGAUUCAC	154.573	95.4179	0.617301	"	0.235723
csn-miR390c-3p	CGCUAUCUAUCCUGAGUUUCA	92.8835	91.7771	0.988089	"	0.948723
csn-miR390c-5p	AAGCUCAGGAGGGAUAGCGCC	278.952	241.396	0.865368	"	0.578856
csn-miR394d	UUGGCAUUCUGUCCACCU	2498.87	2006.03	0.802776	"	0.25013
csn-miR395	CUGAAGUGUUUGGGGGAACUC	52.7919	31.4216	0.595198	"	0.314141
csn-miR395b	CUGAAGUGUUUGGGGGAACUU	77.1274	45.0281	0.583815	"	0.292861
csn-miR396a-3p	GUUCAAUAAAGCUGUGGGAAA	78.9816	72.4499	0.917301	"	0.711746
csn-miR408	UGCACUGCCUCUUCCCUGGCU	78.7272	69.2657	0.879819	"	0.854654
csn-miR535a	UGACAACGAGAGAGAGCACGC	6255.06	6219.15	0.994259	"	0.975376
csn-miR535c	UGACGACGAGAGAGAGCACGC	2218.43	1634.75	0.736895	"	0.195194
csn-miR156e	UUGACAGAAGAAAGAGAGCAC	463.057	91.7225	0.19808	"	0.101812
csn-miR4403	ACGGACACCGGACACGACACGGAC	981.022	366.342	0.373429	"	0.0126016
csn-miR482b	GGGAUUGGUGGCUUGGAAAGC	535.846	216.811	0.404615	"	0.0760866
csn-miR535b	GUGCUCUCUCUCGUUGUCAUA	332.138	148.134	0.446001	"	0.0894912
Expression pattern of novel miRNAs identified in CK-Vs-MW
miRNA	miRNA sequence	Expression signals in CK	Expression signals in MW	Fold change (MW vs. CK)	Pattern of regulation	p-value
csn-miRn114	AUAGCUCAAAACUGCCAAAACGAC	122.22	154.154	1.26128	Up	0.399488
csn-miRn115	AUAGCACUCUAGGAAACUUUAGAG	130.496	154.415	1.1833	"	0.266122
csn-miRn116-5P	AGUGCUAUAUUGUGUGAUUGAGAU	62.5691	80.7201	1.29009	"	0.214492
csn-miRn123	AUAUAUAAACGUAACGUGACACCU	775.187	894.175	1.1535	"	0.574969
csn-miRn138	GAUUUAUGACCCUUGGAUUACACU	43.4932	76.3184	1.75472	"	0.00399042
csn-miRn149-5P	UCUUGGUUGCUUUACUCCUU	32.0256	55.7664	1.74131	"	0.175368
csn-miRn155	AAAAUUUAUGACCCUUGGAUUACC	32.4534	41.68	1.2843	"	0.0534285
csn-miRn160	AGUGAAUCUCAACCACACAAUGGA	50.6812	58.7138	1.15849	"	0.658622
csn-miRn163	UUUCCAAGUCCACCCAUUCCUU	5401.87	6166.32	1.14152	"	0.090283
csn-miRn164	UUUCGUAACUCAAAUUUUGUGGCU	110.008	144.903	1.3172	"	0.344402
csn-miRn17	GACUCAAAAGUGACUCAAAUGGCC	38.3178	46.9419	1.22507	"	0.236364
csn-miRn180-3P	AUUUGAGCCACAGAAUUAGGACCC	66.1081	68.4687	1.03571	"	0.708233
csn-miRn180-5P	AAAUUCUGUGGCUCAAAUGUGGCUA	50.4459	59.2403	1.17433	"	0.37819
csn-miRn193	AUAACACUCUAGGAAACUUUAGGG	34.5299	51.4915	1.49122	"	0.122486
csn-miRn198	AUCUCAACCACACAGUGUAGCACU	51.354	77.2762	1.50477	"	0.0798117
csn-miRn201	UGUAACACUCUAGGAAACUUUAGG	163.297	208.9	1.27927	"	0.113328
csn-miRn209	AACGUAACGUGACGUGACACUUAC	204.457	209.353	1.02395	"	0.922259
csn-miRn220	ACACCACUUUAGAAAACUUUAGGA	54.8365	73.4046	1.33861	"	0.244929
csn-miRn223	AUAGAGACCAAAUUGACACAUUGU	52.0772	71.361	1.37029	"	0.0909916
csn-miRn228-3P	AGUGUCACGUUACGUUUAUGUAGG	145.923	197.945	1.3565	"	0.22593
csn-miRn229	AAACGUAACGUGACACUUAUGAUCA	93.0226	107.014	1.15041	"	0.424668
csn-miRn233	ACUCAAAUCUGUCAAAACGACGUU	102.847	103.711	1.0084	"	0.956476
csn-miRn235-5P	UUGCAUACGCACCUGAAUCGG	985.593	980.984	0.995324	"	0.991499
csn-miRn236-3P	AGGACCAAAUUGACACAUCAUGUA	45.6793	74.6063	1.63326	"	0.111682
csn-miRn24	AAAUUCUGUGGCUCAAAUGGUCCA	44.7797	46.9139	1.04766	"	0.782195
csn-miRn242	GUGUAAUCCAAGGGUCAUAAAUCU	52.1282	74.2765	1.42488	"	0.0637672
csn-miRn26	GUAACACUCUAGGAAACUUUAGAA	70.6831	118.928	1.68255	"	0.124183
csn-miRn261	GAAACGGAAAAGAUGUGUGAAACU	32.1913	35.3819	1.09911	"	0.65205
csn-miRn263	UCAAGUUGAUCGGAUAUCAGAAACU	74.5795	95.5028	1.28055	"	0.191733
csn-miRn266	AAUGUUUGAGGGCCACAAAAUCAG	156.556	194.874	1.24476	"	0.277923
csn-miRn27	ACUGUUUUGAGCCAUUGUGACCAC	56.3384	79.7674	1.41586	"	0.0234345
csn-miRn275	AAAUUCUGUGGCUCAAAUGUGGCUU	90.3552	98.4931	1.09007	"	0.417695
csn-miRn282-5P	AGAACACGUCUCAAUUAGGUUGAC	74.259	117.604	1.5837	"	0.382289
csn-miRn283	ACAAUUUUGAGCCAUUUGAACCAC	77.0993	104.478	1.35511	"	0.195205
csn-miRn285	AGUUUUGAACCAUUGUGACCACAA	47.0934	50.9	1.08083	"	0.639972
csn-miRn296	ACACACCACUUUAGGAAACUUUAG	130.247	158.826	1.21942	"	0.173075
csn-miRn305	GACGUUGUUUUGGCCAUUUGAACC	65.6443	69.1679	1.05368	"	0.705882
csn-miRn309	UGUGACCCUUAGAUUACCUUGAUU	42.787	118.83	2.77724	"	0.00890806
csn-miRn31	ACUUUUAGUAGAAUUUUUGGGGCC	32.5584	51.9413	1.59533	"	0.148429
csn-miRn311	AACUAGAAACACGAGAACAAUCGC	15088.9	17319.3	1.14782	"	0.782609
csn-miRn313	AAAAAAUUGUGACCCUCUACCAUU	76.8045	100.797	1.31238	"	0.145347
csn-miRn319-5P	UAUGCCAUUUCCACAUCAUUUUGA	82.9028	148.927	1.79641	"	0.0681016
csn-miRn323	AAAUUUUGUGACUCAAAAGUGGCUU	190.359	236.429	1.24202	"	0.388502
csn-miRn332	AUGACUUACCAGUAAAUCUCAACC	313.762	389.732	1.24213	"	0.223499
csn-miRn336	AUGACCCUUGGAUUACACUUAGAA	40.6982	65.1289	1.60029	"	0.0390535
csn-miRn339	UGGCUCAAAACUGCUAAAACGACG	37.3267	51.6415	1.3835	"	0.356294
csn-miRn34	UAUUGUGUAGUUGAGAUUUAC	99.1788	105.561	1.06436	"	0.677832
csn-miRn35-5P	AAAAAGUGUGGUUCAAAUGGCUCA	55.6617	93.2123	1.67462	"	0.151658
csn-miRn356	GUAGAAUAUUUGGGGUCUCUAACA	156.394	228.555	1.46141	"	0.0259838
csn-miRn358	AGGAAACUUUAGGGAAAAAUCACU	102.656	123.675	1.20475	"	0.367717
csn-miRn361	AGGUAAUCUAAGGGUCACAAAUCU	101.954	104.647	1.02641	"	0.843439
csn-miRn363	AGAUUUGUGACCCUUAGAUUACCU	97.5809	121.723	1.2474	"	0.341863
csn-miRn365	AUACAUGGACCAAAUUGACACAUU	48.348	60.1872	1.24487	"	0.14272
csn-miRn366	AAACUUUUGGUAGAAUUUUUGGGA	41.2402	72.0337	1.74669	"	0.143097
csn-miRn374	AAAUUUUGUAACUCAAAAGUGGCU	68.8823	87.1022	1.26451	"	0.329885
csn-miRn395	UUUCGAGCCAUUUGAACCACAGAA	74.6625	92.9443	1.24486	"	0.363225
csn-miRn403	AAUCCCUCGUCAAAUCCUCCAACC	43.468	57.4008	1.32053	"	0.308952
csn-miRn407	AAUUAGACGGAAUGUGCUGACGUG	38.7144	38.586	0.996682	"	0.816784
csn-miRn409	AUGUAACACUCUAGGAAACUUUAGG	126.256	187.852	1.48786	"	0.034096
csn-miRn412	AUACACCACUUUAGAAAACUUUAG	55.2898	74.6256	1.34972	"	0.296186
csn-miRn424	AGGAAACUUUAGAGAAAAAUCACU	77.1386	105.286	1.36489	"	0.0394972
csn-miRn430	AAAUUUGUGACCCUUAGAUUACCU	90.6672	111.754	1.23257	"	0.297571
csn-miRn439	AUAGCACUCUAGGAAACUUUAGAA	103.216	147.016	1.42436	"	0.183038
csn-miRn448	GCACUCUAGGAAACUUUAAGAAAA	59.4722	95.8799	1.61218	"	0.00560747
csn-miRn45	AUGUAACUUGCCAAUAAAUCUCAA	59.8334	91.5494	1.53007	"	0.261187
csn-miRn453-3P	UACGGGUUCAUAGAUGAAGAGU	343.858	476.378	1.38539	"	0.16904
csn-miRn456	ACGCAGGAGAGAUGAUGCCAA	60.7342	60.7515	1.00028	"	0.855276
csn-miRn458	ACACCACUCUAGAAAACUUUAGGA	40.0561	51.5229	1.28627	"	0.31797
csn-miRn46	AUUUCGAACCAUUUGAGCCACAAA	57.7312	82.652	1.43167	"	0.146172
csn-miRn464	GCACCACUCUAGGAAACUUUAGAA	44.5792	65.9765	1.47998	"	0.0280816
csn-miRn465-3P	UUGAGAUUCAUUUGUGGCAUGGUC	78.7049	91.94	1.16816	"	0.683608
csn-miRn467-5P	AAAAAGUGUGGCUCAAAUGGUUUA	32.7789	66.8654	2.03989	"	0.0570948
csn-miRn473	GUGGCUCAAAUGGUUCAAAACUGU	77.4339	99.3805	1.28342	"	0.106568
csn-miRn49	AUGUGGCUCAAAUGACUCAAAACU	59.5603	73.4552	1.23329	"	0.321504
csn-miRn52	UAAAUCUCAACUACACAAUGCACC	65.6551	72.812	1.10901	"	0.472613
csn-miRn59	UUCGAACCAUUUGAGCCACAGAAU	136.168	136.703	1.00393	"	0.97763
csn-miRn60	ACACCACUCUAGGAAACUUUAGGA	120.609	145.929	1.20994	"	0.129047
csn-miRn62	AAGUUCUGUGACUCAAAUGGCUCA	53.4976	64.0431	1.19712	"	0.388006
csn-miRn67	UUUGACGUCAGUACCUAGAUGAGC	124.523	124.419	0.999163	"	0.928204
csn-miRn70	AACCACACAAUGUAACACUCUAGA	121.464	130.748	1.07643	"	0.615258
csn-miRn72	GAAUUUGCCAAAACGACGUCGUUU	73.9787	73.8336	0.998039	"	0.98256
csn-miRn79-3P	AUUUGAACCAUUUGAGCCACAGAA	81.6058	89.636	1.0984	"	0.457324
csn-miRn90-3P	AAAAAAUCCUAUUAUGACUCCUCG	120.213	152.326	1.26713	"	0.440248
csn-miRn93	ACACCACUCUAGGAAACUUUAGAA	58.099	92.4121	1.5906	"	0.00575522
csn-miRn113	CCUAGAGUACUACAUUGUGUGGUU	392.44	341.265	0.869597	Down	0.613903
csn-miRn117	UAAAUGCGAUCCCUUGGGAAU	339.541	269.282	0.793077	"	0.425923
csn-miRn14-3P	UUUCCAAGACCACCCAUGCCGA	4534.82	3456.19	0.762146	"	0.0403337
csn-miRn145	AUGUUAGAGGACCACAAUUUUUGU	137.672	134.401	0.976237	"	0.968236
csn-miRn154	UUUGAAAAGGGAAAUGGAAAACAU	48.0759	41.7744	0.868927	"	0.643959
csn-miRn156	GUUCAAGGAAGCUGUGGGAAG	75.3351	66.2745	0.879729	"	0.607028
csn-miRn173-3P	ACGACGUCGUUUUGGUCAAUUCGA	56.2945	46.2672	0.821878	"	0.0149328
csn-miRn173-5P	AAUUGACCAAAACGACGUUGUUUU	112.119	107.011	0.95444	"	0.811189
csn-miRn194-3P	AUCCGAGCUCUGAUACCACUUGUU	77.5931	59.5307	0.767217	"	0.0985031
csn-miRn194-5P	CAACAAGUGAUAUCAGAGCUCGGG	57.0128	42.6865	0.748718	"	0.691696
csn-miRn205-5P	UGGCUCAAAUGUGGCUCAAAUGGCU	42.0343	41.4971	0.987221	"	0.892666
csn-miRn212	UUGGAAAAGGAAAGGGAAAAUGUC	216.86	147.94	0.682193	"	0.127687
csn-miRn226-5P	CGAAUUCUGUGGCUCAAAUGGCUU	180.787	175.224	0.969229	"	0.764603
csn-miRn228-5P	ACAUAAACGUAACGUGACACUUAU	216.251	213.375	0.9867	"	0.933223
csn-miRn235-3P	GAUUUGGGUUCGUAUGCAUGC	123.57	113.713	0.920229	"	0.648628
csn-miRn238	AAUGGACCCGCAACCGCCCGCAAU	146.602	96.8527	0.660651	"	0.0833476
csn-miRn239	AUUUGGAAAAGGAAAUGGAAAAGC	83.3869	67.4913	0.809375	"	0.460152
csn-miRn244	UCUUGCCCAGACCUCCCAUACC	565.944	505.173	0.89262	"	0.651632
csn-miRn246	AUAGUGCAUUGUGUGGUUGAGAUU	709.837	572.683	0.806781	"	0.531587
csn-miRn271-3P	AGGUAAUCCAAGGGUCACAAAUCU	121.44	107.09	0.881839	"	0.39832
csn-miRn307	GUUAUUGGAUGGGGAUACCACGUG	50.4258	46.4554	0.921262	"	0.626224
csn-miRn319-3P	AUUCAGAAUGAUGUGGCAAUGGUA	160.017	147.881	0.924158	"	0.399075
csn-miRn349	ACGACAUCGUUUUGGCCAUUUGAA	280.899	235.246	0.837474	"	0.164825
csn-miRn353	UAAAUCUCAACCAUACAACACACC	347.208	247.907	0.714001	"	0.0839493
csn-miRn35-3P	AGUUUUGAGCCAUUUGAACCACAC	139.536	121.139	0.868159	"	0.295515
csn-miRn364	ACCCAUACAACACACCACUUU	261.868	219.106	0.836703	"	0.537709
csn-miRn38-3P	CCGGCGUCGUCAUUGCACCAC	1751.05	940.415	0.537058	"	0.13998
csn-miRn397	AGGAUUUGAGGAGAGAUUUAGAAA	123.352	115.647	0.937538	"	0.721071
csn-miRn411	AAGAGAUUUGGAAAGGAAAACGG	85.0885	72.8573	0.856254	"	0.93754
csn-miRn420	AUUCUGUGGCUCAAAUGUGGCUCA	53.2885	49.7505	0.933607	"	0.688424
csn-miRn427	UCAAUCUGCAUCCGUCCGUCAAUC	56.6867	47.7767	0.84282	"	0.715633
csn-miRn438	GGUAUGGGCGAGGCGGUAAGA	76.662	46.973	0.612729	"	0.464251
csn-miRn47	AAGAUUUGGAAAGGGAAAUGAAA	144.173	104.373	0.723945	"	0.145348
csn-miRn57	AGAGAUUUGGAAAAGGAAAUGAAA	49.6763	42.943	0.864456	"	0.780483
csn-miRn65	AUGGCCCGAAAAUGUCAAAACGAC	42.3563	39.6215	0.935433	"	0.398053
csn-miRn69	GUUUGGCUGGAGGAUUUGGAAAAG	116.597	78.3577	0.672037	"	0.22961
csn-miRn78	AAUUCGAGCCAUUUGAACCACAGA	72.3815	70.1876	0.969689	"	0.667375
csn-miRn81	AUAAACGUAACGUGGCACCUAUGA	167.545	165.833	0.98978	"	0.982176
csn-miRn14-5P	UGGCAUGGUGAUCUUGGGAAA	266.192	103.327	0.388168	"	0.0920104
csn-miRn213	AGCCCCUUGGUCGGAACACAUUUU	540.961	178.859	0.330631	"	0.110884
csn-miRn324	CGGCAUCAUUAAGAUUCACAU	89.7207	43.155	0.480992	"	0.0663857
csn-miRn38-5P	GGUGCAAUGGGAGACGCCGAGU	66.4781	31.588	0.475164	"	0.249892
csn-miRn386	UAGGCAUUUGGAAAAGGAAAGGGA	92.49	38.6674	0.418071	"	0.129992
