# Supplementary material for: Genome-wide identification of microRNAs responsive to Ectropis oblique feeding in tea plant (Camellia sinensis L.)
Source: Sci Rep. 2017 Oct 19;7:13634. doi: 10.1038/s41598-017-13692-7 (PMC5648755; doi:10.1038/s41598-017-13692-7)
Supplement: Supplementary file 5 — Dataset 5 Table S5. Potential target transcripts of differentially expressed conserved and novel miRNAs in Camellia sinensis [file 41598_2017_13692_MOESM5_ESM.xls]

## Sheet: Target genes
Table 5. Potential target transcripts of differentially expressed conserved and novel miRNAs in Camellia sinensis
This is from the paper entitled ‘Genome-wide identification of microRNAs responsive to Ectropis oblique feeding in the tea plant (Camellia sinensis L.)’ by Anburaj Jeyaraj, Shengrui Liu, Xiao Zhang, Ran Zhang, Mingzhu Shangguan and Chao-Ling Wei.
miRNA	Transcript ID	Gene annoation	Score	Range	GO annotation			KEGG pathway
					Cellular component	Molecular function	Biological process
csn-miR156a	76159_gi319823055	Squamosa promoter-binding-like protein 6	2	967-987	GO:0005634(nucleus)	GO:0003677(DNA binding)	GO:0006355(regulation of transcription, DNA-dependent)
	76159_gi319855312	Squamosa promoter-binding protein 1	3	699-719	GO:0005634(nucleus)	GO:0003677(DNA binding)	GO:0006355(regulation of transcription, DNA-dependent)
	comp103422_c2_seq1	Squamosa promoter-binding-like protein 16	2	487-507	GO:0005634(nucleus)	GO:0003677(DNA binding)	GO:0006355(regulation of transcription, DNA-dependent)
	comp86226_c2_seq1	Inactive leucine-rich repeat receptor-like protein kinase	4	240-259	GO:0005886(plasma membrane)	GO:0004672(protein kinase activity)	GO:0009909(regulation of flower development)
	comp90641_c0_seq2	Squamosa promoter-binding-like protein 5	3	743-763	GO:0005634(nucleus)	GO:0003677(DNA binding)	GO:0006355(regulation of transcription, DNA-dependent)
	comp90641_c0_seq1	Squamosa promoter-binding-like protein 4	3	755-775	GO:0005634(nucleus)	GO:0003677(DNA binding)	GO:0006355(regulation of transcription, DNA-dependent)
	comp105230_c0_seq1	Cytochrome P450 86B1	4	151-172	GO:0005789(endoplasmic reticulum membrane)	GO:0009055(electron carrier activity)	GO:0007047(cellular cell wall organization)
	76159_gi319854356	Tetraspanin-6	4	350-369	GO:0005575 (Unknown)	GO:0003674 (Unknown)	GO:0008150 (Unknown)
csn-miR156b	24872_gi400015527	Calcium-transporting ATPase 1	4	169-188	GO:0016021(integral to membrane)	GO:0005524(ATP binding)	GO:0006754(ATP biosynthetic process)
	24872_gi400019569	Squamosa promoter-binding protein 1	4	378-398	GO:0005634(nucleus)	GO:0003677(DNA binding)	GO:0006355(regulation of transcription, DNA-dependent)
	76159_gi319885706	Calcium-transporting ATPase 2	3	317-336	GO:0016021(integral to membrane)	GO:0005524(ATP binding)	GO:0006754(ATP biosynthetic process)
	76159_gi319823055	Squamosa promoter-binding-like protein 6	2	966-986	GO:0005634(nucleus)	GO:0003677(DNA binding)	GO:0006355(regulation of transcription, DNA-dependent)
	76159_gi319852540	Ribosome-binding factor PSRP1	3	207-226	GO:0005840(ribosome)	GO:0019843(rRNA binding)	GO:0044238(primary metabolic process)
	comp102579_c1_seq1	D-3-phosphoglycerate dehydrogenase	3.5	2856-2875	GO:0005634(nucleus)	GO:0005515(protein binding),	GO:0006564(L-serine biosynthetic process)
	comp103422_c2_seq1	Squamosa promoter-binding-like protein 16	1	486-506	GO:0005634(nucleus)	GO:0003677(DNA binding)	GO:0006355(regulation of transcription, DNA-dependent)
	comp105230_c0_seq1	Cytochrome P450 86B1	4	150-171	GO:0016021(integral to membrane)	GO:0009055(electron carrier activity)	GO:0007047(cellular cell wall organization)
	comp108376_c2_seq12	TPR repeat protein oca3	4	2559-2578	GO:0005634(nucleus)	GO:0005488(binding)	GO:0007049(cell cycle)
	comp78747_c0_seq12	Probable protein phosphatase 2C 60	4	1318-1337	GO:0016021(integral to membrane)	GO:0004722(protein serine/threonine phosphatase activity)	GO:0006470(protein dephosphorylation)
	comp90641_c0_seq2	Squamosa promoter-binding-like protein 5	3	742-762	GO:0005634(nucleus)	GO:0003677(DNA binding)	GO:0006355(regulation of transcription, DNA-dependent)
	comp90641_c0_seq1	Squamosa promoter-binding-like protein 4	3	754-774	GO:0005634(nucleus)	GO:0003677(DNA binding)	GO:0006355(regulation of transcription, DNA-dependent)
csn-miR156c-3p	24872_gi399997256	Probable non-specific lipid-transfer protein AKCS9	4	416-437	GO:0005575 (Unknown)	GO:0008289(lipid binding)	GO:0006869(lipid transport)
	24872_gi400005170	Methyl-CpG-binding domain-containing protein 10	1.5	391-411	GO:0005634(nucleus)	GO:0003677(DNA binding)	GO:0006355(regulation of transcription, DNA-dependent)
	76159_gi319850624	RING-H2 finger protein ATL7	4	900-921	GO:0016021(integral to membrane)	GO:0008270(zinc ion binding)	GO:0008150 (Unknown)
	76159_gi319880887	Myb-related protein 3R-1	4	860-882	GO:0005634(nucleus)	GO:0003677(DNA binding)	GO:0006355(regulation of transcription, DNA-dependent)
	comp109181_c0_seq6	Disease resistance protein RPM1	2.5	213-234	GO:0005886(plasma membrane)	GO:0005515(protein binding)	GO:0009626(plant-type hypersensitive response)
	comp88466_c0_seq2	Putative protease slr0021	4	2462-2483	GO:0005575 (Unknown)	GO:0008236(serine-type peptidase activity)	GO:0006508(proteolysis)
	comp96759_c0_seq1	ATPase family AAA domain-containing protein 3	4	203-223	GO:0005575 (Unknown)	GO:0017111(nucleoside-triphosphatase activity)	GO:0008150 (Unknown)
csn-miR156c-5p	76159_gi319823055	Squamosa promoter-binding-like protein 6	2	966-986	GO:0005634(nucleus)	GO:0003677(DNA binding)	GO:0006355(regulation of transcription, DNA-dependent)
	76159_gi319855312	Squamosa promoter-binding protein 1	3	698-718	GO:0005634(nucleus)	GO:0003677(DNA binding)	GO:0006355(regulation of transcription, DNA-dependent)
	76159_gi319852540	Ribosome-binding factor PSRP1	4	206-226	GO:0005840(ribosome)	GO:0019843(rRNA binding),	GO:0044238(primary metabolic process)
	comp103422_c2_seq1	Squamosa promoter-binding-like protein 16	2	486-506	GO:0005634(nucleus)	GO:0003677(DNA binding)	GO:0006355(regulation of transcription, DNA-dependent)
	comp105230_c0_seq1	Cytochrome P450 86B1	4	150-171	GO:0016021(integral to membrane)	GO:0009055(electron carrier activity)	GO:0007047(cellular cell wall organization)
	comp105184_c2_seq6	Nuclear-pore anchor	4	142-163	GO:0009507(chloroplast)	GO:0005515(protein binding)	GO:0055085(transmembrane transport)
	comp90641_c0_seq2	Squamosa promoter-binding-like protein 5	3	742-762	GO:0005634(nucleus)	GO:0003677(DNA binding)	GO:0006355(regulation of transcription, DNA-dependent)
	comp90641_c0_seq1	Squamosa promoter-binding-like protein 4	3	754-774	GO:0005634(nucleus)	GO:0003677(DNA binding)	GO:0006355(regulation of transcription, DNA-dependent)
	comp88160_c0_seq1	Microtubule-associated protein 70-5	3.5	54-75	GO:0005737(cytoplasm)	GO:0003674 (Unknown)	GO:0007047(cellular cell wall organization)
	comp99691_c0_seq4	Probable WRKY transcription factor 39	3.5	427-447	GO:0005634(nucleus)	GO:0043565(sequence-specific DNA binding)	GO:0003700(sequence-specific DNA binding transcription factor activity)
csn-miR156d-3p	76159_gi319860193	Squamosa promoter-binding-like protein 16	4	474-493	GO:0005634(nucleus)	GO:0003677(DNA binding)	GO:0006355(regulation of transcription, DNA-dependent)
	comp103791_c0_seq1	Pentatricopeptide repeat-containing protein	4	41-60	GO:0005739(mitochondrion)	GO:0005488(binding)	GO:0008150 (Unknown)
	comp105858_c0_seq20	Auxin response factor 1	4	2016-2036	GO:0005634(nucleus)	GO:0003677(DNA binding)	GO:0006351(transcription, DNA-dependent)
	comp108132_c0_seq5	Squamosa promoter-binding-like protein 6	4	923-942	GO:0005634(nucleus)	GO:0003677(DNA binding)	GO:0006355(regulation of transcription, DNA-dependent)
	comp109004_c4_seq8	ATPase family AAA domain-containing protein	4	3940-3959	GO:0005575 (Unknown)	GO:0003674 (Unknown)	GO:0008150 (Unknown)
	comp98191_c0_seq2	Regulation of nuclear pre-mRNA domain-containing protein 1A	3.5	1897-1916	GO:0005575 (Unknown)	GO:0003674 (Unknown)	GO:0008150 (Unknown)
csn-miR156d-5p	76159_gi319823055	Squamosa promoter-binding-like protein 6	2	966-986	GO:0005634(nucleus)	GO:0003677(DNA binding)	GO:0006355(regulation of transcription, DNA-dependent)
	76159_gi319855312	Squamosa promoter-binding protein 1	3	698-718	GO:0005634(nucleus)	GO:0003677(DNA binding)	GO:0006355(regulation of transcription, DNA-dependent)
	comp103422_c2_seq1	Squamosa promoter-binding-like protein 16	2	486-506	GO:0005634(nucleus)	GO:0003677(DNA binding)	GO:0006355(regulation of transcription, DNA-dependent)
	comp105230_c0_seq1	Cytochrome P450 86B1	4	150-171	GO:0016021(integral to membrane)	GO:0009055(electron carrier activity)	GO:0042761(very long-chain fatty acid biosynthetic process)
	comp105938_c2_seq14	Acyl-coenzyme A oxidase 4	4	48-69	GO:0009514(glyoxysome)	GO:0003995(acyl-CoA dehydrogenase activity)	GO:0046459(short-chain fatty acid metabolic process)	Fatty acid metabolism (ko00071)
	comp109788_c0_seq1	Probable 26S proteasome non-ATPase regulatory subunit 3	4	1864-1885	GO:0005634(nucleus)	GO:0030234(enzyme regulator activity)	GO:0042176(regulation of protein catabolic process)	Proteasome (ko03050)
	comp56448_c0_seq1	HVA22-like protein A	4	133-153	GO:0016021(integral to membrane)	GO:0003674 (Unknown)	GO:0009409(response to cold)
	comp90641_c0_seq2	Squamosa promoter-binding-like protein 5	3	742-762	GO:0005634(nucleus)	GO:0003677(DNA binding)	GO:0006355(regulation of transcription, DNA-dependent)
	comp90641_c0_seq1	Squamosa promoter-binding-like protein 4	3	754-774	GO:0005634(nucleus)	GO:0003677(DNA binding)	GO:0006355(regulation of transcription, DNA-dependent)
	comp88160_c0_seq1	Microtubule-associated protein 70-5	3.5	55-75	GO:0005737(cytoplasm)	GO:0003674 (Unknown)	GO:0007047(cellular cell wall organization)
csn-miR156e	24872_gi400019569	Squamosa promoter-binding protein 1	3	379-399	GO:0005634(nucleus)	GO:0003677(DNA binding)	GO:0006355(regulation of transcription, DNA-dependent)
	24872_gi400016355	Homeobox-leucine zipper protein ATHB-6	4	26-46	GO:0005634(nucleus)	GO:0043565(sequence-specific DNA binding)	GO:0045893(positive regulation of transcription, DNA-dependent)
	24872_gi400002734	PP2A regulatory subunit TAP46	4	850-869	GO:0005829(cytosol)	GO:0003674 (Unknown)	GO:0009966(regulation of signal transduction)
	76159_gi319823055	Squamosa promoter-binding-like protein 6	3	967-987	GO:0005634(nucleus)	GO:0003677(DNA binding)	GO:0006355(regulation of transcription, DNA-dependent)
	76159_gi319838325	Mediator of RNA polymerase II transcription subunit 25	4	893-912	GO:0005575 (Unknown)	GO:0003674 (Unknown)	GO:0008150 (Unknown)
	76159_gi319847232	Glycerol kinase	4	73-93	GO:0020015(glycosome)	GO:0005524(ATP binding)	GO:0006096(glycolysis)	Glycerolipid metabolism (ko00561)
	76159_gi319861611	Probable thylakoidal processing peptidase 2	4	375-396	GO:0016021(integral to membrane)	GO:0008236(serine-type peptidase activity)	GO:0006508(proteolysis)	Protein export (ko03060)
	comp103422_c2_seq1	Squamosa promoter-binding-like protein 16	3	487-507	GO:0005634(nucleus)	GO:0003677(DNA binding)	GO:0006355(regulation of transcription, DNA-dependent)
	comp90641_c0_seq2	Squamosa promoter-binding-like protein 5	4	743-763	GO:0005634(nucleus)	GO:0003677(DNA binding)	GO:0006355(regulation of transcription, DNA-dependent)
	comp90641_c0_seq1	Squamosa promoter-binding-like protein 4	4	755-775	GO:0005634(nucleus)	GO:0003677(DNA binding)	GO:0006355(regulation of transcription, DNA-dependent)
	comp89107_c2_seq1	CBL-interacting protein kinase 18	4	980-999	GO:0005575 (Unknown)	GO:0005524(ATP binding)	GO:0007165(signal transduction)
csn-miR156f	24872_gi400014799	Probable inactive heme oxygenase 2	4	237-256	GO:0009507(chloroplast)	GO:0004392(heme oxygenase )	GO:0010024(phytochromobilin biosynthetic process)
	24872_gi399997202	Glyceraldehyde-3-phosphate dehydrogenase B	4	53-72	GO:0009507(chloroplast)	GO:0051287(NAD binding)	GO:0006006(glucose metabolic process)
	76159_gi319848599	Cell division cycle 5-like protein	4	119-138	GO:0005681(spliceosomal complex)	GO:0003677(DNA binding)	GO:0006355(regulation of transcription, DNA-dependent)
	76159_gi319855636	Polygalacturonase	4	975-995	GO:0005618(cell wall)	GO:0004650(polygalacturonase activity)	GO:0005975(carbohydrate metabolic process)
	comp76368_c0_seq3	AP2-like ethylene-responsive transcription factor	4	41-60	GO:0005634(nucleus)	GO:0003677(DNA binding)	GO:0009873(ethylene mediated signaling pathway)
	comp89473_c0_seq1	Leucine-rich repeat extensin-like protein 4	4	1361-1381	GO:0005576(extracellular region)	GO:0003674 (Unknown)	GO:0007047(cellular cell wall organization)
	24872_gi399998147	Uncharacterized protein	4	1252-1271	GO:0005739(mitochondrion)	GO:0005515(protein binding)	GO:0008150 (Unknown)
csn-miR156g	24872_gi400001410	Transcription factor AS1	4	1362-1382	GO:0005730(nucleolus)	GO:0003677(DNA binding)	GO:0006351(transcription, DNA-dependent)
	24872_gi400012960	Ethylene-responsive transcription factor RAP2-10	4	21-40	GO:0005634(nucleus)	GO:0003677(DNA binding)	GO:0009873(ethylene mediated signaling pathway)
	76159_gi319873681	Cation/H(+) antiporter 20	4	877-897	GO:0016021(integral to membrane)	GO:0030007(cellular potassium ion homeostasis)	GO:0006813(potassium ion transport)
	76159_gi319860193	Squamosa promoter-binding-like protein 16	4	474-493	GO:0005634(nucleus)	GO:0003677(DNA binding)	GO:0006355(regulation of transcription, DNA-dependent)
	comp101110_c0_seq1	Putative G3BP-like protein	4	85-104	GO:0005829(cytosol)	GO:0005515(protein binding)	GO:0051028(mRNA transport)
	comp107854_c0_seq17	Ethylene-responsive transcription factor WRI1	3.5	637-656	GO:0005634(nucleus)	GO:0003677(DNA binding)	GO:0006110(regulation of glycolysis)
	comp108132_c0_seq6	Squamosa promoter-binding-like protein 6	4	923-942	GO:0005634(nucleus)	GO:0003677(DNA binding)	GO:0006355(regulation of transcription, DNA-dependent)
	comp69761_c0_seq1	ABSCISIC ACID-INSENSITIVE 5-like protein 1	4	909-928	GO:0005634(nucleus)	GO:0043565(sequence-specific DNA binding)	GO:0045893(positive regulation of transcription, DNA-dependent)
csn-miR156h	24872_gi400019569	Squamosa promoter-binding protein 1	3	378-398	GO:0005634(nucleus)	GO:0003677(DNA binding)	GO:0006355(regulation of transcription, DNA-dependent)
	24872_gi399995672	Polyadenylate-binding protein RBP47	4	1868-1888	GO:0005575 (Unknown)	GO:0003674 (Unknown)	GO:0008150 (Unknown)
	76159_gi319823055	Squamosa promoter-binding-like protein 6	1	966-986	GO:0005634(nucleus)	GO:0003677(DNA binding)	GO:0006355(regulation of transcription, DNA-dependent)
	76159_gi319842900	Zeatin O-glucosyltransferase	4	849-868	GO:0005575 (Unknown)	GO:0050403(trans-zeatin O-beta-D-glucosyltransferase activity)	GO:0008150 (Unknown)
	76159_gi319856568	Beta-carotene hydroxylase 2	4	471-492	GO:0016021(integral to membrane)	GO:0005506(iron ion binding)	GO:0006633(fatty acid biosynthetic process)
	comp103422_c0_seq5	Squamosa promoter-binding-like protein 16	2	1352-1372	GO:0005634(nucleus)	GO:0003677(DNA binding)	GO:0006355(regulation of transcription, DNA-dependent)
	comp105184_c2_seq6	Nuclear-pore anchor	4	142-163	GO:0009507(chloroplast)	GO:0005515(protein binding)	GO:0055085(transmembrane transport)
	comp56448_c0_seq1	HVA22-like protein A	4	133-153	GO:0016021(integral to membrane)	GO:0003674 (Unknown)	GO:0009409(response to cold)
	comp56287_c0_seq2	Putative methylesterase 12	4	67-88	GO:0005575 (Unknown)	GO:0003674 (Unknown)	GO:0008150 (Unknown)
	comp90641_c0_seq2	Squamosa promoter-binding-like protein 5	2	742-762	GO:0005634(nucleus)	GO:0003677(DNA binding)	GO:0006355(regulation of transcription, DNA-dependent)
	comp90641_c0_seq1	Squamosa promoter-binding-like protein 4	2	754-774	GO:0005634(nucleus)	GO:0003677(DNA binding)	GO:0006355(regulation of transcription, DNA-dependent)
	comp91216_c0_seq1	E3 ubiquitin-protein ligase SDIR1	4	315-334	GO:0016021(integral to membrane)	GO:0008270(zinc ion binding)	GO:0009789(positive regulation of abscisic acid mediated signaling pathway)
	comp94821_c0_seq1	Cyclin-P3-1	4	1191-1211	GO:0005575 (Unknown)	GO:0019901(protein kinase binding)	GO:0007049(cell cycle)
	Singletons27053	Ribosome-binding factor PSRP1	3.5	207-226	GO:0005840(ribosome)	GO:0019843(rRNA binding)	GO:0044238(primary metabolic process)
	Singletons9573	Calcium-transporting ATPase 2	4	673-692	GO:0005886(plasma membrane)	GO:0005524(ATP binding)	GO:0006754(ATP biosynthetic process)
csn-miR158	24872_gi400002537	Aspartic proteinase PCS1	3.5	360-381	GO:0005575 (Unknown)	GO:0003674 (Unknown)	GO:0008150 (Unknown)
	24872_gi400006482	Cysteine-rich repeat secretory protein 3	3	384-403	GO:0005576(extracellular region)	GO:0003674 (Unknown)	GO:0010497(plasmodesmata-mediated intercellular transport)
	24872_gi400003430	Ubiquitin-conjugating enzyme E2	4	761-781	GO:0031372(UBC13-MMS2 complex)	GO:0005515(protein binding)	GO:0006301(postreplication repair)
	76159_gi319879676	Aspartic proteinase nepenthesin-1	3	1306-1326	GO:0005576(extracellular region)	GO:0004190(aspartic-type endopeptidase activity)	GO:0006508(proteolysis)
	comp104231_c1_seq22	BRASSINOSTEROID INSENSITIVE 1-associated receptor kinase 1	3	439-458	GO:0005886(plasma membrane)	GO:0005524(ATP binding)	GO:0016049(cell growth)
	comp104996_c0_seq2	Calcium-dependent protein kinase 1	3.5	2085-2104	GO:0005778(peroxisomal membrane)	GO:0005524(ATP binding)	GO:0046777(protein autophosphorylation)
	comp108559_c0_seq8	(E,E)-alpha-farnesene synthase	4	1265-1285	GO:0005575 (Unknown)	GO:0003674 (Unknown)	GO:0008150 (Unknown)
	comp93715_c0_seq4	MLO-like protein 8	3.5	95-115	GO:0005886(plasma membrane)	GO:0005516(calmodulin binding)	GO:0006952(defense response)
csn-miR160a-3p	24872_gi399999939	Probable histone-lysine N-methyltransferase ATXR3	2.5	95-115	GO:0005634(nucleus)	GO:0042800(histone methyltransferase activity )	GO:0010228(vegetative to reproductive phase transition of meristem)
	76159_gi319883265	ADP-ribosylation factor 1	4	2-22	GO:0005794(Golgi apparatus)	GO:0005525(GTP binding)	GO:0007264(small GTPase mediated signal transduction)
csn-miR160a-5p	Singletons1536	Auxin response factor 22	1.5	1423-1445	GO:0005634(nucleus)	GO:0003677(DNA binding)	GO:0006355(regulation of transcription, DNA-dependent)
	76159_gi319843309	Auxin response factor 18	1.5	480-502	GO:0005634(nucleus)	GO:0003677(DNA binding)	GO:0006355(regulation of transcription, DNA-dependent)
csn-miR160d	Singletons1536	Auxin response factor 22	1.5	1423-1445	GO:0005634(nucleus)	GO:0003677(DNA binding)	GO:0006355(regulation of transcription, DNA-dependent)
	76159_gi319843309	Auxin response factor 18	1.5	480-502	GO:0005634(nucleus)	GO:0003677(DNA binding)	GO:0006355(regulation of transcription, DNA-dependent)
csn-miR160i	Singletons761	Pyrophosphate--fructose 6-phosphate 1-phosphotransferase subunit alpha	3	196-216	GO:0005945(6-phosphofructokinase complex)	GO:0005524(ATP binding)	GO:0006096(glycolysis)
	comp86667_c0_seq1	Pleiotropic drug resistance protein 3	4	302-322	GO:0016021(integral to membrane)	GO:0005524(ATP binding)	GO:0006810(transport)
csn-miR162a	76159_gi319822118	Endoribonuclease Dicer homolog 1	4	8-31	GO:0010445(nuclear dicing body)	GO:0003677(DNA binding)	GO:0035279(mRNA cleavage involved in gene silencing by miRNA)
csn-miR164b	24872_gi399997353	Pectinesterase 31	4	383-402	GO:0005618(cell wall)	GO:0030599(pectinesterase activity)	GO:0045488(pectin metabolic process)
	24872_gi400011792	Probable 1-deoxy-D-xylulose-5-phosphate synthase 2	4	263-284	GO:0005575 (Unknown)	GO:0003674 (Unknown)	GO:0008150 (Unknown)	Terpenoid backbone biosynthesis (ko00900)
	76159_gi319823077	4-coumarate--CoA ligase-like 9	3.5	284-304	GO:0005777(peroxisome)	GO:0005524(ATP binding)	GO:0009695(jasmonic acid biosynthetic process)
	76159_gi319875685	NAC domain-containing protein 21/22	2	631-651	GO:0005634(nucleus)	GO:0003677(DNA binding)	GO:0009734(auxin mediated signaling pathway)
	76159_gi319846853	Protein LYK5	4	1354-1373	GO:0005575 (Unknown)	GO:0003674 (Unknown)	GO:0008150 (Unknown)
	comp64676_c0_seq1	Probable ADP-ribosylation factor	4	1063-1082	GO:0005794(Golgi apparatus)	GO:0005525(GTP binding)	GO:0007264(small GTPase mediated signal transduction)
	comp94680_c3_seq3	NAC domain-containing protein 100	3	242-262	GO:0005634(nucleus)	GO:0003677(DNA binding)	GO:0006355(regulation of transcription, DNA-dependent)
csn-miR166a-5p	comp106177_c0_seq1	DNA mismatch repair protein MSH1	4	646-666	GO:0005575 (Unknown)	GO:0003674 (Unknown)	GO:0008150 (Unknown)
csn-miR166b	24872_gi400016515	Homeobox-leucine zipper protein ATHB-8	3.5	292-312	GO:0005634(nucleus)	GO:0043565(sequence-specific DNA binding)	GO:0030154(cell differentiation)
	24872_gi400005138	Homeobox-leucine zipper protein ATHB-15	3	246-266	GO:0005634(nucleus)	GO:0043565(sequence-specific DNA binding)	GO:0030154(cell differentiation)
	24872_gi400005614	Homeobox-leucine zipper protein HOX32	3.5	227-247	GO:0005634(nucleus)	GO:0043565(sequence-specific DNA binding)	GO:0008150 (Unknown)
	76159_gi319877216	Homeobox-leucine zipper protein	3.5	318-338	GO:0005634(nucleus)	GO:0043565(sequence-specific DNA binding)	GO:0030154(cell differentiation)
csn-miR166c-5p	comp101538_c0_seq3	Transcription factor ASG4	3	921-940	GO:0005634(nucleus)	GO:0003677(DNA binding)	GO:0006355(regulation of transcription, DNA-dependent)
	comp105470_c0_seq5	Protein DA1-related 1	4	732-752	GO:0005886(plasma membrane)	GO:0008270(zinc ion binding)	GO:0008150 (Unknown)
csn-miR166e	24872_gi400001123	Cytochrome b5	4	18-37	GO:0016021(integral to membrane)	GO:0020037(heme binding)	GO:0022900(electron transport chain)
	76159_gi319846750	Aluminum-activated malate transporter 4	4	602-621	GO:0016021(integral to membrane)	GO:0005216(ion channel activity)	GO:0010044(response to aluminum ion)
	comp106291_c2_seq20	Zinc finger CCCH domain-containing protein 18	4	482-503	GO:0005575 (Unknown)	GO:0003677(DNA binding)	GO:0008150 (Unknown)
	comp107207_c1_seq6	Protein kinase APK1A	3	818-838	GO:0009507(chloroplast)	GO:0005524(ATP binding)	GO:0008150 (Unknown)
	comp99226_c0_seq6	OBERON-like protein	4	542-561	GO:0005634(nucleus)	GO:0008270(zinc ion binding)	GO:0007275(multicellular organismal development)
csn-miR166j	76159_gi319879781	LEC14B protein	3	573-592	GO:0005575 (Unknown)	GO:0003674 (Unknown)	GO:0008150 (Unknown)
	comp103390_c0_seq4	Chitin elicitor receptor kinase 1	3.5	117-136	GO:0005575 (Unknown)	GO:0003674 (Unknown)	GO:0008150 (Unknown)
	comp83115_c0_seq1	Lysosomal Pro-X carboxypeptidase	4	1259-1279	GO:0005764(lysosome)	GO:0004180(carboxypeptidase activity)	GO:0006508(proteolysis)
	comp95079_c0_seq1	Golgin candidate 2	4	651-672	GO:0016021(integral to membrane)	GO:0003674 (Unknown)	GO:0008150 (Unknown)
csn-miR167a	comp62114_c0_seq1	Cytochrome P450	3.5	934-954	GO:0016021(integral to membrane)	GO:0009055(electron carrier activity)	GO:0009835(ripening)
	comp97306_c0_seq1	Abscisic acid 8'-hydroxylase 2	4	1589-1611	GO:0016021(integral to membrane)	GO:0009055(electron carrier activity)	GO:0009687(abscisic acid metabolic process)
csn-miR167c-5p	24872_gi400001291	Pollen-specific protein SF3	3.5	456-477	GO:0005575 (Unknown)	GO:0008270(zinc ion binding)	GO:0008150 (Unknown)
	comp91957_c0_seq6	GDSL esterase/lipase At2g23540	4	320-340	GO:0005576(extracellular region)	GO:0016788(hydrolase activity, acting on ester bonds),	GO:0016042(lipid catabolic process)
csn-miR167e	24872_gi400001291	Pollen-specific protein SF3	3.5	456-477	GO:0005575 (Unknown)	GO:0008270(zinc ion binding)	GO:0008150 (Unknown)
csn-miR167f-5p	76159_gi319856182	UDP-glycosyltransferase 74E2	4	1140-1161	GO:0005575 (Unknown)	GO:0052638(indole-3-butyrate beta-glucosyltransferase activity)	GO:0080024(indolebutyric acid metabolic process)
csn-miR167m	comp103244_c0_seq8	DNA-directed RNA polymerase subunit alpha	4	6248-6267	GO:0009507(chloroplast)	GO:0003677(DNA binding)	GO:0008150 (Unknown)	Purine metabolism (ko00230)
csn-miR168a	76159_gi319867145	Cytoplasmic tRNA 2-thiolation protein 2	3.5	858-877	GO:0005737(cytoplasm)	GO:0003674 (Unknown)	GO:0008033(tRNA processing)
csn-miR168b	24872_gi400000351	Protein argonaute 1B	4	222-242	GO:0005575 (Unknown)	GO:0003674 (Unknown)	GO:0008150 (Unknown)
	comp100484_c2_seq1	Formin-like protein 6	2	1159-1179	GO:0005618(cell wall)	GO:0003779(actin binding)	GO:0030036(actin cytoskeleton organization)
csn-miR169a-5p	76159_gi319803656	Nuclear transcription factor Y subunit A-1	3	954-975	GO:0016602(CCAAT-binding factor complex)	GO:0003677(DNA binding)	GO:0048510(regulation of timing of transition from vegetative to reproductive phase)
	comp92202_c0_seq1	Nuclear transcription factor Y subunit A-9	4	1476-1497	GO:0016602(CCAAT-binding factor complex)	GO:0003677(DNA binding)	GO:0045892(negative regulation of transcription, DNA-dependent)
	comp99037_c0_seq5	CASP-like protein 1	3	497-518	GO:0005575 (Unknown)	GO:0003674 (Unknown)	GO:0008150 (Unknown)
	comp99688_c0_seq3	Nuclear transcription factor Y subunit A-6	4	639-660	GO:0016602(CCAAT-binding factor complex)	GO:0003677(DNA binding)	GO:0008150 (Unknown)
	comp99688_c0_seq2	Nuclear transcription factor Y subunit A-3	4	786-807	GO:0016602(CCAAT-binding factor complex)	GO:0003677(DNA binding)	GO:0008150 (Unknown)
csn-miR169b	24872_gi400010701	Nuclear transcription factor Y subunit A-6	3.5	491-514	GO:0016602(CCAAT-binding factor complex)	GO:0003677(DNA binding)	GO:0008150 (Unknown)
	76159_gi319844374	Cation-chloride cotransporter 1	4	1547-1568	GO:0005886(plasma membrane)	GO:0008511(sodium:potassium:chloride symporter activity)	GO:0006813(potassium ion transport)
	76159_gi319883397	Nuclear transcription factor Y subunit A-1	4	1171-1194	GO:0016602(CCAAT-binding factor complex)	GO:0003677(DNA binding)	GO:0048510(regulation of timing of transition from vegetative to reproductive phase)
	comp97629_c0_seq16	Nuclear transcription factor Y subunit A-9	4	1093-1116	GO:0016602(CCAAT-binding factor complex)	GO:0003677(DNA binding)	GO:0045892(negative regulation of transcription, DNA-dependent)
	comp99688_c0_seq2	Nuclear transcription factor Y subunit A-3	3.5	785-807	GO:0016602(CCAAT-binding factor complex)	GO:0003677(DNA binding)	GO:0008150 (Unknown)
csn-miR171b	76159_gi319846345	Scarecrow-like protein 6	3	636-659	GO:0005634(nucleus)	GO:0005515(protein binding)	GO:0006355(regulation of transcription, DNA-dependent)
	76159_gi319859844	Scarecrow-like protein 15	1.5	707-730	GO:0005634(nucleus)	GO:0003674 (Unknown)	GO:0006355(regulation of transcription, DNA-dependent)
	comp103359_c4_seq1	Probable dual-specificity RNA methyltransferase RlmN	2	2727-2750	GO:0005737(cytoplasm)	GO:0046872(metal ion binding)	GO:0070040(rRNA )
csn-miR171d	24872_gi400005911	5'-adenylylsulfate reductase 3	4	418-438	GO:0009507(chloroplast)	GO:0046872(metal ion binding)	GO:0019344(cysteine biosynthetic process)
	76159_gi319884400	Probable receptor-like protein kinase	4	1280-1300	GO:0005886(plasma membrane)	GO:0005524(ATP binding)	GO:0008150 (Unknown)
	76159_gi319862348	5'-adenylylsulfate reductase 1	4	351-371	GO:0009570(chloroplast stroma)	GO:0046872(metal ion binding)	GO:0019344(cysteine biosynthetic process)
	Singletons42468	Chromodomain-helicase-DNA-binding protein 1-like	4	117-136	GO:0005634(nucleus)	GO:0003677(DNA binding)	GO:0006281(DNA repair)
csn-miR171f	24872_gi399999128	26S proteasome non-ATPase regulatory subunit 11	4	954-974	GO:0005575 (Unknown)	GO:0003674 (Unknown)	GO:0008150 (Unknown)	Proteasome (ko03050)
	comp107697_c3_seq1	Glutamate dehydrogenase 2	4	29-48	GO:0005739(mitochondrion)	GO:0005524(ATP binding)	GO:0006520(cellular amino acid metabolic process)	Alanine,ko aspartate and glutamate metabolism (ko00250)
	comp95095_c0_seq2	Ubiquitin carboxyl-terminal hydrolase 8	4	2374-2394	GO:0005575 (Unknown)	GO:0004221(ubiquitin thiolesterase activity)	GO:0006511(ubiquitin-dependent protein catabolic process)
csn-miR171h	76159_gi319846345	Scarecrow-like protein 6	2	640-661	GO:0005634(nucleus)	GO:0005515(protein binding)	GO:0006355(regulation of transcription, DNA-dependent)
	76159_gi319859844	Scarecrow-like protein 15	3	711-732	GO:0005634(nucleus)	GO:0003674 (Unknown)	GO:0006355(regulation of transcription, DNA-dependent)
	comp103359_c4_seq1	Probable dual-specificity RNA methyltransferase RlmN	1	2731-2752	GO:0005737(cytoplasm)	GO:0046872(metal ion binding)	GO:0070040(rRNA )
csn-miR171q	24872_gi400004239	Transcription factor ABA-INDUCIBLE bHLH-TYPE	4	126-148	GO:0005634(nucleus)	GO:0003677(DNA binding)	GO:0009738(abscisic acid mediated signaling pathway)
csn-miR172b	76159_gi319876361	MADS-box protein JOINTLESS	3.5	652-671	GO:0005634(nucleus)	GO:0043565(sequence-specific DNA binding)	GO:0007275(multicellular organismal development)
	76159_gi319854575	Floral homeotic protein APETALA 2	3	782-802	GO:0005634(nucleus)	GO:0003677(DNA binding)	GO:0030154(cell differentiation)
	comp102003_c0_seq4	ABC transporter I family member 11	4	1617-1637	GO:0009507(chloroplast)	GO:0005524(ATP binding)	GO:0006810(transport)
	comp104010_c2_seq19	Protein MOR1	3	203-223	GO:0005737(cytoplasm)	GO:0005488(binding)	GO:0008150 (Unknown)
	comp105692_c0_seq36	Pentatricopeptide repeat-containing protein	4	4-25	GO:0009507(chloroplast)	GO:0003674 (Unknown)	GO:0008150 (Unknown)
	comp106949_c2_seq11	Zinc finger CCCH domain-containing protein 55	3	356-375	GO:0005575 (Unknown)	GO:0003677(DNA binding)	GO:0008150 (Unknown)
	comp107400_c0_seq22	Probable polyadenylate-binding protein	4	173-194	GO:0005634(nucleus)	GO:0000166(nucleotide binding)	GO:0008150 (Unknown)
	comp107478_c5_seq2	E3 ubiquitin-protein ligase UPL2	3	12-31	GO:0005634(nucleus)	GO:0016881(acid-amino acid ligase activity)	GO:0006464(protein modification process)
	comp107909_c2_seq10	PP2A regulatory subunit TAP46	4	1270-1290	GO:0005829(cytosol)	GO:0003674 (Unknown)	GO:0009409(response to cold)
	comp108254_c0_seq1	Histone-lysine N-methyltransferase ASHH2	4	1584-1603	GO:0005634(nucleus)	GO:0008270(zinc ion binding)	GO:0016116(carotenoid metabolic process)
	comp108808_c5_seq2	MADS-box protein JOINTLESS	3.5	884-903	GO:0005634(nucleus)	GO:0043565(sequence-specific DNA binding)	GO:0007275(multicellular organismal development)
	comp96035_c0_seq1	Cytochrome P450 94A1	4	3053-3072	GO:0016021(integral to membrane)	GO:0009055(electron carrier activity)	GO:0008150 (Unknown)
	comp98248_c0_seq2	Disease resistance protein	3.5	2779-2798	GO:0005575 (Unknown)	GO:0005524(ATP binding)	GO:0006952(defense response)
csn-miR172d	76159_gi319836948	ADP-ribosylation factor 3	3.5	22-41	GO:0005886(plasma membrane)	GO:0005515(protein binding)	GO:0016192(vesicle-mediated transport)
	76159_gi319860322	DNA polymerase alpha catalytic subunit	3.5	954-973	GO:0005634(nucleus)	GO:0003677(DNA binding)	GO:0006270(DNA-dependent DNA replication initiation)	Purine metabolism (ko00230)
	76159_gi319860230	Protein phosphatase 2C and cyclic nucleotide-binding/kinase domain-containing protein	4	183-203	GO:0005886(plasma membrane)	GO:0005524(ATP binding)	GO:0001932(regulation of protein phosphorylation)
	76159_gi319866178	F-box protein SKIP14	4	1706-1726	GO:0005575 (Unknown)	GO:0003674 (Unknown)	GO:0008150 (Unknown)
	76159_gi319864245	Regulatory protein NPR5	4	115-134	GO:0005634(nucleus)	GO:0005515(protein binding)	GO:0048439(flower morphogenesis)
	76159_gi319883265	ADP-ribosylation factor 1	3.5	673-692	GO:0005794(Golgi apparatus)	GO:0005525(GTP binding)	GO:0016192(vesicle-mediated transport)
	76159_gi319879501	Glutamate--tRNA ligase	4	251-271	GO:0009507(chloroplast)	GO:0005524(ATP binding)	GO:0006424(glutamyl-tRNA aminoacylation)	Porphyrin and chlorophyll metabolism (ko00860)
	76159_gi319876196	F-box/kelch-repeat protein	4	695-716	GO:0005575 (Unknown)	GO:0003674 (Unknown)	GO:0008150 (Unknown)
	comp107196_c4_seq1	Phospholipase D alpha 1	4	1350-1369	GO:0005886(plasma membrane)	GO:0005509(calcium ion binding)	GO:0016042(lipid catabolic process)
	comp93650_c0_seq1	Probable cellulose synthase A catalytic subunit 1 [UDP-forming]	4	661-681	GO:0005886(plasma membrane)	GO:0008270(zinc ion binding)	GO:0030244(cellulose biosynthetic process)
csn-miR172e	24872_gi399998925	Elongator complex protein 3	4	1200-1220	GO:0005634(nucleus)	GO:0051536(iron-sulfur cluster binding)	GO:0006355(regulation of transcription, DNA-dependent)
	76159_gi319881042	Pentatricopeptide repeat-containing protein	4	256-276	GO:0005575 (Unknown)	GO:0005488(binding)	GO:0008150 (Unknown)
	76159_gi319876289	Polynucleotide 5'-hydroxyl-kinase NOL9	4	778-797	GO:0005730(nucleolus)	GO:0005524(ATP binding)	GO:0006364(rRNA processing)
	76159_gi319876361	MADS-box protein JOINTLESS	4	652-671	GO:0005634(nucleus)	GO:0043565(sequence-specific DNA binding)	GO:0007275(multicellular organismal development)
	76159_gi319849106	Elongator complex protein 3	4	1235-1255	GO:0005634(nucleus)	GO:0051536(iron-sulfur cluster binding)	GO:0006355(regulation of transcription, DNA-dependent)
	76159_gi319854575	Floral homeotic protein APETALA 2	3	782-802	GO:0005634(nucleus)	GO:0003677(DNA binding)	GO:0030154(cell differentiation)
	comp104010_c2_seq19	Protein MOR1	3.5	203-223	GO:0005737(cytoplasm)	GO:0005488(binding)	GO:0008150 (Unknown)
	comp106949_c2_seq11	Zinc finger CCCH domain-containing protein 55	3.5	356-375	GO:0005575 (Unknown)	GO:0003677(DNA binding)	GO:0008150 (Unknown)
	comp107434_c1_seq4	G-type lectin S-receptor-like serine/threonine-protein kinase B120	3.5	711-731	GO:0016021(integral to membrane)	GO:0005524(ATP binding)	GO:0048544(recognition of pollen)
	comp107478_c5_seq2	E3 ubiquitin-protein ligase UPL2	3.5	12-31	GO:0005634(nucleus)	GO:0016881(acid-amino acid ligase activity)	GO:0006464(protein modification process)
	comp88414_c0_seq2	Transcription factor ILR3	3.5	363-382	GO:0005634(nucleus)	GO:0003677(DNA binding)	GO:0006355(regulation of transcription, DNA-dependent)
	comp98248_c0_seq2	Disease resistance protein	4	2779-2798	GO:0005575 (Unknown)	GO:0005524(ATP binding)	GO:0006952(defense response)
csn-miR172f	24872_gi400002226	Beta-glucosidase-like SFR2	4	307-326	GO:0009707(chloroplast outer membrane)	GO:0043169(cation binding)	GO:0005975(carbohydrate metabolic process)
	76159_gi319829001	Leucine--tRNA ligase	4	56-76	GO:0005737(cytoplasm)	GO:0005524(ATP binding)	GO:0006429(leucyl-tRNA aminoacylation)	Valine,ko leucine and isoleucine biosynthesis (ko00290)
	76159_gi319854575	Floral homeotic protein APETALA 2	3	784-805	GO:0005634(nucleus)	GO:0003677(DNA binding)	GO:0030154(cell differentiation)
	comp105014_c1_seq11	LysM domain receptor-like kinase 3	4	1606-1626	GO:0005575 (Unknown)	GO:0003674 (Unknown)	GO:0008150 (Unknown)
	comp106984_c2_seq63	E2F transcription factor-like E2FE	4	1198-1217	GO:0005634(nucleus)	GO:0003677(DNA binding)	GO:0032876(negative regulation of DNA endoreduplication)
	comp106984_c2_seq33	Calcium-dependent protein kinase SK5	4	1069-1088	GO:0005575 (Unknown)	GO:0005524(ATP binding)	GO:0008150 (Unknown)
	comp106984_c2_seq31	Cytochrome c oxidase assembly protein COX11	4	1069-1088	GO:0016021(integral to membrane)	GO:0005507(copper ion binding)	GO:0008150 (Unknown)	Oxidative phosphorylation (ko00190)
	comp106984_c2_seq23	WD repeat-containing protein 55	4	1069-1088	GO:0005575 (Unknown)	GO:0003674 (Unknown)	GO:0008150 (Unknown)
csn-miR172g-3p	76159_gi319854575	Floral homeotic protein APETALA 2	3.5	780-802	GO:0005634(nucleus)	GO:0003677(DNA binding)	GO:0030154(cell differentiation)
	comp104010_c2_seq19	Protein MOR1	3	202-223	GO:0005737(cytoplasm)	GO:0005488(binding)	GO:0008150 (Unknown)
	comp106949_c2_seq11	Zinc finger CCCH domain-containing protein 55	3	355-375	GO:0005575 (Unknown)	GO:0003677(DNA binding)	GO:0008150 (Unknown)
	comp107478_c5_seq2	E3 ubiquitin-protein ligase UPL2	3	11-31	GO:0005634(nucleus)	GO:0016881(acid-amino acid ligase activity)	GO:0006464(protein modification process)
	comp107909_c2_seq10	PP2A regulatory subunit TAP46	4	1269-1290	GO:0005829(cytosol)	GO:0003674 (Unknown)	GO:0009966(regulation of signal transduction)
	comp108254_c0_seq1	Histone-lysine N-methyltransferase ASHH2	4	1583-1603	GO:0005634(nucleus)	GO:0008270(zinc ion binding)	GO:0016116(carotenoid metabolic process)
	comp96035_c0_seq1	Cytochrome P450 94A1	4	3052-3072	GO:0016021(integral to membrane)	GO:0009055(electron carrier activity)	GO:0008150 (Unknown)
csn-miR172g-5p	24872_gi400007440	KRR1 small subunit processome component homolog	3	828-848	GO:0005730(nucleolus)	GO:0003723(RNA binding)	GO:0006364(rRNA processing)
	76159_gi319875721	Floral homeotic protein APETALA 2	3	447-467	GO:0005634(nucleus)	GO:0003677(DNA binding)	GO:0030154(cell differentiation)
	76159_gi319836948	ADP-ribosylation factor 3	3	23-42	GO:0005886(plasma membrane)	GO:0005515(protein binding)	GO:0007264(small GTPase mediated signal transduction)
	76159_gi319860322	DNA polymerase alpha catalytic subunit	3.5	955-974	GO:0005634(nucleus)	GO:0003677(DNA binding)	GO:0006270(DNA-dependent DNA replication initiation)	Purine metabolism (ko00230)
	76159_gi319883265	ADP-ribosylation factor 1	3	674-693	GO:0005794(Golgi apparatus)	GO:0005525(GTP binding)	GO:0007264(small GTPase mediated signal transduction)
	comp105993_c0_seq33	Ethylene-responsive transcription factor RAP2-7	4	708-728	GO:0005634(nucleus)	GO:0003677(DNA binding)	GO:0010228(vegetative to reproductive phase transition of meristem)
	comp74029_c0_seq1	Leucine-rich repeat receptor-like serine/threonine/tyrosine-protein kinase SOBIR1	4	2059-2078	GO:0005886(plasma membrane)	GO:0005524(ATP binding)	GO:0006952(defense response)
csn-miR172k	24872_gi400003244	Ribosome biogenesis regulatory protein homolog	4	36-55	GO:0005730(nucleolus)	GO:0003674 (Unknown)	GO:0042254(ribosome biogenesis)
	76159_gi319825816	ABSCISIC ACID-INSENSITIVE 5-like protein 2	3.5	891-910	GO:0005634(nucleus)	GO:0043565(sequence-specific DNA binding)	GO:0009738(abscisic acid mediated signaling pathway)
	76159_gi319829001	Leucine--tRNA ligase	4	54-74	GO:0005737(cytoplasm)	GO:0005524(ATP binding)	GO:0006429(leucyl-tRNA aminoacylation)	Valine,ko leucine and isoleucine biosynthesis (ko00290)
	76159_gi319838145	CBL-interacting protein kinase 9	4	398-417	GO:0005575 (Unknown)	GO:0005524(ATP binding)	GO:0007165(signal transduction)
	76159_gi319854575	Floral homeotic protein APETALA 2	2.5	782-802	GO:0005634(nucleus)	GO:0003677(DNA binding)	GO:0030154(cell differentiation)
	76159_gi319868963	Glutamine--tRNA ligase	4	347-367	GO:0005737(cytoplasm)	GO:0005524(ATP binding)	GO:0004819(glutamine-tRNA ligase activity)	Aminoacyl-tRNA biosynthesis (ko00970)
	76159_gi319869261	Glucose-6-phosphate 1-dehydrogenase	4	314-333	GO:0005829(cytosol)	GO:0004345(glucose-6-phosphate dehydrogenase activity)	GO:0009051(pentose-phosphate shunt, oxidative branch)	Pentose phosphate pathway (ko00030)
	comp101923_c0_seq5	F-box protein	4	1478-1497	GO:0005829(cytosol)	GO:0003674 (Unknown)	GO:0008150 (Unknown)
	comp104010_c2_seq19	Protein MOR1	4	203-223	GO:0005737(cytoplasm)	GO:0005488(binding)	GO:0008150 (Unknown)
	comp104951_c0_seq10	WD40 repeat-containing protein SMU1	3.5	467-486	GO:0005634(nucleus)	GO:0003674 (Unknown)	GO:0008150 (Unknown)
	comp105692_c0_seq36	Pentatricopeptide repeat-containing protein	3	4-25	GO:0009507(chloroplast)	GO:0003674 (Unknown)	GO:0008150 (Unknown)
	comp106949_c2_seq11	Zinc finger CCCH domain-containing protein 55	4	356-375	GO:0005575 (Unknown)	GO:0003677(DNA binding)	GO:0003677(DNA binding),GO:0008270(zinc ion binding)
	comp107478_c5_seq2	E3 ubiquitin-protein ligase UPL2	4	12-31	GO:0005634(nucleus)	GO:0016881(acid-amino acid ligase activity)	GO:0006464(protein modification process)
csn-miR2118a	24872_gi400016915	Disease resistance protein	4	412-434	GO:0005575 (Unknown)	GO:0005524(ATP binding)	GO:0006952(defense response)
	76159_gi319824471	Arginine biosynthesis bifunctional protein ArgJ	4	50-70	GO:0009507(chloroplast)	GO:0004358(glutamate N-acetyltransferase activity)	GO:0006526(arginine biosynthetic process)	Arginine and proline metabolism (ko00330)
	comp103461_c7_seq3	Probable disease resistance protein	4	757-778	GO:0005886(plasma membrane)	GO:0005524(ATP binding)	GO:0006952(defense response)
	comp108780_c2_seq7	Putative disease resistance protein RGA3	3.5	213-234	GO:0005575 (Unknown)	GO:0005524(ATP binding)	GO:0006952(defense response)
	comp108810_c0_seq2	Cation-chloride cotransporter 1	4	514-535	GO:0005886(plasma membrane)	GO:0008511(sodium:potassium:chloride symporter activity)	GO:0006813(potassium ion transport)
	comp108961_c3_seq5	TMV resistance protein N	3.5	448-469	GO:0005737(cytoplasm)	GO:0005524(ATP binding)	GO:0009626(plant-type hypersensitive response)
	comp109181_c0_seq6	Disease resistance protein RPM1	3	797-818	GO:0005886(plasma membrane)	GO:0005524(ATP binding)	GO:0009626(plant-type hypersensitive response)
csn-miR390a-5p	comp103622_c0_seq3	Leucine-rich repeat receptor-like tyrosine-protein kinase	4	1171-1192	GO:0005886(plasma membrane)	GO:0005524(ATP binding)	GO:0008150 (Unknown)
	comp106764_c1_seq3	Calcium-transporting ATPase 12	4	2210-2231	GO:0016021(integral to membrane)	GO:0005524(ATP binding)	GO:0006754(ATP biosynthetic process)
csn-miR390c-5p	comp103622_c0_seq3	Leucine-rich repeat receptor-like tyrosine-protein kinase	4	1171-1192	GO:0005886(plasma membrane)	GO:0005524(ATP binding)	GO:0008150 (Unknown)
	comp106764_c1_seq3	Calcium-transporting ATPase 12	4	2210-2231	GO:0016021(integral to membrane)	GO:0005524(ATP binding)	GO:0006754(ATP biosynthetic process)
csn-miR393c-3p	24872_gi400006286	Glutathione gamma-glutamylcysteinyltransferase 1	3	408-427	GO:0005575 (Unknown)	GO:0046872(metal ion binding)	GO:0046938(phytochelatin biosynthetic process)
	76159_gi319819594	DNA helicase MCM9	4	512-532	GO:0005575 (Unknown)	GO:0003674 (Unknown)	GO:0008150 (Unknown)
	comp108290_c0_seq5	Replication-associated protein	3.5	61-82	GO:0042025(host cell nucleus)	GO:0003677(DNA binding)	GO:0006260(DNA replication)
csn-miR393c-5p	24872_gi400006237	40S ribosomal protein S6-2	4	974-994	GO:0005886(plasma membrane)	GO:0003674 (Unknown)	GO:0006412(translation)	Ribosome (ko03010)
	24872_gi399997446	Probable sugar phosphate/phosphate translocator	4	473-495	GO:0016021(integral to membrane)	GO:0008643(carbohydrate transport)	GO:0008150 (Unknown)
	24872_gi400010389	Protein AUXIN SIGNALING F-BOX 2	2	576-597	GO:0005634(nucleus)	GO:0010011(auxin binding)	GO:0009734(auxin mediated signaling pathway)
	76159_gi319874104	Protein TRANSPORT INHIBITOR RESPONSE 1	2	415-437	GO:0005634(nucleus)	GO:0005515(protein binding)	GO:0006952(defense response)
	comp100755_c0_seq1	DDRGK domain-containing protein 1	4	929-949	GO:0005575 (Unknown)	GO:0003674 (Unknown)	GO:0008150 (Unknown)
csn-miR394b	76159_gi319868540	Pentatricopeptide repeat-containing protein	4	128-148	GO:0009507(chloroplast)	GO:0003723(RNA binding)	GO:0016556(mRNA modification)
	76159_gi319866015	F-box only protein 6	3	993-1013	GO:0005575 (Unknown)	GO:0003674 (Unknown)	GO:0008150 (Unknown)
csn-miR395	76159_gi319854995	Ribosomal RNA large subunit methyltransferase I	4	1212-1233	GO:0005737(cytoplasm)	GO:0003723(RNA binding)	GO:0008150 (Unknown)
	comp104297_c7_seq11	HVA22-like protein A	4	442-461	GO:0016021(integral to membrane)	GO:0003674 (Unknown)	GO:0009409(response to cold)
	comp107470_c3_seq5	Low affinity sulfate transporter 3	2	92-112	GO:0016021(integral to membrane)	GO:0008271(secondary active sulfate transmembrane transporter activity)	GO:0008150 (Unknown)
	comp107470_c3_seq1	Sulfate transporter 2.1	2	92-112	GO:0016021(integral to membrane)	GO:0008271(secondary active sulfate transmembrane transporter activity)	GO:0008150 (Unknown)
	comp107629_c0_seq2	ATP sulfurylase 1	3.5	16-36	GO:0005886(plasma membrane)	GO:0005524(ATP binding)	GO:0046686(response to cadmium ion)	Purine metabolism (ko00230)
	comp108547_c0_seq55	Putative amidase	4	497-516	GO:0005829(cytosol)	GO:0004040(amidase activity)	GO:0008150 (Unknown)
csn-miR395b	76159_gi319854995	Ribosomal RNA large subunit methyltransferase I	4	1213-1234	GO:0005737(cytoplasm)	GO:0003723(RNA binding)	GO:0008150 (Unknown)
	comp102714_c0_seq6	Protein FAR-RED IMPAIRED RESPONSE 1	3.5	242-262	GO:0005634(nucleus)	GO:0005515(protein binding)	GO:0045893(positive regulation of transcription, DNA-dependent)
csn-miR395c	76159_gi319854995	Ribosomal RNA large subunit methyltransferase I	4	1213-1234	GO:0005737(cytoplasm)	GO:0003723(RNA binding)	GO:0008150 (Unknown)
	comp102714_c0_seq6	Protein FAR-RED IMPAIRED RESPONSE 1	3.5	242-262	GO:0005634(nucleus)	GO:0005515(protein binding)	GO:0045893(positive regulation of transcription, DNA-dependent)
csn-miR396	24872_gi400003287	Putative E3 ubiquitin-protein ligase XBAT35	4	425-444	GO:0005575 (Unknown)	GO:0008270(zinc ion binding)	GO:0008150 (Unknown)
	24872_gi400007012	Putative calcium-transporting ATPase 13	4	78-99	GO:0016021(integral to membrane)	GO:0005524(ATP binding)	GO:0006754(ATP biosynthetic process)
	24872_gi400007292	Growth-regulating factor 4	4	283-304	GO:0005575 (Unknown)	GO:0003674 (Unknown)	GO:0008150 (Unknown)
	76159_gi319869897	Growth-regulating factor 7	4	363-384	GO:0005575 (Unknown)	GO:0003674 (Unknown)	GO:0008150 (Unknown)
	comp105364_c1_seq26	DNA-directed RNA polymerase subunit beta	4	75-94	GO:0009507(chloroplast)	GO:0003677(DNA binding)	GO:0008150 (Unknown)	Purine metabolism (ko00230)
	comp106220_c0_seq6	Growth-regulating factor 1	3	9-30	GO:0005575 (Unknown)	GO:0003674 (Unknown)	GO:0008150 (Unknown)
	comp106220_c0_seq2	Growth-regulating factor 6	3	1042-1063	GO:0005575 (Unknown)	GO:0003674 (Unknown)	GO:0008150 (Unknown)
	comp107151_c1_seq1	Calcium-transporting ATPase 12	4	709-730	GO:0016021(integral to membrane)	GO:0005524(ATP binding)	GO:0006754(ATP biosynthetic process)
	comp108330_c0_seq10	Growth-regulating factor 5	4	6-27	GO:0005575 (Unknown)	GO:0003674 (Unknown)	GO:0008150 (Unknown)
	comp108330_c0_seq2	Probable histone-lysine N-methyltransferase	4	576-597	GO:0005634(nucleus)	GO:0008270(zinc ion binding)	GO:0009294(DNA mediated transformation)
	comp98797_c0_seq4	Growth-regulating factor 10	4	212-233	GO:0005575 (Unknown)	GO:0003674 (Unknown)	GO:0008150 (Unknown)
	Singletons22170	Growth-regulating factor 3	4	77-98	GO:0005575 (Unknown)	GO:0003674 (Unknown)	GO:0008150 (Unknown)
csn-miR396a-3p	24872_gi399995955	Translation machinery-associated protein 22	4	501-520	GO:0005840(ribosome)	GO:0003743(translation initiation factor activity)	GO:0008150 (Unknown)
	comp107881_c1_seq1	DNA-directed RNA polymerase I subunit rpa1	4	5650-5670	GO:0005829(cytosol)	GO:0003677(DNA binding)	GO:0006360(transcription from RNA polymerase I promoter)	Purine metabolism (ko00230)
csn-miR396a-5p	24872_gi400019195	65-kDa microtubule-associated protein 1	4	143-165	GO:0005634(nucleus)	GO:0008017(microtubule binding)	GO:0001578(microtubule bundle formation)
	24872_gi400007012	Putative calcium-transporting ATPase 13	3.5	77-99	GO:0016021(integral to membrane)	GO:0005524(ATP binding)	GO:0006754(ATP biosynthetic process)
	24872_gi400007292	Growth-regulating factor 4	3	282-304	GO:0005575 (Unknown)	GO:0003674 (Unknown)	GO:0008150 (Unknown)
	76159_gi319848691	Growth-regulating factor 3	3	262-284	GO:0005575 (Unknown)	GO:0003674 (Unknown)	GO:0008150 (Unknown)
	76159_gi319852022	UDP-glycosyltransferase 73C2	4	578-598	GO:0005575 (Unknown)	GO:0016758(transferase activity, transferring hexosyl groups)	GO:0008150 (Unknown)
	76159_gi319869897	Growth-regulating factor 7	4	362-384	GO:0005575 (Unknown)	GO:0003674 (Unknown)	GO:0008150 (Unknown)
	comp102815_c3_seq2	ATP-dependent zinc metalloprotease FTSH 4	4	2279-2300	GO:0016021(integral to membrane)	GO:0005524(ATP binding)	GO:0030163(protein catabolic process)
	comp106220_c0_seq5	Growth-regulating factor 1	3.5	13-35	GO:0005575 (Unknown)	GO:0003674 (Unknown)	GO:0008150 (Unknown)
	comp106220_c0_seq2	Growth-regulating factor 6	3.5	1041-1063	GO:0005575 (Unknown)	GO:0003674 (Unknown)	GO:0008150 (Unknown)
	comp107151_c1_seq1	Calcium-transporting ATPase 12	3.5	708-730	GO:0016021(integral to membrane)	GO:0005524(ATP binding)	GO:0006754(ATP biosynthetic process)
	comp108330_c0_seq2	Probable histone-lysine N-methyltransferase	3	575-597	GO:0005634(nucleus)	GO:0008270(zinc ion binding)	GO:0009294(DNA mediated transformation)
	comp108330_c0_seq10	Growth-regulating factor 5	3	5-27	GO:0005575 (Unknown)	GO:0003674 (Unknown)	GO:0008150 (Unknown)
	comp86534_c1_seq1	Anthocyanidin 3-O-glucosyltransferase 4 (Fragment)	4	278-298	GO:0005575 (Unknown)	GO:0047213(anthocyanidin 3-O-glucosyltransferase activity)	GO:0008150 (Unknown)
	comp98797_c0_seq4	Growth-regulating factor 10	3.5	211-233	GO:0005575 (Unknown)	GO:0003674 (Unknown)	GO:0008150 (Unknown)
csn-miR396d-3p	24872_gi400019468	Thioredoxin F2, chloroplastic	4	340-360	GO:0005829(cytosol)	GO:0009055(electron carrier activity)	GO:0022900(electron transport chain)
	24872_gi400012842	Growth-regulating factor 1	4	909-930	GO:0005575 (Unknown)	GO:0003674 (Unknown)	GO:0008150 (Unknown)
	76159_gi319882370	Growth-regulating factor 6	3.5	190-211	GO:0005575 (Unknown)	GO:0003674 (Unknown)	GO:0008150 (Unknown)
	76159_gi319819365	Protein TRANSPARENT TESTA 12	4	1-21	GO:0016021(integral to membrane)	GO:0015299(solute:hydrogen antiporter activity)	GO:0010023(proanthocyanidin biosynthetic process)
	76159_gi319833649	Probable methionine--tRNA ligase	4	221-240	GO:0005829(cytosol)	GO:0005524(ATP binding)	GO:0006431(methionyl-tRNA aminoacylation)	Selenoamino acid metabolism (ko00450)
	comp102528_c3_seq6	Prolyl endopeptidase	4	332-352	GO:0005737(cytoplasm)	GO:0004252(serine-type endopeptidase activity)	GO:0006508(proteolysis)
	comp102528_c3_seq2	Phytosulfokine receptor 1	4	1206-1226	GO:0005886(plasma membrane)	GO:0005524(ATP binding)	GO:0008150 (Unknown)
	comp106085_c0_seq17	Calcium-binding protein PBP1	4	1331-1350	GO:0005575 (Unknown)	GO:0005515(protein binding)	GO:0009733(response to auxin stimulus)
csn-miR396e	76159_gi319847223	Regulatory-associated protein of TOR 2	4	1188-1208	GO:0005575 (Unknown)	GO:0005488(binding)	GO:0008150 (Unknown)	mTOR signaling pathway (ko04150)
	76159_gi319886751	Auxin transporter-like protein 2	3.5	215-235	GO:0005886(plasma membrane)	GO:0015293(symporter activity)	GO:0009734(auxin mediated signaling pathway)
	comp101547_c0_seq1	Pentatricopeptide repeat-containing protein	4	2452-2473	GO:0005739(mitochondrion)	GO:0005488(binding)	GO:0008150 (Unknown)
csn-miR396p-5p	76159_gi319873487	UDP-glycosyltransferase 75D1	4	153-172	GO:0005575 (Unknown)	GO:0016758(transferase activity, transferring hexosyl groups)	GO:0009636(response to toxin)
	comp106236_c0_seq7	Tyrosine--tRNA ligase	4	497-517	GO:0005737(cytoplasm)	GO:0005524(ATP binding)	GO:0006418(tRNA aminoacylation for protein translation)	Aminoacyl-tRNA biosynthesis (ko00970)
csn-miR396t	24872_gi399995955	Translation machinery-associated protein 22	3	500-519	GO:0005840(ribosome)	GO:0003743(translation initiation factor activity)	GO:0008150 (Unknown)
	24872_gi400001685	Pentatricopeptide repeat-containing protein	4	908-929	GO:0005634(nucleus)	GO:0005515(protein binding)	GO:0006355(regulation of transcription, DNA-dependent)
	76159_gi319833649	Probable methionine--tRNA ligase	4	220-239	GO:0005829(cytosol)	GO:0005524(ATP binding)	GO:0006431(methionyl-tRNA aminoacylation)	Selenoamino acid metabolism (ko00450)
	76159_gi319867021	E3 SUMO-protein ligase SIZ1	4	148-168	GO:0016607(nuclear speck)	GO:0005515(protein binding)	GO:0006952(defense response)
	comp104511_c1_seq7	Mitogen-activated protein kinase kinase kinase ANP1	4	1618-1638	GO:0005575 (Unknown)	GO:0005524(ATP binding)	GO:0046777(protein autophosphorylation)
	comp797681_c0_seq1	Fasciclin-like arabinogalactan protein 14	4	160-179	GO:0005886(plasma membrane)	GO:0003674 (Unknown)	GO:0008150 (Unknown)
csn-miR397	24872_gi400001361	Laccase-17	3	270-290	GO:0048046(apoplast)	GO:0005507(copper ion binding)	GO:0046274(lignin catabolic process)
	24872_gi399998146	Prohibitin-3	4	163-182	GO:0005575 (Unknown)	GO:0003674 (Unknown)	GO:0008150 (Unknown)
	24872_gi399999457	Ankyrin repeat domain-containing protein EMB506	4	206-226	GO:0009507(chloroplast)	GO:0005515(protein binding)	GO:0008150 (Unknown)
	76159_gi319848765	Laccase-9	2	43-63	GO:0048046(apoplast)	GO:0005507(copper ion binding)	GO:0046274(lignin catabolic process)
	76159_gi319847818	Translation initiation factor eIF-2B subunit beta	3.5	1183-1203	GO:0005851(eukaryotic translation initiation factor 2B complex)	GO:0005525(GTP binding)	GO:0006446(regulation of translational initiation)
	76159_gi319874578	Laccase-10	2.5	255-275	GO:0048046(apoplast)	GO:0005507(copper ion binding)	GO:0046274(lignin catabolic process)
	comp101241_c0_seq3	Laccase-11	3.5	732-752	GO:0048046(apoplast)	GO:0005507(copper ion binding)	GO:0046274(lignin catabolic process)
	comp101437_c1_seq3	Pentatricopeptide repeat-containing protein	3.5	400-419	GO:0005575 (Unknown)	GO:0005488(binding)	GO:0008150 (Unknown)
	comp106755_c0_seq7	Laccase-7	2	761-781	GO:0048046(apoplast)	GO:0005507(copper ion binding)	GO:0046274(lignin catabolic process)
	comp107337_c0_seq3	Cytochrome b-c1 complex subunit 7	4	2251-2272	GO:0005743(mitochondrial inner membrane)	GO:0008121(ubiquinol-cytochrome-c reductase activity)	GO:0006122(mitochondrial electron transport, ubiquinol to cytochrome c)	Oxidative phosphorylation (ko00190)
	comp92066_c1_seq1	Laccase-4	2.5	258-278	GO:0048046(apoplast)	GO:0005507(copper ion binding)	GO:0046274(lignin catabolic process)
	comp97337_c0_seq1	Laccase-3	2	754-774	GO:0048046(apoplast)	GO:0005507(copper ion binding)	GO:0046274(lignin catabolic process)
csn-miR398	Singletons1859	Kinesin-4	4	94-113	GO:0005737(cytoplasm)	GO:0005524(ATP binding)	GO:0007018(microtubule-based movement)
csn-miR399c	24872_gi400002232	Acyl-coenzyme A oxidase 4	4	335-354	GO:0009514(glyoxysome)	GO:0003995(acyl-CoA dehydrogenase activity)	GO:0046459(short-chain fatty acid metabolic process)	Fatty acid metabolism (ko00071)
	24872_gi400009434	Probable S-acyltransferase	4	611-631	GO:0016021(integral to membrane)	GO:0008270(zinc ion binding)	GO:0008150 (Unknown)
	76159_gi319841213	Probable ubiquitin-conjugating enzyme E2 24	3.5	2-22	GO:0005575 (Unknown)	GO:0005524(ATP binding)	GO:0006817(phosphate transport)
	76159_gi319869051	Formin-like protein 18	4	1380-1399	GO:0005575 (Unknown)	GO:0003779(actin binding)	GO:0030036(actin cytoskeleton organization)
	comp100217_c0_seq1	Protein WEAK CHLOROPLAST MOVEMENT UNDER BLUE LIGHT 1	4	2778-2797	GO:0005575 (Unknown)	GO:0003674 (Unknown)	GO:0008150 (Unknown)
	Singletons23823	Ribose-phosphate pyrophosphokinase 3	4	497-518	GO:0005739(mitochondrion)	GO:0005524(ATP binding)	GO:0009165(nucleotide biosynthetic process)
csn-miR399d	24872_gi400003883	Ubiquitin carboxyl-terminal hydrolase 23	4	379-399	GO:0005575 (Unknown)	GO:0004221(ubiquitin thiolesterase activity)	GO:0006511(ubiquitin-dependent protein catabolic process)
	76159_gi319841213	Probable ubiquitin-conjugating enzyme E2 24	4	2-22	GO:0005575 (Unknown)	GO:0005524(ATP binding)	GO:0006817(phosphate transport)
	76159_gi319871362	Laccase-2	4	346-366	GO:0048046(apoplast)	GO:0005507(copper ion binding)	GO:0046274(lignin catabolic process)
	comp91911_c3_seq1	Laccase-17	4	256-276	GO:0048046(apoplast)	GO:0005507(copper ion binding)	GO:0046274(lignin catabolic process)
	comp92066_c0_seq1	Laccase-4	4	368-388	GO:0048046(apoplast)	GO:0005507(copper ion binding)	GO:0046274(lignin catabolic process)
csn-miR399g	76159_gi319841213	Probable ubiquitin-conjugating enzyme E2 24	2	2-22	GO:0005575 (Unknown)	GO:0005524(ATP binding)	GO:0006817(phosphate transport)
	76159_gi319844648	Tubby-like F-box protein 8	4	725-744	GO:0005575 (Unknown)	GO:0003674 (Unknown)	GO:0008150 (Unknown)
	76159_gi319853092	Laccase-6	4	393-412	GO:0048046(apoplast)	GO:0005507(copper ion binding)	GO:0046274(lignin catabolic process)
	comp104848_c1_seq16	Molybdenum cofactor sulfurase	4	572-592	GO:0005575 (Unknown)	GO:0030170(pyridoxal phosphate binding)	GO:0006777(Mo-molybdopterin cofactor biosynthetic process)
csn-miR399k	24872_gi399996815	Long chain acyl-CoA synthetase 8	4	1720-1740	GO:0005783(endoplasmic reticulum)	GO:0005524(ATP binding)	GO:0006631(fatty acid metabolic process)
	24872_gi399996470	Casein kinase I isoform delta-like	4	628-648	GO:0005737(cytoplasm)	GO:0005524(ATP binding)	GO:0008150 (Unknown)
	76159_gi319841213	Probable ubiquitin-conjugating enzyme E2 24	3.5	4-24	GO:0005575 (Unknown)	GO:0005524(ATP binding)	GO:0006817(phosphate transport)
	76159_gi319852526	ATP-dependent zinc metalloprotease FTSH 8	4	40-60	GO:0016021(integral to membrane)	GO:0005524(ATP binding)	GO:0030163(protein catabolic process)
	76159_gi319880923	Histone-lysine N-methyltransferase ATX2	4	24-45	GO:0005634(nucleus)	GO:0003677(DNA binding)	GO:0006355(regulation of transcription, DNA-dependent)
	comp102804_c0_seq3	Arogenate dehydratase/prephenate dehydratase 2	4	1773-1792	GO:0009570(chloroplast stroma)	GO:0016597(amino acid binding)	GO:0009094(L-phenylalanine biosynthetic process)
	comp106226_c0_seq1	NADP-dependent malic enzyme	4	1310-1330	GO:0005737(cytoplasm)	GO:0046872(metal ion binding)	GO:0006108(malate metabolic process)	Pyruvate metabolism (ko00620)
	comp108944_c0_seq13	Transcription factor EMB1444	3	1305-1326	GO:0005634(nucleus)	GO:0003674 (Unknown)	GO:0006355(regulation of transcription, DNA-dependent)
csn-miR403	comp103783_c0_seq4	ABC transporter B family member 25	4	1730-1750	GO:0005886(plasma membrane)	GO:0005524(ATP binding)	GO:0008150 (Unknown)
	comp108197_c0_seq1	Protein argonaute 2	1.5	3438-3459	GO:0030529(ribonucleoprotein complex)	GO:0035197(siRNA binding)	GO:0006355(regulation of transcription, DNA-dependent)
csn-miR403a	comp103783_c0_seq4	ABC transporter B family member 25	4	1730-1750	GO:0005886(plasma membrane)	GO:0005524(ATP binding)	GO:0008150 (Unknown)
	comp108197_c0_seq1	Protein argonaute 2	1.5	3439-3459	GO:0030529(ribonucleoprotein complex)	GO:0035197(siRNA binding)	GO:0006355(regulation of transcription, DNA-dependent)
csn-miR408	24872_gi400019881	Basic blue protein	2.5	30-50	GO:0005575 (Unknown)	GO:0009055(electron carrier activity)	GO:0022900(electron transport chain)
	24872_gi399997694	Probable methionine--tRNA ligase	2.5	2688-2708	GO:0005737(cytoplasm)	GO:0005524(ATP binding)	GO:0006431(methionyl-tRNA aminoacylation)	Selenoamino acid metabolism (ko00450)
	76159_gi319843245	Copper-transporting ATPase PAA2	3	1291-1312	GO:0005575 (Unknown)	GO:0003674 (Unknown)	GO:0008150 (Unknown)
csn-miR477c	76159_gi319875901	Chaperone protein DnaJ	4	383-403	GO:0005737(cytoplasm)	GO:0005524(ATP binding)	GO:0006457(protein folding)
	76159_gi319879821	U-box domain-containing protein 30	4	772-791	GO:0000151(ubiquitin ligase complex)	GO:0004842(ubiquitin-protein ligase activity)	GO:0008150 (Unknown)
	comp93651_c1_seq1	Probable receptor protein kinase TMK1	4	1671-1692	GO:0005886(plasma membrane)	GO:0005524(ATP binding)	GO:0008150 (Unknown)
csn-miR482b	24872_gi400001301	1-aminocyclopropane-1-carboxylate synthase	3.5	567-587	GO:0005575 (Unknown)	GO:0030170(pyridoxal phosphate binding)	GO:0009693(ethylene biosynthetic process)
	24872_gi400000108	E3 ubiquitin-protein ligase	4	2-23	GO:0016021(integral to membrane)	GO:0008270(zinc ion binding)	GO:0008150 (Unknown)
	24872_gi400000260	5'-adenylylsulfate reductase 1	4	770-791	GO:0009570(chloroplast stroma)	GO:0046872(metal ion binding)	GO:0019344(cysteine biosynthetic process)
	76159_gi319835646	CDK5RAP3-like protein	4	82-101	GO:0005575 (Unknown)	GO:0000079(regulation of cyclin-dependent protein kinase activity)	GO:0008150 (Unknown)
	76159_gi319843062	Acetylornithine aminotransferase	3.5	166-186	GO:0005739(mitochondrion)	GO:0030170(pyridoxal phosphate binding)	GO:0006526(arginine biosynthetic process)
	76159_gi319847016	5'-adenylylsulfate reductase 2	4	512-533	GO:0009570(chloroplast stroma)	GO:0009973(adenylyl-sulfate reductase activity)	GO:0019344(cysteine biosynthetic process)
	76159_gi319864997	Deoxyhypusine synthase	3.5	360-380	GO:0005575 (Unknown)	GO:0034038(deoxyhypusine synthase activity)	GO:0050983(spermidine catabolic process to deoxyhypusine, using deoxyhypusine synthase)
	76159_gi319863189	Aquaporin PIP2-7	4	190-210	GO:0005634(nucleus)	GO:0015250(water channel activity)	GO:0009737(response to abscisic acid stimulus)
	comp102368_c0_seq4	Probable plastid-lipid-associated protein 7	3	345-365	GO:0009507(chloroplast)	GO:0005198(structural molecule activity)	GO:0008150 (Unknown)
	comp106957_c0_seq11	Serine/threonine-protein kinase PEPKR2	4	371-391	GO:0005575 (Unknown)	GO:0005524(ATP binding)	GO:0008150 (Unknown)
	comp56319_c1_seq1	Probable aquaporin PIP2-8	4	47-67	GO:0005886(plasma membrane)	GO:0005215(transporter activity)	GO:0055085(transmembrane transport)
csn-miR482c	76159_gi319879968	Disease resistance RPP13-like protein 4	3	285-306	GO:0005575 (Unknown)	GO:0005524(ATP binding)	GO:0006952(defense response)
	76159_gi319880288	ATPase ASNA1 homolog	4	142-163	GO:0005783(endoplasmic reticulum)	GO:0005524(ATP binding)	GO:0046685(response to arsenic-containing substance)
	comp109105_c0_seq4	Disease resistance protein	4	193-214	GO:0005575 (Unknown)	GO:0005524(ATP binding)	GO:0006952(defense response)
csn-miR482d	76159_gi319873975	PAN domain-containing protein	2.5	311-333	GO:0005886(plasma membrane)	GO:0005529(sugar binding)	GO:0048544(recognition of pollen)
csn-miR535a	24872_gi400003000	Uncharacterized protein	4	902-923	GO:0005634(nucleus)	GO:0003674 (Unknown)	GO:0008150 (Unknown)
	76159_gi319851829	Squamosa promoter-binding-like protein 6	4	1382-1403	GO:0005634(nucleus)	GO:0003677(DNA binding)	GO:0006355(regulation of transcription, DNA-dependent)
	comp107695_c0_seq9	Cytochrome P450 82C2	3	468-487	GO:0016021(integral to membrane)	GO:0009055(electron carrier activity)	GO:0071456(cellular response to hypoxia)
	comp107695_c0_seq2	Cytochrome P450 82C4	3	1281-1300	GO:0016021(integral to membrane)	GO:0009055(electron carrier activity)	GO:0071281(cellular response to iron ion)
csn-miR535b	24872_gi400005525	Calvin cycle protein CP12-2	3.5	197-216	GO:0005575 (Unknown)	GO:0003674 (Unknown)	GO:0008150 (Unknown)
	24872_gi400020281	Calvin cycle protein CP12-1	3.5	59-78	GO:0005575 (Unknown)	GO:0003674 (Unknown)	GO:0008150 (Unknown)
	76159_gi319860243	WD repeat-containing protein 48	3	175-195	GO:0005634(nucleus)	GO:0003674 (Unknown)	GO:0016579(protein deubiquitination)
	76159_gi319861946	Squamosa promoter-binding-like protein 16	4	209-230	GO:0005634(nucleus)	GO:0003677(DNA binding)	GO:0006355(regulation of transcription, DNA-dependent)
	comp108132_c0_seq6	Squamosa promoter-binding-like protein 6	4	923-944	GO:0005634(nucleus)	GO:0003677(DNA binding)	GO:0006355(regulation of transcription, DNA-dependent)
	comp88708_c0_seq1	Squamosa promoter-binding-like protein 17	4	440-461	GO:0005634(nucleus)	GO:0003677(DNA binding)	GO:0006355(regulation of transcription, DNA-dependent)
csn-miR535c	76159_gi319851829	Squamosa promoter-binding-like protein 6	4	1382-1403	GO:0005634(nucleus)	GO:0003677(DNA binding)	GO:0006355(regulation of transcription, DNA-dependent)
	76159_gi319873002	Ubiquitin-like-specific protease 1D	3.5	1876-1896	GO:0016607(nuclear speck)	GO:0016929(SUMO-specific protease activity)	GO:0006508(proteolysis)
	comp106225_c6_seq2	Equilibrative nucleotide transporter 1	3.5	45-65	GO:0005575 (Unknown)	GO:0003674 (Unknown)	GO:0008150 (Unknown)
	comp107695_c0_seq9	Cytochrome P450 82C2	4	468-487	GO:0016021(integral to membrane)	GO:0009055(electron carrier activity)	GO:0071456(cellular response to hypoxia)
	comp107695_c0_seq2	Cytochrome P450 82C4	4	1281-1300	GO:0016021(integral to membrane)	GO:0009055(electron carrier activity)	GO:0071456(cellular response to hypoxia)
	comp109618_c0_seq1	50S ribosomal protein L19-1	4	215-234	GO:0005840(ribosome)	GO:0019843(rRNA binding)	GO:0006412(translation)
csn-miR535d	24872_gi400003000	Uncharacterized protein	3	902-923	GO:0005634(nucleus)	GO:0003674 (Unknown)	GO:0008150 (Unknown)
	24872_gi400018208	Protein PEROXIN-4	4	18-37	GO:0005778(peroxisomal membrane)	GO:0005524(ATP binding)	GO:0006635(fatty acid beta-oxidation)
	Singletons1846	Fimbrin-like protein 2	4	1237-1258	GO:0005829(cytosol)	GO:0051015(actin filament binding)	GO:0009860(pollen tube growth)
	76159_gi319851829	Squamosa promoter-binding-like protein 6	4	1382-1403	GO:0005634(nucleus)	GO:0003677(DNA binding)	GO:0006355(regulation of transcription, DNA-dependent)
	comp103150_c0_seq1	Protein TOPLESS	3	192-212	GO:0005634(nucleus)	GO:0042803(protein homodimerization activity)	GO:0006351(transcription, DNA-dependent)
	comp103998_c1_seq2	Pentatricopeptide repeat-containing protein	4	1800-1819	GO:0005739(mitochondrion)	GO:0005488(binding)	GO:0008150 (Unknown)
	comp105895_c1_seq5	Hydroquinone glucosyltransferase	3.5	165-184	GO:0005575 (Unknown)	GO:0050505(hydroquinone glucosyltransferase activity)	GO:0008150 (Unknown)
	comp95650_c0_seq1	Auxin-responsive protein IAA33	4	775-795	GO:0005634(nucleus)	GO:0046983(protein dimerization activity)	GO:0006355(regulation of transcription, DNA-dependent)
csn-miR827a	Singletons823	High mobility group B protein 9	4	614-634	GO:0005634(nucleus)	GO:0003677(DNA binding)	GO:0006355(regulation of transcription, DNA-dependent)
	comp105718_c0_seq69	Transportin-1	4	83-103	GO:0005575 (Unknown)	GO:0003674 (Unknown)	GO:0008150 (Unknown)
csn-miR828a	24872_gi399999220	Aquaporin PIP2-2	4	844-865	GO:0009507(chloroplast)	GO:0015250(water channel activity)	GO:0009414(response to water deprivation)
	24872_gi400013015	Transcription factor MYB12	2	407-428	GO:0005634(nucleus)	GO:0003677(DNA binding)	GO:0006351(transcription, DNA-dependent)
	24872_gi400010988	Elongation factor 2	3.5	334-356	GO:0005737(cytoplasm)	GO:0005525(GTP binding)	GO:0008150 (Unknown)
	76159_gi319842063	Transcription factor MYB82	4	443-464	GO:0005634(nucleus)	GO:0003677(DNA binding)	GO:0006355(regulation of transcription, DNA-dependent)
	76159_gi319849313	Myb-related protein 308	4	429-449	GO:0005634(nucleus)	GO:0003677(DNA binding)	GO:0006355(regulation of transcription, DNA-dependent)
	76159_gi319850198	Transcription factor WER	1	223-244	GO:0005634(nucleus)	GO:0003677(DNA binding)	GO:0006351(transcription, DNA-dependent)
	comp107228_c0_seq2	Disease resistance protein RGA2	4	1050-1070	GO:0005575 (Unknown)	GO:0005524(ATP binding)	GO:0006952(defense response)
	comp108276_c1_seq4	Transcription repressor MYB4	3	354-375	GO:0005634(nucleus)	GO:0003677(DNA binding)	GO:0006351(transcription, DNA-dependent)
	comp94916_c0_seq2	Penicillin-binding protein 1F	3.5	747-767	GO:0005886(plasma membrane)	GO:0008233(peptidase activity)	GO:0009252(peptidoglycan biosynthetic process)
	comp99571_c0_seq2	Pyridoxine/pyridoxamine 5'-phosphate oxidase 2	4	323-344	GO:0005575 (Unknown)	GO:0003674 (Unknown)	GO:0008150 (Unknown)
csn-miR1507	24872_gi400011471	Putative disease resistance protein RGA3	4	241-262	GO:0005575 (Unknown)	GO:0005524(ATP binding)	GO:0006952(defense response)
	24872_gi400011616	Cytochrome P450 71D8	4	451-472	GO:0005575 (Unknown)	GO:0009055(electron carrier activity)	GO:0008150 (Unknown)
	comp109202_c2_seq8	Putative disease resistance RPP13-like protein 1	4	163-184	GO:0005575 (Unknown)	GO:0005524(ATP binding)	GO:0006952(defense response)
	comp98537_c0_seq2	Putative disease resistance protein RGA1	4	1038-1060	GO:0005575 (Unknown)	GO:0005524(ATP binding)	GO:0006952(defense response)
csn-miR4413a	24872_gi400002908	Putative flavin-containing monooxygenase 2	4	84-103	GO:0005575 (Unknown)	GO:0050660(flavin adenine dinucleotide binding)	GO:0008150 (Unknown)
	76159_gi319850952	Probable flavin-containing monooxygenase 1	4	1043-1062	GO:0031227(intrinsic to endoplasmic reticulum membrane)	GO:0050660(flavin adenine dinucleotide binding)	GO:0009870(defense response signaling pathway, resistance gene-dependent)
	76159_gi319866332	Pentatricopeptide repeat-containing protein	3.5	668-688	GO:0009507(chloroplast)	GO:0005488(binding)	GO:0008150 (Unknown)
	76159_gi319879656	Cyclin-U2-1	4	543-563	GO:0005575 (Unknown)	GO:0019901(protein kinase binding)	GO:0008150 (Unknown)
	comp105455_c0_seq2	Syntaxin-132	4	589-610	GO:0005886(plasma membrane)	GO:0005484(SNAP receptor activity)	GO:0016192(vesicle-mediated transport)	SNARE interactions in vesicular transport (ko04130)
	comp83030_c0_seq4	Abscisic acid 8'-hydroxylase 1	3.5	281-301	GO:0016021(integral to membrane)	GO:0009055(electron carrier activity)	GO:0050832(defense response to fungus)
csn-miR5485	comp107749_c0_seq4	Putative amidase	2	20-43	GO:0005829(cytosol)	GO:0004040(amidase activity)	GO:0008150 (Unknown)
	comp108441_c0_seq2	UDP-glycosyltransferase 85A1	2.5	64-87	GO:0005575 (Unknown)	GO:0050403(trans-zeatin O-beta-D-glucosyltransferase activity)	GO:0008150 (Unknown)
csn-miR6453	76159_gi319881829	Calcium-transporting ATPase 10	3	209-229	GO:0005886(plasma membrane)	GO:0005524(ATP binding)	GO:0006754(ATP biosynthetic process)
csn-miRn1	24872_gi399997990	Coatomer subunit beta'-2	0	96-120	GO:0005829(cytosol)	GO:0005198(structural molecule activity)	GO:0016192(vesicle-mediated transport)
	24872_gi400016121	Coatomer subunit beta'-1	3	275-300	GO:0005829(cytosol)	GO:0005198(structural molecule activity)	GO:0016192(vesicle-mediated transport)
csn-miRn4	76159_gi319875751	Putative glucose-6-phosphate 1-epimerase	4	1-22	GO:0005575 (Unknown)	GO:0030246(carbohydrate binding)	GO:0005975(carbohydrate metabolic process)
	76159_gi319844624	Putative clathrin assembly protein	4	570-591	GO:0005886(plasma membrane)	GO:0030276(clathrin binding)	GO:0048268(clathrin coat assembly)
	76159_gi319876048	Histone-lysine N-methyltransferase ATXR2	4	912-931	GO:0005634(nucleus)	GO:0008270(zinc ion binding)	GO:0008150 (Unknown)
	comp101522_c4_seq10	Auxin-responsive protein IAA27	3	117-137	GO:0005634(nucleus)	GO:0046983(protein dimerization activity)	GO:0006355(regulation of transcription, DNA-dependent)
	comp103228_c3_seq3	Peroxisome biogenesis protein 2	1.5	2495-2515	GO:0005829(cytosol)	GO:0008270(zinc ion binding)	GO:0009640(photomorphogenesis)
	comp105438_c3_seq3	Myosin-J heavy chain	4	111-132	GO:0000331(contractile vacuole)	GO:0005524(ATP binding)	GO:0033275(actin-myosin filament sliding)
	comp105866_c0_seq2	Violaxanthin de-epoxidase	3.5	2757-2777	GO:0009535(chloroplast thylakoid membrane)	GO:0046422(violaxanthin de-epoxidase activity)	GO:0008150 (Unknown)
	comp107963_c4_seq3	Probable pectinesterase/pectinesterase inhibitor 58	4	1291-1311	GO:0005618(cell wall)	GO:0030599(pectinesterase activity)	GO:0007047(cellular cell wall organization)	Pentose and glucuronate interconversions (ko00040)
	comp99345_c2_seq2	CCR4-NOT transcription complex subunit 10	4	578-598	GO:0005575 (Unknown)	GO:0005488(binding)	GO:0008150 (Unknown)
csn-miRn5	comp103988_c0_seq9	Transcription factor bHLH48	0	1710-1733	GO:0005634(nucleus)	GO:0003677(DNA binding)	GO:0006355(regulation of transcription, DNA-dependent)
csn-miRn6	24872_gi400014681	Expansin-A10	1	41-64	GO:0005576(extracellular region)	GO:0003674 (Unknown)	GO:0009828(plant-type cell wall loosening)
	comp101479_c3_seq1	Expansin-A15	0	481-504	GO:0005618(cell wall)	GO:0003674 (Unknown)	GO:0009664(plant-type cell wall organization)
csn-miRn7	comp105205_c0_seq1	Ribulose bisphosphate carboxylase/oxygenase activase	4	885-908	GO:0005575 (Unknown)	GO:0003674 (Unknown)	GO:0008150 (Unknown)
	comp105603_c1_seq4	Cysteine-rich receptor-like protein kinase 6	2.5	3107-3130	GO:0005886(plasma membrane)	GO:0005524(ATP binding)	GO:0008150 (Unknown)
	comp105603_c1_seq2	Cysteine-rich receptor-like protein kinase 8	2.5	3462-3485	GO:0016021(integral to membrane)	GO:0005524(ATP binding)	GO:0008150 (Unknown)
	comp96076_c0_seq1	Uncharacterized protein	4	1481-1504	GO:0005575 (Unknown)	GO:0003674 (Unknown)	GO:0008150 (Unknown)
csn-miRn8	24872_gi399998995	Probable histone H2A variant 3	4	708-729	GO:0005634(nucleus)	GO:0003677(DNA binding)	GO:0006334(nucleosome assembly)	Systemic lupus erythematosus (ko05322)
	comp103610_c0_seq3	Dof zinc finger protein DOF5.6	0	258-278	GO:0005634(nucleus)	GO:0003677(DNA binding)	GO:0045893(positive regulation of transcription, DNA-dependent)
	comp104443_c0_seq84	Bifunctional dihydrofolate reductase-thymidylate synthase	3	339-358	GO:0005575 (Unknown)	GO:0004799(thymidylate synthase activity)	GO:0006231(dTMP biosynthetic process)
	comp105933_c1_seq1	Probable UDP-N-acetylglucosamine--peptide N-acetylglucosaminyltransferase SPINDLY	4	2242-2263	GO:0005634(nucleus)	GO:0016757(transferase activity, transferring glycosyl groups)	GO:0009740(gibberellic acid mediated signaling pathway)
	comp51934_c0_seq2	Phosphatidylinositol N-acetylglucosaminyltransferase gpi3 subunit	4	1726-1746	GO:0005575 (Unknown)	GO:0000506(glycosylphosphatidylinositol-N-acetylglucosaminyltransferase )	GO:0006506(GPI anchor biosynthetic process)	Glycosylphosphatidylinositol (ko00563)
	comp69107_c0_seq1	Putative E3 ubiquitin-protein ligase LIN	4	159-179	GO:0000151(ubiquitin ligase complex)	GO:0004842(ubiquitin-protein ligase activity)	GO:0008150 (Unknown)
	comp87374_c0_seq1	Trans-resveratrol di-O-methyltransferase	3	2098-2117	GO:0005575 (Unknown)	GO:0003674 (Unknown)	GO:0008150 (Unknown)
	comp95211_c0_seq3	E3 SUMO-protein ligase SIZ1	3	2583-2603	GO:0016607(nuclear speck)	GO:0005515(protein binding)	GO:0006952(defense response)
csn-miRn10	comp105743_c1_seq1	Probable LRR receptor-like serine/threonine-protein kinase	4	1436-1459	GO:0016021(integral to membrane)	GO:0005524(ATP binding)	GO:0008150 (Unknown)
	comp107311_c0_seq2	Pentatricopeptide repeat-containing protein	3.5	517-540	GO:0005739(mitochondrion)	GO:0005488(binding)	GO:0008150 (Unknown)
csn-miRn12	comp103226_c0_seq3	Probable serine/threonine-protein kinase	1	639-662	GO:0005886(plasma membrane)	GO:0005524(ATP binding)	GO:0009742(brassinosteroid mediated signaling pathway)
	comp104174_c0_seq1	Pentatricopeptide repeat-containing protein	4	1692-1715	GO:0005575 (Unknown)	GO:0005488(binding)	GO:0008150 (Unknown)
	comp107667_c1_seq8	Vesicle-fusing ATPase	2	1564-1587	GO:0009506(plasmodesma)	GO:0005524(ATP binding)	GO:0016192(vesicle-mediated transport)
	comp100706_c0_seq17	Homeobox protein knotted-1-like 7	3.5	994-1017	GO:0005634(nucleus)	GO:0043565(sequence-specific DNA binding)	GO:0045892(negative regulation of transcription, DNA-dependent)
	comp100706_c0_seq14	Tubby-like F-box protein 8	3.5	1650-1673	GO:0005575 (Unknown)	GO:0003674 (Unknown)	GO:0008150 (Unknown)
csn-miRn13	76159_gi319863196	RING-H2 finger protein ATL72	4	355-379	GO:0016021(integral to membrane)	GO:0008270(zinc ion binding)	GO:0008150 (Unknown)
csn-miRn14-3P	24872_gi400005696	Protein NSP-INTERACTING KINASE 2	3.5	721-742	GO:0005886(plasma membrane)	GO:0005524(ATP binding)	GO:0006952(defense response)
	76159_gi319819122	Protein NSP-INTERACTING KINASE 1	3.5	1117-1138	GO:0005886(plasma membrane)	GO:0005524(ATP binding)	GO:0044419(interspecies interaction between organisms)
	76159_gi319861835	L-type lectin-domain containing receptor kinase IX.2	4	765-785	GO:0005886(plasma membrane)	GO:0005524(ATP binding)	GO:0008150 (Unknown)
	comp98360_c0_seq2	Probable L-type lectin-domain containing receptor kinase S.5	4	1246-1266	GO:0005886(plasma membrane)	GO:0005524(ATP binding)	GO:0008150 (Unknown)
	comp99214_c0_seq1	Chaperone protein DnaJ	3.5	765-786	GO:0005737(cytoplasm)	GO:0005524(ATP binding)	GO:0006457(protein folding)
csn-miRn14-5P	76159_gi319854096	Zinc finger CCCH domain-containing protein 48	4	62-82	GO:0005575 (Unknown)	GO:0003677(DNA binding)	GO:0008150 (Unknown)
	comp103882_c0_seq4	Putative potassium transporter 12	2	890-910	GO:0009507(chloroplast)	GO:0015079(potassium ion transmembrane transporter activity)	GO:0008150 (Unknown)
	comp107515_c0_seq12	Probable LRR receptor-like serine/threonine-protein kinase	3	1190-1210	GO:0016021(integral to membrane)	GO:0005524(ATP binding)	GO:0008150 (Unknown)
	comp108353_c1_seq1	Regulator of nonsense transcripts 1	4	1989-2009	GO:0005737(cytoplasm)	GO:0003677(DNA binding)	GO:0000184(nuclear-transcribed mRNA catabolic process, nonsense-mediated decay)
	comp76524_c0_seq1	Uncharacterized GTP-binding protein	4	1031-1052	GO:0005575 (Unknown)	GO:0005525(GTP binding)	GO:0008150 (Unknown)
csn-miRn15	24872_gi399996848	Acyl-[acyl-carrier-protein] desaturase	3.5	399-422	GO:0009507(chloroplast)	GO:0046914(transition metal ion binding)	GO:0006633(fatty acid biosynthetic process)
	comp104139_c0_seq8	Probable receptor-like protein kinase	4	55-79	GO:0005886(plasma membrane)	GO:0005524(ATP binding)	GO:0008150 (Unknown)
	comp104346_c0_seq2	Aluminum-activated malate transporter 14	3.5	1712-1735	GO:0016021(integral to membrane)	GO:0005216(ion channel activity)	GO:0010044(response to aluminum ion)
csn-miRn16	24872_gi400008590	GDT1-like protein 5	3	188-208	GO:0016021(integral to membrane)	GO:0003674 (Unknown)	GO:0008150 (Unknown)
	comp107604_c0_seq2	ATPase family AAA domain-containing protein 1	3.5	3428-3448	GO:0005575 (Unknown)	GO:0003674 (Unknown)	GO:0008150 (Unknown)
csn-miRn17	comp100293_c0_seq4	Protein ODORANT1	2	14-37	GO:0005634(nucleus)	GO:0003677(DNA binding)	GO:0006355(regulation of transcription, DNA-dependent)
csn-miRn19	76159_gi319844276	Double-stranded RNA-binding protein 2	2	36-59	GO:0005737(cytoplasm)	GO:0005515(protein binding)	GO:0031047(gene silencing by RNA)
	76159_gi319848380	Leucine-rich repeat receptor-like serine/threonine-protein kinase BAM3	4	166-189	GO:0005886(plasma membrane)	GO:0005524(ATP binding)	GO:0030154(cell differentiation)
	76159_gi319852569	Cryptochrome DASH	4	2084-2107	GO:0009507(chloroplast)	GO:0003677(DNA binding)	GO:0006281(DNA repair)
	76159_gi319878374	Reticulon-like protein B13	4	281-304	GO:0071458(integral to cytosolic side of endoplasmic reticulum membrane)	GO:0003674 (Unknown)	GO:0071786(endoplasmic reticulum tubular network organization)
	comp104691_c0_seq2	Ribonuclease Z, chloroplastic	4	1061-1084	GO:0009507(chloroplast)	GO:0046872(metal ion binding)	GO:0042780(tRNA 3'-end processing)
	comp108933_c0_seq39	DEAD-box ATP-dependent RNA helicase 17	4	1474-1497	GO:0005575 (Unknown)	GO:0005524(ATP binding)	GO:0008150 (Unknown)
	comp108933_c0_seq2	Disease resistance protein	4	1474-1497	GO:0005575 (Unknown)	GO:0005524(ATP binding)	GO:0006952(defense response)
	comp92607_c0_seq2	Fasciclin-like arabinogalactan protein 7	4	135-158	GO:0005575 (Unknown)	GO:0003674 (Unknown)	GO:0046658(anchored to plasma membrane)
	comp96827_c0_seq8	Transcription factor bHLH63	3.5	805-828	GO:0005634(nucleus)	GO:0003677(DNA binding)	GO:0009911(positive regulation of flower development)
	comp96827_c0_seq7	Transcription factor BEE 2	3.5	825-848	GO:0005634(nucleus)	GO:0003677(DNA binding)	GO:0006355(regulation of transcription, DNA-dependent)
	comp100561_c1_seq3	Probable serine/threonine-protein kinase WNK11	4	39-62	GO:0005575 (Unknown)	GO:0005524(ATP binding)	GO:0008150 (Unknown)
csn-miRn20	comp95403_c0_seq1	3-dehydroquinate synthase	3	274-297	GO:0005737(cytoplasm)	GO:0003856(3-dehydroquinate synthase activity)	GO:0009073(aromatic amino acid family biosynthetic process)	Phenylalanine,ko tyrosine and tryptophan biosynthesis (ko00400)
csn-miRn21	24872_gi400016973	Probable carboxylesterase 1	4	1005-1028	GO:0005575 (Unknown)	GO:0004091(carboxylesterase activity)	GO:0008150 (Unknown)
	24872_gi400017244	Desiccation-related protein PCC13-62	3.5	770-793	GO:0005575 (Unknown)	GO:0003674 (Unknown)	GO:0006950(response to stress)
	comp106544_c0_seq2	DNA (cytosine-5)-methyltransferase 1	4	679-701	GO:0005634(nucleus)	GO:0003677(DNA binding)	GO:0006351(transcription, DNA-dependent)	Cysteine and methionine metabolism (ko00270)
	comp108301_c1_seq29	Myb-related protein Myb4	3.5	882-905	GO:0005634(nucleus)	GO:0003677(DNA binding)	GO:0006355(regulation of transcription, DNA-dependent)
	comp96195_c0_seq2	30S ribosomal protein S17	3	34-57	GO:0005840(ribosome)	GO:0019843(rRNA binding)	GO:0006412(translation)	Ribosome (ko03010)
csn-miRn23	comp100495_c0_seq12	Pirin-like protein	4	1-25	GO:0005634(nucleus)	GO:0003674 (Unknown)	GO:0008150 (Unknown)
csn-miRn24	76159_gi319829157	Beta-(1-->2)glucan export ATP-binding/permease protein NdvA	3	124-147	GO:0005886(plasma membrane)	GO:0005524(ATP binding)	GO:0008150 (Unknown)
	Singletons11571	Nigrin b	3	124-147	GO:0005575 (Unknown)	GO:0005529(sugar binding)	GO:0006952(defense response)
csn-miRn28	76159_gi319877645	NAD(P)H-quinone oxidoreductase subunit I	2	38-61	GO:0009535(chloroplast thylakoid membrane)	GO:0009055(electron carrier activity)	GO:0008150 (Unknown)	Oxidative phosphorylation (ko00190)
csn-miRn29	comp106417_c0_seq3	Stomatin-like protein 2	4	981-1004	GO:0005856(cytoskeleton)	GO:0003674 (Unknown)	GO:0008150 (Unknown)
	comp106417_c0_seq4	Uncharacterized protein	4	711-734	GO:0005739(mitochondrion)	GO:0003674 (Unknown)	GO:0008150 (Unknown)
csn-miRn31	comp98003_c0_seq3	Putative E3 ubiquitin-protein ligase XBAT35	2	2222-2245	GO:0005575 (Unknown)	GO:0008270(zinc ion binding)	GO:0008150 (Unknown)
csn-miRn33	24872_gi400000920	Succinate-semialdehyde dehydrogenase	4	98-121	GO:0009507(chloroplast)	GO:0051287(NAD binding)	GO:0072593(reactive oxygen species metabolic process)	Alanine,ko aspartate and glutamate metabolism (ko00250)
csn-miRn34	24872_gi400004427	Dehydration-responsive element-binding protein 1D	3.5	539-559	GO:0005634(nucleus)	GO:0003677(DNA binding)	GO:0009738(abscisic acid mediated signaling pathway)
	comp102484_c0_seq6	ABC transporter G family member 5	4	231-251	GO:0016021(integral to membrane)	GO:0005524(ATP binding)	GO:0006810(transport)
	comp102484_c0_seq3	Pentatricopeptide repeat-containing protein	4	231-251	GO:0005575 (Unknown)	GO:0005488(binding)	GO:0008150 (Unknown)
	comp107024_c1_seq1	Nitrate transporter 1.7	4	78-98	GO:0005886(plasma membrane)	GO:0080055(low affinity nitrate transport)	GO:0006857(oligopeptide transport)
	comp4286658_c0_seq1	Agamous-like MADS-box protein AGL21	4	144-165	GO:0005634(nucleus)	GO:0043565(sequence-specific DNA binding)	GO:0008150 (Unknown)
	comp95403_c0_seq1	3-dehydroquinate synthase	3	328-348	GO:0005737(cytoplasm)	GO:0003856(3-dehydroquinate synthase activity)	GO:0009073(aromatic amino acid family biosynthetic process)	Phenylalanine,ko tyrosine and tryptophan biosynthesis (ko00400)
csn-miRn35-3P	comp103101_c0_seq1	tRNA-splicing endonuclease subunit Sen2-2	4	912-934	GO:0005634(nucleus)	GO:0003676(nucleic acid binding)	GO:0006397(mRNA processing)
csn-miRn36	76159_gi319837892	Ribonuclease 3-like protein 2	4	396-418	GO:0005634(nucleus)	GO:0046872(metal ion binding)	GO:0006364(rRNA processing)
	comp104613_c3_seq1	Transcription factor VIP1	4	1524-1547	GO:0005634(nucleus)	GO:0043565(sequence-specific DNA binding)	GO:0006952(defense response)
csn-miRn38-3P	24872_gi400005772	Ethylene-responsive transcription factor 12	3	316-335	GO:0005634(nucleus)	GO:0003677(DNA binding)	GO:0006952(defense response)
	24872_gi400008661	Early nodulin-like protein 1	4	46-65	GO:0031225(anchored to membrane)	GO:0009055(electron carrier activity)	GO:0008150 (Unknown)
csn-miRn38-5P	24872_gi400002678	Mediator of RNA polymerase II transcription subunit 18	4	545-565	GO:0005575 (Unknown)	GO:0003674 (Unknown)	GO:0008150 (Unknown)
	comp94843_c1_seq1	Adenine phosphoribosyltransferase 1	3.5	664-684	GO:0005737(cytoplasm)	GO:0003999(adenine phosphoribosyltransferase activity)	GO:0006166(purine ribonucleoside salvage)	Purine metabolism (ko00230)
csn-miRn40	24872_gi400002881	Regulatory protein NPR5	3.5	338-358	GO:0005634(nucleus)	GO:0005515(protein binding)	GO:0048439(flower morphogenesis)
	76159_gi319845355	Cyclin-D4-2	4	719-739	GO:0005575 (Unknown)	GO:0003674 (Unknown)	GO:0008150 (Unknown)
csn-miRn42	24872_gi400011894	Tubby-like F-box protein 7	3.5	341-364	GO:0005575 (Unknown)	GO:0003674 (Unknown)	GO:0006355(regulation of transcription, DNA-dependent)
csn-miRn44-5P	comp106959_c3_seq24	Probable disease resistance protein	3.5	1863-1885	GO:0005575 (Unknown)	GO:0005524(ATP binding)	GO:0006952(defense response)
csn-miRn46	comp101166_c0_seq2	Probable glutathione S-transferase	3.5	60-83	GO:0005575 (Unknown)	GO:0004364(glutathione transferase activity)	GO:0009734(auxin mediated signaling pathway)
	comp55447_c0_seq1	Peptidyl-prolyl cis-trans isomerase	4	936-958	GO:0005737(cytoplasm)	GO:0042277(peptide binding)	GO:0006457(protein folding)
csn-miRn47	24872_gi399995935	Glutamine synthetase cytosolic isozyme 1	3.5	1277-1299	GO:0005737(cytoplasm)	GO:0005524(ATP binding)	GO:0006542(glutamine biosynthetic process)
	24872_gi399999509	Ubiquitin-conjugating enzyme E2 variant 1C	4	363-385	GO:0005829(cytosol)	GO:0005515(protein binding)	GO:0006301(postreplication repair)
	24872_gi399998899	Probable protein phosphatase 2C 63	4	139-162	GO:0008287(protein serine/threonine phosphatase complex)	GO:0046872(metal ion binding)	GO:0006470(protein dephosphorylation)
	24872_gi400011894	Tubby-like F-box protein 7	3	336-358	GO:0005575 (Unknown)	GO:0003674 (Unknown)	GO:0006355(regulation of transcription, DNA-dependent)
	24872_gi400007318	Prefoldin subunit 6	4	162-183	GO:0005575 (Unknown)	GO:0051082(unfolded protein binding)	GO:0051086(chaperone mediated protein folding independent of cofactor)
	76159_gi319853143	Probable methyltransferase PMT19	2	199-221	GO:0016021(integral to membrane)	GO:0008168(methyltransferase activity)	GO:0008150 (Unknown)
	76159_gi319877460	Probable LRR receptor-like serine/threonine-protein kinase	3	122-143	GO:0016021(integral to membrane)	GO:0005524(ATP binding)	GO:0008150 (Unknown)
	comp101564_c0_seq1	S-adenosylmethionine decarboxylase proenzyme	4	311-332	GO:0005575 (Unknown)	GO:0004014(adenosylmethionine decarboxylase activity)	GO:0008295(spermidine biosynthetic process)	Cysteine and methionine metabolism (ko00270)
	comp102704_c2_seq13	Pollen-specific protein SF21	2.5	52-75	GO:0005575 (Unknown)	GO:0003674 (Unknown)	GO:0008150 (Unknown)
	comp103678_c1_seq2	Non-functional NADPH-dependent codeinone reductase 2	4	829-851	GO:0005575 (Unknown)	GO:0003674 (Unknown)	GO:0008150 (Unknown)
	comp103331_c0_seq5	Uncharacterized protein	4	206-229	GO:0016021(integral to membrane)	GO:0003674 (Unknown)	GO:0008150 (Unknown)
	comp104624_c3_seq2	Anaphase-promoting complex subunit 2	4	21-43	GO:0005634(nucleus)	GO:0031625(ubiquitin protein ligase binding)	GO:0006511(ubiquitin-dependent protein catabolic process)	Cell cycle (ko04110)
	comp104355_c1_seq1	Ethylene-responsive transcription factor ERF114	4	43-65	GO:0005634(nucleus)	GO:0003677(DNA binding)	GO:0050832(defense response to fungus)
	comp106012_c0_seq1	Heat shock factor protein HSF8	3	2144-2166	GO:0005634(nucleus)	GO:0043565(sequence-specific DNA binding)	GO:0006950(response to stress)
	comp107062_c2_seq4	NAC domain-containing protein 19	3	14-36	GO:0005634(nucleus)	GO:0003677(DNA binding)	GO:0009414(response to water deprivation)
	comp107062_c2_seq3	NAC domain-containing protein 72	3	14-36	GO:0005634(nucleus)	GO:0003677(DNA binding)	GO:0045893(positive regulation of transcription, DNA-dependent)
	comp107516_c0_seq10	Protein kinase 2A	4	148-170	GO:0009507(chloroplast)	GO:0005524(ATP binding)	GO:0008150 (Unknown)
	comp107924_c0_seq4	Mediator of RNA polymerase II transcription subunit 22b	3.5	11-33	GO:0005575 (Unknown)	GO:0003674 (Unknown)	GO:0008150 (Unknown)
	comp107842_c0_seq15	Probable receptor-like protein kinase	4	5-27	GO:0005886(plasma membrane)	GO:0005524(ATP binding)	GO:0008150 (Unknown)
	comp109264_c0_seq1	Plastocyanin	2.5	204-227	GO:0009535(chloroplast thylakoid membrane)	GO:0009055(electron carrier activity)	GO:0022900(electron transport chain)
	comp89890_c1_seq1	SPX domain-containing protein 2	3.5	170-192	GO:0005634(nucleus)	GO:0003674 (Unknown)	GO:0016036(cellular response to phosphate starvation)
	comp92395_c0_seq5	Universal stress protein A-like protein	3.5	48-70	GO:0005886(plasma membrane)	GO:0003674 (Unknown)	GO:0006950(response to stress)
	comp93660_c0_seq1	Aspartic proteinase nepenthesin-1	3	138-161	GO:0005576(extracellular region)	GO:0004190(aspartic-type endopeptidase activity)	GO:0006508(proteolysis)
	comp97730_c1_seq34	Uncharacterized calcium-binding protein	4	136-158	GO:0005634(nucleus)	GO:0005509(calcium ion binding)	GO:0009409(response to cold)
	comp100561_c1_seq3	Probable serine/threonine-protein kinase WNK11	4	21-44	GO:0005575 (Unknown)	GO:0005524(ATP binding)	GO:0008150 (Unknown)
	Singletons8091	GDSL esterase/lipase	4	863-885	GO:0005576(extracellular region)	GO:0016788(hydrolase activity, acting on ester bonds)	GO:0016042(lipid catabolic process)
csn-miRn48	24872_gi399996848	Acyl-[acyl-carrier-protein] desaturase	2	288-311	GO:0009507(chloroplast)	GO:0046914(transition metal ion binding)	GO:0006633(fatty acid biosynthetic process)
csn-miRn49	76159_gi319829157	Beta-(1-->2)glucan export ATP-binding/permease protein NdvA	2	119-142	GO:0005886(plasma membrane)	GO:0005524(ATP binding)	GO:0008150 (Unknown)
	76159_gi319845023	Poly(A) RNA polymerase cid11	4	662-684	GO:0005634(nucleus)	GO:0005524(ATP binding)	GO:0006397(mRNA processing)
	Singletons11571	Nigrin b	2	119-142	GO:0005575 (Unknown)	GO:0005529(sugar binding)	GO:0006952(defense response)
csn-miRn50	comp102173_c0_seq10	Protein PAM68	4	1921-1944	GO:0016021(integral to membrane)	GO:0003674 (Unknown)	GO:0015979(photosynthesis)
	comp102173_c0_seq7	GDSL esterase/lipase 3	4	239-262	GO:0005576(extracellular region)	GO:0016298(lipase activity)	GO:0016042(lipid catabolic process)
	comp102173_c0_seq4	GDSL esterase/lipase 4	4	239-262	GO:0005576(extracellular region)	GO:0016298(lipase activity)	GO:0016042(lipid catabolic process)
csn-miRn51	76159_gi319844276	Double-stranded RNA-binding protein 2	3.5	19-42	GO:0005737(cytoplasm)	GO:0005515(protein binding)	GO:0031047(gene silencing by RNA)
	comp103712_c0_seq1	Phosphate transporter PHO1 homolog 5	4	843-866	GO:0005886(plasma membrane)	GO:0003674 (Unknown)	GO:0006817(phosphate transport)
	comp104109_c0_seq1	Phosphoenolpyruvate/phosphate translocator 2	4	517-540	GO:0016021(integral to membrane)	GO:0009670(triose-phosphate:phosphate antiporter activity)	GO:0008150 (Unknown)
	comp107948_c0_seq3	Probable trehalose-phosphate phosphatase F	4	4-28	GO:0005575 (Unknown)	GO:0003674 (Unknown)	GO:0008150 (Unknown)
	comp96827_c0_seq8	Transcription factor bHLH63	3	788-811	GO:0005634(nucleus)	GO:0003677(DNA binding)	GO:0009911(positive regulation of flower development)
	comp96827_c0_seq7	Transcription factor BEE 2	3	808-831	GO:0005634(nucleus)	GO:0003677(DNA binding)	GO:0006355(regulation of transcription, DNA-dependent)
	comp99277_c0_seq2	4-coumarate--CoA ligase-like 10	4	131-154	GO:0005575 (Unknown)	GO:0003674 (Unknown)	GO:0008150 (Unknown)
	comp100561_c1_seq3	Probable serine/threonine-protein kinase WNK11	4	22-45	GO:0005575 (Unknown)	GO:0005524(ATP binding)	GO:0005524(ATP binding),GO:0004674(protein serine/threonine kinase activity)
csn-miRn52	comp106364_c0_seq1	Protein LST8 homolog	4	636-659	GO:0005737(cytoplasm)	GO:0032148(activation of protein kinase B activity)	GO:0030838(positive regulation of actin filament polymerization)	mTOR signaling pathway (ko04150)
	comp55261_c0_seq1	Uncharacterized protein	3	462-485	GO:0005576(extracellular region)	GO:0003674 (Unknown)	GO:0008150 (Unknown)
	comp95403_c0_seq1	3-dehydroquinate synthase	2.5	277-300	GO:0005737(cytoplasm)	GO:0003856(3-dehydroquinate synthase activity)	GO:0009073(aromatic amino acid family biosynthetic process)	Phenylalanine,ko tyrosine and tryptophan biosynthesis (ko00400)
	comp96882_c0_seq3	Probable GABA transporter 2	4	482-505	GO:0005575 (Unknown)	GO:0003674 (Unknown)	GO:0008150 (Unknown)
csn-miRn53	comp92739_c0_seq1	BTB/POZ domain-containing protein	4	295-317	GO:0005575 (Unknown)	GO:0003674 (Unknown)	GO:0008150 (Unknown)
	comp97292_c0_seq2	B3 domain-containing protein REM19	3.5	1866-1890	GO:0005634(nucleus)	GO:0003677(DNA binding)	GO:0006355(regulation of transcription, DNA-dependent)
csn-miRn56	comp101518_c2_seq1	HD domain-containing protein 2	3.5	1498-1520	GO:0005575 (Unknown)	GO:0046872(metal ion binding)	GO:0008150 (Unknown)
	comp55447_c0_seq1	Peptidyl-prolyl cis-trans isomerase	4	956-979	GO:0005737(cytoplasm)	GO:0042277(peptide binding)	GO:0006457(protein folding)
	comp96107_c0_seq8	Elongator complex protein 4	4	1621-1645	GO:0005575 (Unknown)	GO:0003674 (Unknown)	GO:0008150 (Unknown)
csn-miRn57	24872_gi399995935	Glutamine synthetase cytosolic isozyme 1	3.5	1277-1300	GO:0005737(cytoplasm)	GO:0005524(ATP binding)	GO:0006542(glutamine biosynthetic process)
	24872_gi399999509	Ubiquitin-conjugating enzyme E2 variant 1C	3	363-386	GO:0005829(cytosol)	GO:0005515(protein binding)	GO:0006301(postreplication repair)
	24872_gi400010296	Sodium/hydrogen exchanger 2	2.5	184-207	GO:0016021(integral to membrane)	GO:0015385(sodium:hydrogen antiporter activity)	GO:0006885(regulation of pH)
	24872_gi400011894	Tubby-like F-box protein 7	3	336-359	GO:0005575 (Unknown)	GO:0003674 (Unknown)	GO:0006355(regulation of transcription, DNA-dependent)
	76159_gi319853143	Probable methyltransferase PMT19	2	199-222	GO:0016021(integral to membrane)	GO:0008168(methyltransferase activity)	GO:0008150 (Unknown)
	comp103678_c1_seq2	Non-functional NADPH-dependent codeinone reductase 2	4	829-852	GO:0005575 (Unknown)	GO:0003674 (Unknown)	GO:0008150 (Unknown)
	comp104355_c1_seq1	Ethylene-responsive transcription factor ERF114	4	43-66	GO:0005634(nucleus)	GO:0003677(DNA binding)	GO:0050832(defense response to fungus)
	comp106012_c0_seq1	Heat shock factor protein HSF8	3	2144-2167	GO:0005634(nucleus)	GO:0043565(sequence-specific DNA binding)	GO:0006950(response to stress)
	comp107062_c2_seq1	NAC domain-containing protein 72	3	14-37	GO:0005634(nucleus)	GO:0003677(DNA binding)	GO:0045893(positive regulation of transcription, DNA-dependent)
	comp107062_c2_seq4	NAC domain-containing protein 19	3	14-37	GO:0005634(nucleus)	GO:0003677(DNA binding)	GO:0009414(response to water deprivation)
	comp107019_c5_seq2	Protein TIC 55	3.5	2265-2288	GO:0005575 (Unknown)	GO:0046872(metal ion binding)	GO:0008150 (Unknown)
	comp107842_c0_seq15	Probable receptor-like protein kinase	4	5-28	GO:0005886(plasma membrane)	GO:0005524(ATP binding)	GO:0008150 (Unknown)
	comp108270_c2_seq6	Transcription factor GTE8	3.5	242-266	GO:0005634(nucleus)	GO:0003674 (Unknown)	GO:0006355(regulation of transcription, DNA-dependent)
	comp84285_c0_seq1	ABC transporter G family member 6	3.5	115-138	GO:0016021(integral to membrane)	GO:0005524(ATP binding)	GO:0006810(transport)
	comp97730_c1_seq34	Uncharacterized calcium-binding protein	2	137-159	GO:0005634(nucleus)	GO:0005509(calcium ion binding)	GO:0009409(response to cold)
	comp99023_c0_seq2	Probable LRR receptor-like serine/threonine-protein kinase	4	54-77	GO:0005886(plasma membrane)	GO:0005524(ATP binding)	GO:0008150 (Unknown)
	comp100755_c0_seq2	DDRGK domain-containing protein 1	3.5	31-54	GO:0005575 (Unknown)	GO:0003674 (Unknown)	GO:0008150 (Unknown)
	comp100561_c1_seq3	Probable serine/threonine-protein kinase WNK11	4	21-45	GO:0005575 (Unknown)	GO:0005524(ATP binding)	GO:0008150 (Unknown)
	Singletons8091	GDSL esterase/lipase	4	863-886	GO:0005576(extracellular region)	GO:0016788(hydrolase activity, acting on ester bonds)	GO:0016042(lipid catabolic process)
csn-miRn58	comp101934_c0_seq4	UDP-glycosyltransferase 91A1	4	94-117	GO:0005575 (Unknown)	GO:0016758(transferase activity, transferring hexosyl groups)	GO:0008150 (Unknown)
	comp105470_c0_seq5	Protein DA1-related 1	4	521-544	GO:0005886(plasma membrane)	GO:0008270(zinc ion binding)	GO:0008150 (Unknown)
csn-miRn59	76159_gi319829157	Beta-(1-->2)glucan export ATP-binding/permease protein NdvA	4	44-67	GO:0005886(plasma membrane)	GO:0005524(ATP binding)	GO:0008150 (Unknown)
	comp101628_c0_seq4	Putative lactoylglutathione lyase	4	1303-1326	GO:0005575 (Unknown)	GO:0046872(metal ion binding)	GO:0008150 (Unknown)
	comp101628_c0_seq3	Lactoylglutathione lyase	4	1354-1377	GO:0005575 (Unknown)	GO:0046872(metal ion binding)	GO:0008150 (Unknown)
	Singletons11571	Nigrin b	4	44-67	GO:0005575 (Unknown)	GO:0005529(sugar binding)	GO:0006952(defense response)
csn-miRn62	76159_gi319829157	Beta-(1-->2)glucan export ATP-binding/permease protein NdvA	1.5	124-147	GO:0005886(plasma membrane)	GO:0005524(ATP binding)	GO:0008150 (Unknown)
	Singletons11571	Nigrin b	1.5	124-147	GO:0005575 (Unknown)	GO:0005529(sugar binding)	GO:0006952(defense response)
csn-miRn63	comp95403_c0_seq1	3-dehydroquinate synthase	3	268-291	GO:0005737(cytoplasm)	GO:0003856(3-dehydroquinate synthase activity)	GO:0009073(aromatic amino acid family biosynthetic process)	Phenylalanine,ko tyrosine and tryptophan biosynthesis (ko00400)
csn-miRn65	comp101628_c0_seq4	Putative lactoylglutathione lyase	2	1383-1406	GO:0005575 (Unknown)	GO:0046872(metal ion binding)	GO:0008150 (Unknown)
	comp101628_c0_seq3	Lactoylglutathione lyase	2	1434-1457	GO:0005575 (Unknown)	GO:0046872(metal ion binding)	GO:0008150 (Unknown)
csn-miRn68	76159_gi319823639	Nitrate transporter 1.2	3.5	638-658	GO:0005886(plasma membrane)	GO:0015293(symporter activity)	GO:0006857(oligopeptide transport)
	76159_gi319842140	Glutamate synthase [NADH]	4	955-974	GO:0009501(amyloplast)	GO:0005506(iron ion binding)	GO:0006537(glutamate biosynthetic process)	Alanine,ko aspartate and glutamate metabolism (ko00250)
	comp108904_c0_seq4	Disease resistance protein RGA2	4	1389-1409	GO:0005575 (Unknown)	GO:0005524(ATP binding)	GO:0006952(defense response)
csn-miRn70	comp55261_c0_seq1	Uncharacterized protein	2	454-477	GO:0005576(extracellular region)	GO:0003674 (Unknown)	GO:0008150 (Unknown)
	comp95403_c0_seq1	3-dehydroquinate synthase	2	269-292	GO:0005737(cytoplasm)	GO:0003856(3-dehydroquinate synthase activity)	GO:0009073(aromatic amino acid family biosynthetic process)	Phenylalanine,ko tyrosine and tryptophan biosynthesis (ko00400)
csn-miRn71	76159_gi319862529	ABC transporter C family member 9	4	758-777	GO:0016021(integral to membrane)	GO:0005524(ATP binding)	GO:0009624(response to nematode)
	76159_gi319879676	Aspartic proteinase nepenthesin-1	4	1197-1217	GO:0005576(extracellular region)	GO:0004190(aspartic-type endopeptidase activity)	GO:0006508(proteolysis)
	comp108076_c1_seq32	Probable LRR receptor-like serine/threonine-protein kinase	3	4-25	GO:0005886(plasma membrane)	GO:0005524(ATP binding)	GO:0008150 (Unknown)
	comp108076_c1_seq25	Probable leucine-rich repeat receptor-like protein kinase	3	4-25	GO:0016021(integral to membrane)	GO:0005524(ATP binding)	GO:0008150 (Unknown)
	comp108076_c1_seq7	Protein ZINC INDUCED FACILITATOR-LIKE 1	3	4-25	GO:0005886(plasma membrane)	GO:0005215(transporter activity)	GO:0055085(transmembrane transport)
	comp108563_c0_seq2	E3 ubiquitin-protein ligase UPL1	4	53-73	GO:0005829(cytosol)	GO:0004842(ubiquitin-protein ligase activity)	GO:0008150 (Unknown)
	comp95997_c2_seq6	Serine/threonine-protein kinase MHK	4	1058-1077	GO:0005575 (Unknown)	GO:0005524(ATP binding)	GO:0008150 (Unknown)
csn-miRn72	comp106417_c0_seq3	Stomatin-like protein 2	4	974-997	GO:0005856(cytoskeleton)	GO:0003674 (Unknown)	GO:0008150 (Unknown)
	comp106417_c0_seq4	Uncharacterized protein	4	704-727	GO:0005739(mitochondrion)	GO:0003674 (Unknown)	GO:0008150 (Unknown)
csn-miRn74	comp106417_c0_seq4	Uncharacterized protein	3	692-715	GO:0005739(mitochondrion)	GO:0003674 (Unknown)	GO:0008150 (Unknown)
	comp106417_c0_seq3	Stomatin-like protein 2	3	962-985	GO:0005856(cytoskeleton)	GO:0003674 (Unknown)	GO:0008150 (Unknown)
	comp84736_c0_seq1	Glucuronoxylan 4-O-methyltransferase 1	4	1214-1237	GO:0005575 (Unknown)	GO:0003674 (Unknown)	GO:0008150 (Unknown)
csn-miRn75	comp108218_c0_seq10	Pentatricopeptide repeat-containing protein	4	2360-2383	GO:0009507(chloroplast)	GO:0005488(binding)	GO:0008150 (Unknown)
csn-miRn76	comp81095_c0_seq2	Lysine histidine transporter-like 8	4	651-675	GO:0005886(plasma membrane)	GO:0003674 (Unknown)	GO:0006865(amino acid transport)
	comp93487_c0_seq2	Momilactone A synthase	4	1299-1322	GO:0005575 (Unknown)	GO:0016491(oxidoreductase activity)	GO:0008150 (Unknown)
csn-miRn79-3P	24872_gi400000054	Reticulon-like protein B8	4	433-455	GO:0016021(integral to membrane)	GO:0003674 (Unknown)	GO:0008150 (Unknown)
	comp55447_c0_seq1	Peptidyl-prolyl cis-trans isomerase	2.5	935-958	GO:0005737(cytoplasm)	GO:0042277(peptide binding)	GO:0006457(protein folding)
csn-miRn79-5P	76159_gi319829157	Beta-(1-->2)glucan export ATP-binding/permease protein NdvA	3.5	121-144	GO:0005886(plasma membrane)	GO:0005524(ATP binding)	GO:0008150 (Unknown)
	Singletons11571	Nigrin b	3.5	121-144	GO:0005575 (Unknown)	GO:0005529(sugar binding)	GO:0006952(defense response)
csn-miRn82	24872_gi399998390	Transmembrane ascorbate ferrireductase 1	4	20-42	GO:0009507(chloroplast)	GO:0046872(metal ion binding)	GO:0022900(electron transport chain)
	24872_gi400011894	Tubby-like F-box protein 7	3.5	331-354	GO:0005575 (Unknown)	GO:0003674 (Unknown)	GO:0006355(regulation of transcription, DNA-dependent)
	76159_gi319847249	Uncharacterized protein	3	968-990	GO:0016021(integral to membrane)	GO:0003674 (Unknown)	GO:0008150 (Unknown)
	76159_gi319845330	BRASSINOSTEROID INSENSITIVE 1-associated receptor kinase 1	4	1006-1029	GO:0005886(plasma membrane)	GO:0005524(ATP binding)	GO:0009742(brassinosteroid mediated signaling pathway)
	76159_gi319877702	Callose synthase 3	3.5	643-666	GO:0016021(integral to membrane)	GO:0003843(1,3-beta-D-glucan synthase activity)	GO:0006075(1,3-beta-D-glucan biosynthetic process)
	comp102704_c2_seq13	Pollen-specific protein SF21	3.5	47-70	GO:0005575 (Unknown)	GO:0003674 (Unknown)	GO:0008150 (Unknown)
	comp103407_c1_seq11	Non-specific lipid-transfer protein-like protein	3	945-968	GO:0046658(anchored to plasma membrane)	,GO:0008289(lipid binding)	GO:0006869(lipid transport)
	comp103275_c1_seq1	Calcium-transporting ATPase 4	4	2709-2732	GO:0009507(chloroplast)	GO:0005524(ATP binding)	GO:0006754(ATP biosynthetic process)
	comp104355_c1_seq1	Ethylene-responsive transcription factor ERF114	3	38-61	GO:0005634(nucleus)	GO:0003677(DNA binding)	GO:0009873(ethylene mediated signaling pathway)
	comp105374_c0_seq3	Chaperone protein DnaJ	4	1722-1745	GO:0005737(cytoplasm)	GO:0005524(ATP binding)	GO:0006457(protein folding)
	comp106344_c1_seq1	Pentatricopeptide repeat-containing protein	4	5-28	GO:0005739(mitochondrion)	GO:0005488(binding)	GO:0008150 (Unknown)
	comp106985_c0_seq2	Glucan endo-1,3-beta-glucosidase	4	1475-1498	GO:0005575 (Unknown)	GO:0043169(cation binding)	GO:0005975(carbohydrate metabolic process)
	comp107845_c0_seq18	COP9 signalosome complex subunit 8	4	1337-1361	GO:0005737(cytoplasm)	GO:0005515(protein binding)	GO:0007275(multicellular organismal development)
	comp90514_c0_seq4	Nucleobase-ascorbate transporter 3	3.5	982-1005	GO:0005886(plasma membrane)	GO:0005215(transporter activity)	GO:0055085(transmembrane transport)
	comp89890_c1_seq1	SPX domain-containing protein 2	4	166-188	GO:0005634(nucleus)	GO:0003674 (Unknown)	GO:0016036(cellular response to phosphate starvation)
	comp94957_c1_seq3	F-box/LRR-repeat protein	3	444-466	GO:0005575 (Unknown)	GO:0003674 (Unknown)	GO:0008150 (Unknown)
	comp97730_c1_seq34	Uncharacterized calcium-binding protein	4	132-154	GO:0005634(nucleus)	GO:0005509(calcium ion binding)	GO:0009409(response to cold)
	comp98604_c1_seq2	Thioredoxin H2	4	73-96	GO:0005886(plasma membrane)	GO:0009055(electron carrier activity)	GO:0022900(electron transport chain)
	comp99860_c1_seq8	Transcription factor bHLH112	4	650-673	GO:0005634(nucleus)	GO:0003677(DNA binding)	GO:0006355(regulation of transcription, DNA-dependent)
	Singletons31317	Ethylene-overproduction protein 1	4	73-97	GO:0005575 (Unknown)	GO:0030674(protein binding, bridging)	GO:0043161(proteasomal ubiquitin-dependent protein catabolic process)
csn-miRn85	24872_gi400001679	Aconitate hydratase	4	310-329	GO:0005737(cytoplasm)	GO:0046872(metal ion binding)	GO:0006097(glyoxylate cycle)	Citrate cycle (ko00020)
	24872_gi400010296	Sodium/hydrogen exchanger 2	3.5	92-112	GO:0016021(integral to membrane)	GO:0015385(sodium:hydrogen antiporter activity)	GO:0006885(regulation of pH)
	76159_gi319818721	Probable protein phosphatase 2C 52	4	41-60	GO:0008287(protein serine/threonine phosphatase complex)	GO:0046872(metal ion binding)	GO:0006470(protein dephosphorylation)
	76159_gi319875025	Ethylene-responsive transcription factor CRF2	4	372-391	GO:0005634(nucleus)	GO:0003677(DNA binding)	GO:0042991(transcription factor import into nucleus)
	76159_gi319848629	Poly(A)-specific ribonuclease PARN	4	1784-1804	GO:0005634(nucleus)	GO:0046872(metal ion binding)	GO:0006952(defense response)
	comp101704_c2_seq1	Probable methyltransferase PMT19	4	2132-2152	GO:0016021(integral to membrane)	GO:0008168(methyltransferase activity)	GO:0008150 (Unknown)
	comp103895_c0_seq3	T-complex protein 1 subunit delta	4	1827-1847	GO:0005737(cytoplasm)	GO:0005524(ATP binding)	GO:0006457(protein folding)
	comp105715_c1_seq26	Filament-like plant protein 7	4	1749-1768	GO:0005575 (Unknown)	GO:0003674 (Unknown)	GO:0008150 (Unknown)
	comp106937_c2_seq2	DNA repair protein UVH3	2.5	1326-1346	GO:0005634(nucleus)	GO:0046872(metal ion binding)	GO:0006289(nucleotide-excision repair)	Nucleotide excision repair (ko03420)
	comp109112_c0_seq4	Putative disease resistance protein RGA3	4	183-202	GO:0005575 (Unknown)	GO:0005524(ATP binding)	GO:0006952(defense response)
	comp96855_c1_seq2	Gibberellin 2-beta-dioxygenase 1	4	488-509	GO:0005575 (Unknown)	GO:0005506(iron ion binding)	GO:0008150 (Unknown)
csn-miRn87	comp108156_c0_seq13	DNA gyrase subunit B	3.5	2704-2727	GO:0009507(chloroplast)	GO:0005524(ATP binding)	GO:0006265(DNA topological change)
	comp108351_c0_seq2	Uroporphyrinogen decarboxylase 1	4	3057-3080	GO:0009570(chloroplast stroma)	,GO:0004853(uroporphyrinogen decarboxylase activity)	GO:0015995(chlorophyll biosynthetic process)	Porphyrin and chlorophyll metabolism (ko00860)
csn-miRn88	24872_gi400006342	Cytochrome P450 716B2	1.5	595-618	GO:0016021(integral to membrane)	GO:0009055(electron carrier activity)	GO:0008150 (Unknown)
	comp106238_c2_seq1	Uncharacterized protein	4	829-852	GO:0005886(plasma membrane)	GO:0003674 (Unknown)	GO:0008150 (Unknown)
csn-miRn89	comp106575_c0_seq44	ABC transporter B family member 26	3.5	250-273	GO:0016021(integral to membrane)	GO:0005524(ATP binding)	GO:0008150 (Unknown)
csn-miRn90-3P	76159_gi319856952	Pentatricopeptide repeat-containing protein	4	1417-1440	GO:0005739(mitochondrion)	GO:0005488(binding)	GO:0008150 (Unknown)
csn-miRn91	comp101518_c2_seq1	HD domain-containing protein 2	4	1471-1494	GO:0005575 (Unknown)	GO:0046872(metal ion binding)	GO:0008150 (Unknown)
csn-miRn93	comp55261_c0_seq1	Uncharacterized protein	4	443-466	GO:0005576(extracellular region)	GO:0003674 (Unknown)	GO:0008150 (Unknown)
csn-miRn94	comp107839_c0_seq2	PRA1 family protein F3	3	970-993	GO:0016021(integral to membrane)	GO:0003674 (Unknown)	GO:0016192(vesicle-mediated transport)
	comp107839_c0_seq1	PRA1 family protein F2	3	1116-1139	GO:0016021(integral to membrane)	GO:0003674 (Unknown)	GO:0016192(vesicle-mediated transport)
	comp80814_c0_seq1	Omega-6 fatty acid desaturase	3	113-136	GO:0031969(chloroplast membrane)	GO:0016491(oxidoreductase activity)	GO:0006633(fatty acid biosynthetic process)	Biosynthesis of unsaturated fatty acids (ko01040)
csn-miRn95	comp103474_c0_seq1	Anthocyanin regulatory C1 protein	4	25-48	GO:0005634(nucleus)	GO:0003677(DNA binding)	GO:0006355(regulation of transcription, DNA-dependent)
	comp105174_c4_seq3	Polygalacturonase inhibitor	4	1287-1309	GO:0005618(cell wall)	GO:0003674 (Unknown)	GO:0006952(defense response)
	comp96195_c0_seq2	30S ribosomal protein S17	3	31-54	GO:0005840(ribosome)	GO:0019843(rRNA binding)	GO:0006412(translation)	Ribosome (ko03010)
csn-miRn104	comp56601_c0_seq1	Peptidyl-prolyl cis-trans isomerase FKBP16-3	2	1076-1099	GO:0009543(chloroplast thylakoid lumen)	GO:0003755(peptidyl-prolyl cis-trans isomerase activity)	GO:0006457(protein folding)
csn-miRn109	comp101518_c2_seq1	HD domain-containing protein 2	3.5	1478-1501	GO:0005575 (Unknown)	GO:0046872(metal ion binding)	GO:0008150 (Unknown)
csn-miRn113	comp55261_c0_seq1	Uncharacterized protein	3	454-477	GO:0005576(extracellular region)	GO:0003674 (Unknown)	GO:0008150 (Unknown)
	comp95403_c0_seq1	3-dehydroquinate synthase	1.5	269-292	GO:0005737(cytoplasm)	GO:0003856(3-dehydroquinate synthase activity)	GO:0009073(aromatic amino acid family biosynthetic process)	Phenylalanine,ko tyrosine and tryptophan biosynthesis (ko00400)
csn-miRn116-3P	comp55261_c0_seq1	Uncharacterized protein	2	453-476	GO:0005576(extracellular region)	GO:0003674 (Unknown)	GO:0008150 (Unknown)
	comp95403_c0_seq1	3-dehydroquinate synthase	2	268-291	GO:0005737(cytoplasm)	GO:0003856(3-dehydroquinate synthase activity)	GO:0009073(aromatic amino acid family biosynthetic process)	Phenylalanine,ko tyrosine and tryptophan biosynthesis (ko00400)
csn-miRn116-5P	comp107024_c1_seq1	Nitrate transporter 1.7	4	82-105	GO:0005886(plasma membrane)	GO:0080054(low affinity nitrate transmembrane transporter activity)	GO:0006857(oligopeptide transport)
csn-miRn117	76159_gi319859377	Protein AUXIN SIGNALING F-BOX 3	4	427-447	GO:0005634(nucleus)	GO:0010011(auxin binding)	GO:0006952(defense response)
csn-miRn118	comp106239_c3_seq3	Acyl-[acyl-carrier-protein] desaturase	1.5	1054-1077	GO:0009507(chloroplast)	GO:0046914(transition metal ion binding)	GO:0006633(fatty acid biosynthetic process)
csn-miRn120	comp101934_c0_seq4	UDP-glycosyltransferase 91A1	3	103-126	GO:0005575 (Unknown)	GO:0016758(transferase activity, transferring hexosyl groups)	GO:0008150 (Unknown)
csn-miRn122-3P	24872_gi399999612	Signal recognition particle 54 kDa protein 2	3.5	1245-1266	GO:0005786(signal recognition particle, endoplasmic reticulum targeting)	GO:0005525(GTP binding)	GO:0006614(SRP-dependent cotranslational protein targeting to membrane)	Protein export (ko03060)
	76159_gi319882337	U-box domain-containing protein 30	4	273-295	GO:0000151(ubiquitin ligase complex)	GO:0004842(ubiquitin-protein ligase activity)	GO:0008150 (Unknown)
csn-miRn128	24872_gi400014932	Eukaryotic peptide chain release factor subunit 1-3	2.5	377-396	GO:0005737(cytoplasm)	GO:0016149(translation release factor activity, codon specific)	GO:0008150 (Unknown)
	76159_gi319840730	NAC domain-containing protein 21/22	4	627-648	GO:0005634(nucleus)	GO:0003677(DNA binding)	GO:0009734(auxin mediated signaling pathway)
	comp101979_c3_seq1	Heat shock protein 83	1	1-21	GO:0005737(cytoplasm)	GO:0005524(ATP binding)	GO:0006950(response to stress)
	comp107292_c0_seq2	Putative beta-D-xylosidase (Fragment)	3	2069-2089	GO:0005575 (Unknown)	GO:0004553(hydrolase activity, hydrolyzing O-glycosyl compounds)	GO:0005975(carbohydrate metabolic process)
csn-miRn130	76159_gi319844237	Branchpoint-bridging protein	4	2273-2296	GO:0000243(commitment complex)	GO:0008270(zinc ion binding)	GO:0000398(nuclear mRNA splicing, via spliceosome)
	comp101518_c2_seq1	HD domain-containing protein 2	3.5	1482-1505	GO:0005575 (Unknown)	GO:0046872(metal ion binding)	GO:0008150 (Unknown)
csn-miRn131	comp107832_c2_seq2	Mitogen-activated protein kinase kinase kinase 13-A	4	4793-4816	GO:0005737(cytoplasm)	GO:0005524(ATP binding)	GO:0046777(protein autophosphorylation)
csn-miRn134	comp100108_c1_seq1	Putative clathrin assembly protein	4	157-180	GO:0005794(Golgi apparatus)	GO:0030276(clathrin binding)	GO:0048268(clathrin coat assembly)
csn-miRn135	comp106114_c0_seq2	Anthocyanidin 3-O-glucosyltransferase 2 (Fragment)	4	326-348	GO:0005575 (Unknown)	GO:0047213(anthocyanidin 3-O-glucosyltransferase activity)	GO:0008150 (Unknown)
csn-miRn138	comp106115_c12_seq1	Cell division protein FtsZ homolog 1	3	2406-2429	GO:0009570(chloroplast stroma)	GO:0005525(GTP binding)	GO:0007049(cell cycle)	Cell cycle (ko04112)
	comp96195_c0_seq2	30S ribosomal protein S17	4	28-51	GO:0005840(ribosome)	GO:0019843(rRNA binding)	GO:0006412(translation)	Ribosome (ko03010)
csn-miRn140	comp101776_c0_seq1	Ferric reduction oxidase 2	3	488-511	GO:0005886(plasma membrane)	GO:0009055(electron carrier activity)	GO:0009617(response to bacterium)
csn-miRn141	24872_gi400010205	Zinc finger CCCH domain-containing protein 32	4	579-600	GO:0005634(nucleus)	GO:0003677(DNA binding)	GO:0008150 (Unknown)
	24872_gi400008590	GDT1-like protein 5	3	188-207	GO:0016021(integral to membrane)	GO:0003674 (Unknown)	GO:0008150 (Unknown)
	comp109061_c7_seq1	Hexokinase-1	3.5	48-68	GO:0005634(nucleus)	GO:0005524(ATP binding)	GO:0006096(glycolysis)	Glycolysis / Gluconeogenesis (ko00010)
csn-miRn142	comp101522_c4_seq6	NADPH--cytochrome P450 reductase	0	2562-2585	GO:0005789(endoplasmic reticulum membrane)	GO:0005506(iron ion binding)	GO:0008150 (Unknown)
csn-miRn143	24872_gi399996737	40S ribosomal protein S2-1	4	395-419	GO:0005886(plasma membrane)	GO:0005506(iron ion binding)	GO:0006412(translation)	Ribosome (ko03010)
	comp101522_c4_seq6	NADPH--cytochrome P450 reductase	2	2567-2590	GO:0005789(endoplasmic reticulum membrane)	GO:0005506(iron ion binding)	GO:0008150 (Unknown)
csn-miRn144	comp104281_c0_seq4	Peroxidase 20	4	369-392	GO:0005576(extracellular region)	GO:0004601(peroxidase activity)	GO:0042744(hydrogen peroxide catabolic process)
	comp88542_c0_seq1	NAD(P)H-quinone oxidoreductase subunit K	3.5	6-30	GO:0009535(chloroplast thylakoid membrane)	GO:0046872(metal ion binding)	GO:0006810(transport)	Oxidative phosphorylation (ko00190)
csn-miRn145	comp101518_c2_seq1	HD domain-containing protein 2	4	1576-1599	GO:0005575 (Unknown)	GO:0046872(metal ion binding)	GO:0008150 (Unknown)
	comp106417_c0_seq3	Stomatin-like protein 2	4	1012-1035	GO:0005856(cytoskeleton)	GO:0003674 (Unknown)	GO:0008150 (Unknown)
	comp106417_c0_seq4	Uncharacterized protein	4	742-765	GO:0005739(mitochondrion)	GO:0003674 (Unknown)	GO:0008150 (Unknown)
csn-miRn146	24872_gi400016468	Probable protein phosphatase 2C 30	4	587-610	GO:0005634(nucleus)	GO:0046872(metal ion binding)	GO:0009738(abscisic acid mediated signaling pathway)
	76159_gi319846729	3-ketoacyl-CoA synthase 1	4	966-988	GO:0016021(integral to membrane)	GO:0009922(fatty acid elongase activity)	GO:0010025(wax biosynthetic process)
	comp101704_c2_seq1	Probable methyltransferase PMT19	2	2208-2232	GO:0016021(integral to membrane)	GO:0008168(methyltransferase activity)	GO:0008150 (Unknown)
	comp104859_c1_seq4	Nuclear transcription factor Y subunit A-7	4	359-382	GO:0005634(nucleus)	GO:0003677(DNA binding)	GO:0045892(negative regulation of transcription, DNA-dependent)
	comp107019_c5_seq2	Protein TIC 55	2	2266-2289	GO:0005575 (Unknown)	GO:0046872(metal ion binding)	GO:0008150 (Unknown)
	comp107508_c3_seq2	Glutamine synthetase cytosolic isozyme 1	4	2013-2036	GO:0005737(cytoplasm)	GO:0005524(ATP binding)	GO:0006542(glutamine biosynthetic process)	Alanine,ko aspartate and glutamate metabolism (ko00250)
	comp109264_c0_seq1	Plastocyanin	3	205-229	GO:0009535(chloroplast thylakoid membrane)	GO:0009055(electron carrier activity)	GO:0022900(electron transport chain)
	comp70049_c0_seq1	S-adenosylmethionine decarboxylase proenzyme	3.5	1-23	GO:0005575 (Unknown)	GO:0004014(adenosylmethionine decarboxylase activity)	GO:0008295(spermidine biosynthetic process)	Cysteine and methionine metabolism (ko00270)
	comp97275_c0_seq1	Ethylene-responsive transcription factor WIN1	4	818-841	GO:0005634(nucleus)	GO:0043565(sequence-specific DNA binding)	GO:0010166(wax metabolic process)
	comp98781_c0_seq2	Transcriptional corepressor SEUSS	3.5	1820-1843	GO:0005634(nucleus)	GO:0003677(DNA binding)	GO:0006355(regulation of transcription, DNA-dependent)
	comp100755_c0_seq2	DDRGK domain-containing protein 1	3	32-55	GO:0005575 (Unknown)	GO:0003674 (Unknown)	GO:0008150 (Unknown)
csn-miRn147	24872_gi399996737	40S ribosomal protein S2-1	4	395-419	GO:0005886(plasma membrane)	GO:0003723(RNA binding)	GO:0006412(translation)	Ribosome (ko03010)
	comp101522_c4_seq6	NADPH--cytochrome P450 reductase	2	2567-2590	GO:0005789(endoplasmic reticulum membrane)	GO:0005506(iron ion binding)	GO:0008150 (Unknown)
csn-miRn148	24872_gi400001692	Ubiquitin carboxyl-terminal hydrolase 22	3	369-393	GO:0005575 (Unknown)	GO:0008270(zinc ion binding)	GO:0006511(ubiquitin-dependent protein catabolic process)
	24872_gi400015172	L-ascorbate peroxidase	3.5	64-87	GO:0005737(cytoplasm)	GO:0016688(L-ascorbate peroxidase activity)	GO:0042744(hydrogen peroxide catabolic process)
	comp101704_c2_seq1	Probable methyltransferase PMT19	4	2214-2237	GO:0016021(integral to membrane)	GO:0008168(methyltransferase activity)	GO:0008150 (Unknown)
	comp102194_c6_seq2	Molybdopterin synthase sulfur carrier subunit	2.5	1098-1121	GO:0005737(cytoplasm)	GO:0000166(nucleotide binding)	GO:0009734(auxin mediated signaling pathway)
	comp104183_c1_seq5	Sporulation protein RMD5	4	1476-1500	GO:0005829(cytosol)	GO:0004842(ubiquitin-protein ligase activity)	GO:0043161(proteasomal ubiquitin-dependent protein catabolic process)
	comp105805_c0_seq1	U-box domain-containing protein 15	4	931-954	GO:0000151(ubiquitin ligase complex)	GO:0004842(ubiquitin-protein ligase activity)	GO:0008150 (Unknown)
	comp107062_c2_seq4	NAC domain-containing protein 19	3	20-43	GO:0005634(nucleus)	GO:0003677(DNA binding)	GO:0009414(response to water deprivation)
	comp107062_c2_seq3	NAC domain-containing protein 72	3	20-43	GO:0005634(nucleus)	GO:0003677(DNA binding)	GO:0045893(positive regulation of transcription, DNA-dependent)
	comp106985_c0_seq2	Glucan endo-1,3-beta-glucosidase	4	1486-1509	GO:0005575 (Unknown)	GO:0043169(cation binding)	GO:0005975(carbohydrate metabolic process)
	comp97275_c0_seq1	Ethylene-responsive transcription factor WIN1	4	822-846	GO:0005634(nucleus)	GO:0043565(sequence-specific DNA binding)	GO:0010166(wax metabolic process)
	comp100755_c0_seq2	DDRGK domain-containing protein 1	4	36-60	GO:0005575 (Unknown)	GO:0003674 (Unknown)	GO:0008150 (Unknown)
csn-miRn149-3P	24872_gi399996121	Laccase-14	4	1744-1764	GO:0048046(apoplast)	GO:0005507(copper ion binding)	GO:0046274(lignin catabolic process)
	76159_gi319858274	Serine/threonine-protein kinase sepA	4	1583-1603	GO:0005815(microtubule organizing center)	GO:0005524(ATP binding)	GO:0007049(cell cycle)
	comp103098_c0_seq2	Transcription factor bHLH25	4	717-736	GO:0005634(nucleus)	GO:0003677(DNA binding)	GO:0006355(regulation of transcription, DNA-dependent)
	comp108796_c0_seq8	Separin	4	1056-1075	GO:0005634(nucleus)	GO:0008234(cysteine-type peptidase activity)	GO:0006508(proteolysis)	Cell cycle (ko04110)
	comp108796_c0_seq5	Tat-binding homolog 7	4	1056-1075	GO:0005634(nucleus)	GO:0005524(ATP binding)	GO:0045828(positive regulation of isoprenoid metabolic process)	Cell cycle (ko04110)
	comp41180_c0_seq1	Putative laccase-1	4	20-40	GO:0048046(apoplast)	GO:0005507(copper ion binding)	GO:0046274(lignin catabolic process)
	comp88671_c0_seq1	Cell division control protein 7	4	1609-1629	GO:0005634(nucleus)	GO:0005524(ATP binding)	GO:0007049(cell cycle)
csn-miRn150	24872_gi399996241	Cysteine-rich receptor-like protein kinase 3	4	99-121	GO:0005886(plasma membrane)	GO:0005524(ATP binding)	GO:0008150 (Unknown)
	comp107454_c0_seq10	Cysteine-rich receptor-like protein kinase 2	4	210-232	GO:0005886(plasma membrane)	GO:0005524(ATP binding)	GO:0046777(protein autophosphorylation)
csn-miRn153	comp106405_c3_seq1	Xanthoxin dehydrogenase	4	947-970	GO:0005829(cytosol)	GO:0010301(xanthoxin dehydrogenase activity)	GO:0006561(proline biosynthetic process)
csn-miRn154	24872_gi400016573	Probable glutathione S-transferase	4	414-437	GO:0005575 (Unknown)	GO:0004364(glutathione transferase activity)	GO:0009734(auxin mediated signaling pathway)
	24872_gi400011894	Tubby-like F-box protein 7	3	331-354	GO:0005575 (Unknown)	GO:0003674 (Unknown)	GO:0006355(regulation of transcription, DNA-dependent)
	comp102194_c6_seq2	Molybdopterin synthase sulfur carrier subunit	3.5	1087-1110	GO:0005737(cytoplasm)	GO:0000166(nucleotide binding)	GO:0009734(auxin mediated signaling pathway)
	comp106985_c0_seq2	Glucan endo-1,3-beta-glucosidase	3.5	1475-1498	GO:0005575 (Unknown)	GO:0043169(cation binding)	GO:0005975(carbohydrate metabolic process)
	comp107989_c2_seq1	ATP synthase delta chain	3	963-986	GO:0005886(plasma membrane)	GO:0046933(hydrogen ion transporting ATP synthase activity, rotational mechanism)	GO:0015986(ATP synthesis coupled proton transport)	Oxidative phosphorylation (ko00190)
	comp109172_c1_seq1	Protein phosphatase methylesterase 1	4	37-60	GO:0005575 (Unknown)	GO:0051721(protein phosphatase 2A binding)	GO:0006482(protein demethylation)
	comp96855_c1_seq2	Gibberellin 2-beta-dioxygenase 1	3	1372-1396	GO:0005575 (Unknown)	GO:0005506(iron ion binding)	GO:0008150 (Unknown)
	comp97275_c0_seq1	Ethylene-responsive transcription factor WIN1	3.5	812-835	GO:0005634(nucleus)	GO:0043565(sequence-specific DNA binding)	GO:0010166(wax metabolic process)
csn-miRn156	76159_gi319887663	Callose synthase 7	3	77-97	GO:0016021(integral to membrane)	GO:0003843(1,3-beta-D-glucan synthase activity)	GO:0007047(cellular cell wall organization)	Starch and sucrose metabolism (ko00500)
	comp107613_c0_seq2	1,4-alpha-glucan-branching enzyme 2-1	3	38-57	GO:0005575 (Unknown)	GO:0003674 (Unknown)	GO:0008150 (Unknown)
	comp108677_c0_seq6	Aluminum-activated malate transporter 8	4	725-745	GO:0016021(integral to membrane)	GO:0005216(ion channel activity)	GO:0010044(response to aluminum ion)
	comp94281_c0_seq2	Glutamate receptor 2.8	3.5	1-22	GO:0005886(plasma membrane)	GO:0005262(calcium channel activity)	GO:0019722(calcium-mediated signaling)
	comp94281_c0_seq1	Glutamate receptor 2.7	3.5	1-22	GO:0005886(plasma membrane)	GO:0005262(calcium channel activity)	GO:0019722(calcium-mediated signaling)
	comp96703_c0_seq1	Pentatricopeptide repeat-containing protein	3.5	502-522	GO:0009507(chloroplast)	GO:0005488(binding)	GO:0008150 (Unknown)
csn-miRn157	24872_gi400005987	Monothiol glutaredoxin-S2	4	126-149	GO:0005737(cytoplasm)	GO:0009055(electron carrier activity)	GO:0045454(cell redox homeostasis)
	24872_gi400017244	Desiccation-related protein PCC13-62	2	775-798	GO:0005575 (Unknown)	GO:0003674 (Unknown)	GO:0006950(response to stress)
	76159_gi319845940	Abscisic acid 8'-hydroxylase 1	3	21-44	GO:0016021(integral to membrane)	GO:0009055(electron carrier activity)	GO:0006950(response to stress)
	comp7009_c0_seq1	60S ribosomal protein L18-B	4	3-25	GO:0022625(cytosolic large ribosomal subunit)	GO:0003674 (Unknown)	GO:0006412(translation)	Ribosome (ko03010)
csn-miRn159	comp107508_c0_seq1	THO complex subunit 4	4	953-976	GO:0005737(cytoplasm)	GO:0000166(nucleotide binding)	GO:0006397(mRNA processing)
	comp109264_c0_seq1	Plastocyanin	3	103-126	GO:0009535(chloroplast thylakoid membrane)	GO:0009055(electron carrier activity)	GO:0022900(electron transport chain)
csn-miRn161	comp106045_c1_seq31	Cyclin-T1-4	4	119-141	GO:0005634(nucleus)	GO:0019901(protein kinase binding)	GO:0006355(regulation of transcription, DNA-dependent)
	comp107832_c2_seq2	Mitogen-activated protein kinase kinase kinase 13-A	4	4697-4717	GO:0005737(cytoplasm)	GO:0005524(ATP binding)	GO:0046777(protein autophosphorylation)
	comp108866_c0_seq17	Ent-kaur-16-ene synthase	4	5247-5267	GO:0009507(chloroplast)	GO:0000287(magnesium ion binding)	GO:0008150 (Unknown)
	comp108866_c0_seq13	Probable ubiquitin-like-specific protease 2B	4	5406-5426	GO:0005575 (Unknown)	GO:0016929(SUMO-specific protease activity)	GO:0006508(proteolysis)
csn-miRn162	comp104187_c2_seq35	Thymidine kinase	4	61-83	GO:0005575 (Unknown)	GO:0005524(ATP binding)	GO:0006260(DNA replication)	Pyrimidine metabolism (ko00240)
csn-miRn163	76159_gi319872912	Auxin efflux carrier component 1	4	553-574	GO:0005737(cytoplasm)	GO:0005515(protein binding)	GO:0009734(auxin mediated signaling pathway)
csn-miRn164	comp107491_c0_seq17	Ribosomal protein S19	3	2-25	GO:0005739(mitochondrion)	GO:0003723(RNA binding)	GO:0006412(translation)	Ribosome (ko03010)
	comp107491_c0_seq11	60S ribosomal protein L2	3	2-25	GO:0005840(ribosome)	GO:0003674 (Unknown)	GO:0006412(translation)
csn-miRn165	24872_gi400004221	Vacuolar protein sorting-associated protein 18	2.5	550-573	GO:0005765(lysosomal membrane)	GO:0008270(zinc ion binding)	GO:0015031(protein transport)
	24872_gi399999435	Probable calcium-binding protein CML18	3	190-213	GO:0005575 (Unknown)	GO:0005509(calcium ion binding)	GO:0008150 (Unknown)
	24872_gi400019574	Calcium-binding protein CML24	3	65-88	GO:0005886(plasma membrane)	GO:0005509(calcium ion binding)	GO:0019722(calcium-mediated signaling)
	Singletons2472	LIMR family protein	3.5	240-262	GO:0016021(integral to membrane)	GO:0003674 (Unknown)	GO:0008150 (Unknown)
csn-miRn166	24872_gi400008303	Glucuronoxylan 4-O-methyltransferase 1	2.5	41-64	GO:0005575 (Unknown)	GO:0003674 (Unknown)	GO:0008150 (Unknown)
	comp55447_c0_seq1	Peptidyl-prolyl cis-trans isomerase	3	953-976	GO:0005737(cytoplasm)	GO:0042277(peptide binding)	GO:0006457(protein folding)
csn-miRn167	24872_gi399996127	Zinc finger CCCH domain-containing protein 29	3.5	2396-2420	GO:0005634(nucleus)	GO:0003677(DNA binding)	GO:0006355(regulation of transcription, DNA-dependent)
csn-miRn168-3P	comp96697_c0_seq1	Uncharacterized protein	3	1615-1638	GO:0005886(plasma membrane)	GO:0008270(zinc ion binding)	GO:0008150 (Unknown)
csn-miRn170	76159_gi319878102	Ribosome biogenesis protein BRX1 homolog	4	563-585	GO:0005730(nucleolus)	GO:0005524(ATP binding)	GO:0042254(ribosome biogenesis)
	comp102028_c2_seq1	Origin recognition complex subunit 2	3.5	1851-1874	GO:0005634(nucleus)	GO:0005515(protein binding)	GO:0006260(DNA replication)	Cell cycle (ko04110)
csn-miRn172	comp101091_c1_seq19	DNA mismatch repair protein MSH4	4	27-51	GO:0005575 (Unknown)	GO:0003674 (Unknown)	GO:0008150 (Unknown)
	comp103642_c0_seq18	Receptor-like cytosolic serine/threonine-protein kinase RBK2	4	203-226	GO:0005634(nucleus)	GO:0005524(ATP binding)	GO:0008150 (Unknown)
	comp103749_c0_seq1	WAT1-related protein	4	1353-1375	GO:0005575 (Unknown)	GO:0003674 (Unknown)	GO:0008150 (Unknown)
	comp100755_c0_seq2	DDRGK domain-containing protein 1	3	265-288	GO:0005575 (Unknown)	GO:0003674 (Unknown)	GO:0008150 (Unknown)
csn-miRn173-3P	comp101887_c0_seq2	Probable WRKY transcription factor 20	4	2511-2533	GO:0005634(nucleus)	GO:0043565(sequence-specific DNA binding)	GO:0045893(positive regulation of transcription, DNA-dependent)
	comp104564_c2_seq5	1-aminocyclopropane-1-carboxylate oxidase homolog 1	4	875-897	GO:0005575 (Unknown)	GO:0046872(metal ion binding)	GO:0008150 (Unknown)
csn-miRn173-5P	76159_gi319882741	Elongation factor G	4	1280-1303	GO:0005739(mitochondrion)	GO:0005524(ATP binding)	GO:0046686(response to cadmium ion)
	comp107799_c0_seq4	Putative copper-transporting ATPase HMA5	3.5	51-74	GO:0016021(integral to membrane)	GO:0005524(ATP binding)	GO:0006754(ATP biosynthetic process)
csn-miRn178	comp55261_c0_seq1	Uncharacterized protein	2.5	450-473	GO:0005576(extracellular region)	GO:0003674 (Unknown)	GO:0008150 (Unknown)
	comp95403_c0_seq1	3-dehydroquinate synthase	3	265-288	GO:0005737(cytoplasm)	GO:0003856(3-dehydroquinate synthase activity)	GO:0009073(aromatic amino acid family biosynthetic process)	Phenylalanine,ko tyrosine and tryptophan biosynthesis (ko00400)
csn-miRn179	24872_gi399996241	Cysteine-rich receptor-like protein kinase 3	4	99-121	GO:0005886(plasma membrane)	GO:0005524(ATP binding)	GO:0008150 (Unknown)
	comp107454_c0_seq10	Cysteine-rich receptor-like protein kinase 2	4	210-232	GO:0005886(plasma membrane)	GO:0005524(ATP binding)	GO:0046777(protein autophosphorylation)
csn-miRn180-3P	comp101628_c0_seq4	Putative lactoylglutathione lyase	4	1294-1318	GO:0005575 (Unknown)	GO:0046872(metal ion binding)	GO:0008150 (Unknown)
	comp101628_c0_seq3	Lactoylglutathione lyase	4	1345-1369	GO:0005575 (Unknown)	GO:0046872(metal ion binding)	GO:0008150 (Unknown)
	comp103101_c0_seq1	tRNA-splicing endonuclease subunit Sen2-2	2	890-913	GO:0005634(nucleus)	GO:0003676(nucleic acid binding)	GO:0006397(mRNA processing)
csn-miRn183	24872_gi400005987	Monothiol glutaredoxin-S2	4	65-88	GO:0005737(cytoplasm)	GO:0009055(electron carrier activity)	GO:0045454(cell redox homeostasis)
	24872_gi400015723	Serine/threonine-protein kinase-like protein ACR4	4	334-358	GO:0005886(plasma membrane)	GO:0005524(ATP binding)	GO:0009786(regulation of asymmetric cell division)
csn-miRn185	24872_gi399995982	29 kDa ribonucleoprotein A	4	3868-3887	GO:0009507(chloroplast)	GO:0000166(nucleotide binding)	GO:0006397(mRNA processing)
	24872_gi400000511	PsbQ-like protein 1	4	66-85	GO:0005575 (Unknown)	GO:0003674 (Unknown)	GO:0008150 (Unknown)
	76159_gi319830708	Sister chromatid cohesion 1 protein 3	4	258-279	GO:0005730(nucleolus)	GO:0003674 (Unknown)	GO:0051301(cell division)
	comp104962_c2_seq5	Probable glycerol-3-phosphate dehydrogenase [NAD(+)] 2	4	81-100	GO:0005575 (Unknown)	GO:0003674 (Unknown)	GO:0008150 (Unknown)
	comp77947_c0_seq2	Major allergen Mal d 1	3	515-534	GO:0005575 (Unknown)	GO:0003674 (Unknown)	GO:0006952(defense response)
csn-miRn187	comp55261_c0_seq1	Uncharacterized protein	3	454-477	GO:0005576(extracellular region)	GO:0003674 (Unknown)	GO:0008150 (Unknown)
	comp95403_c0_seq1	3-dehydroquinate synthase	3	269-292	GO:0005737(cytoplasm)	GO:0003856(3-dehydroquinate synthase activity)	GO:0009073(aromatic amino acid family biosynthetic process)	Phenylalanine,ko tyrosine and tryptophan biosynthesis (ko00400)
csn-miRn189	24872_gi399995935	Glutamine synthetase cytosolic isozyme 1	3	1180-1202	GO:0005737(cytoplasm)	GO:0005524(ATP binding)	GO:0006542(glutamine biosynthetic process)
	24872_gi400016573	Probable glutathione S-transferase	3	321-344	GO:0005575 (Unknown)	GO:0004364(glutathione transferase activity)	GO:0009734(auxin mediated signaling pathway)
	24872_gi400018178	Cytochrome P450 98A2	2.5	918-941	GO:0016021(integral to membrane)	GO:0009055(electron carrier activity)	GO:0008150 (Unknown)	Phenylalanine metabolism (ko00360)
	comp102950_c2_seq5	Transmembrane ascorbate ferrireductase 1	3.5	900-923	GO:0009507(chloroplast)	GO:0046872(metal ion binding)	GO:0022900(electron transport chain)
	comp102950_c2_seq1	Structural maintenance of chromosomes protein 1	3.5	3930-3953	GO:0005575 (Unknown)	GO:0003674 (Unknown)	GO:0008150 (Unknown)	Cell cycle (ko04110)
	comp107989_c2_seq1	ATP synthase delta chain	3.5	870-893	GO:0005886(plasma membrane)	GO:0046933(hydrogen ion transporting ATP synthase activity, rotational mechanism)	GO:0015986(ATP synthesis coupled proton transport)	Oxidative phosphorylation (ko00190)
	comp108905_c0_seq2	Pentatricopeptide repeat-containing protein	3	3623-3646	GO:0005575 (Unknown)	GO:0005488(binding)	GO:0008150 (Unknown)
	comp92104_c0_seq2	NAC domain-containing protein 78	3.5	2836-2859	GO:0005634(nucleus)	GO:0003677(DNA binding)	GO:0006351(transcription, DNA-dependent)
csn-miRn190	comp107989_c1_seq11	GTP-binding nuclear protein Ran/TC4	3	1791-1815	GO:0005634(nucleus)	GO:0005525(GTP binding)	GO:0007264(small GTPase mediated signal transduction)
	comp107832_c2_seq2	Mitogen-activated protein kinase kinase kinase 13-A	4	4798-4821	GO:0005737(cytoplasm)	GO:0005524(ATP binding)	GO:0046777(protein autophosphorylation)
csn-miRn192-3P	comp55261_c0_seq1	Uncharacterized protein	4	453-476	GO:0005576(extracellular region)	GO:0003674 (Unknown)	GO:0008150 (Unknown)
	comp95403_c0_seq1	3-dehydroquinate synthase	2.5	268-291	GO:0005737(cytoplasm)	GO:0003856(3-dehydroquinate synthase activity)	GO:0009073(aromatic amino acid family biosynthetic process)	Phenylalanine,ko tyrosine and tryptophan biosynthesis (ko00400)
csn-miRn192-5P	24872_gi400002373	Probable ubiquitin-conjugating enzyme E2 18	4	558-578	GO:0005575 (Unknown)	GO:0005524(ATP binding)	GO:0008150 (Unknown)	Ubiquitin mediated proteolysis (ko04120)
	24872_gi400013968	Protein-S-isoprenylcysteine O-methyltransferase B	4	648-667	GO:0016021(integral to membrane)	GO:0004671(protein C-terminal S-isoprenylcysteine carboxyl O-methyltransferase activity)	GO:0009788(negative regulation of abscisic acid mediated signaling pathway)
	76159_gi319879535	Phospholipid-transporting ATPase 3	4	699-718	GO:0005886(plasma membrane)	GO:0005524(ATP binding)	GO:0006754(ATP biosynthetic process)
	comp103130_c0_seq1	Calcium uptake protein 1 homolog	4	1037-1057	GO:0016021(integral to membrane)	GO:0005509(calcium ion binding)	GO:0008150 (Unknown)
	comp3356_c0_seq1	Laccase-5	4	184-203	GO:0048046(apoplast)	GO:0005507(copper ion binding)	GO:0046274(lignin catabolic process)
	comp93817_c0_seq2	Probable acyl-activating enzyme 6	4	7-27	GO:0005575 (Unknown)	GO:0003674 (Unknown)	GO:0008150 (Unknown)
csn-miRn193	comp95403_c0_seq1	3-dehydroquinate synthase	3.5	258-281	GO:0005737(cytoplasm)	GO:0003856(3-dehydroquinate synthase activity)	GO:0009073(aromatic amino acid family biosynthetic process)	Phenylalanine,ko tyrosine and tryptophan biosynthesis (ko00400)
csn-miRn194-3P	Singletons1810	Retrovirus-related Pol polyprotein from transposon TNT 1-94	3	193-216	GO:0005575 (Unknown)	GO:0003677(DNA binding)	GO:0015074(DNA integration)
csn-miRn194-5P	Singletons1810	Retrovirus-related Pol polyprotein from transposon TNT 1-94	4	194-217	GO:0005575 (Unknown)	GO:0003677(DNA binding)	GO:0015074(DNA integration)
csn-miRn195	comp106115_c12_seq1	Cell division protein FtsZ homolog 1	4	2406-2430	GO:0009570(chloroplast stroma)	GO:0005525(GTP binding)	GO:0051258(protein polymerization)	Cell cycle (ko04112)
csn-miRn197	comp107832_c2_seq2	Mitogen-activated protein kinase kinase kinase 13-A	3	4793-4816	GO:0005737(cytoplasm)	GO:0005524(ATP binding)	GO:0046777(protein autophosphorylation)
csn-miRn198	comp55261_c0_seq1	Uncharacterized protein	4	459-482	GO:0005576(extracellular region)	GO:0003674 (Unknown)	GO:0008150 (Unknown)
	comp95403_c0_seq1	3-dehydroquinate synthase	1.5	274-297	GO:0005737(cytoplasm)	GO:0003856(3-dehydroquinate synthase activity)	GO:0009073(aromatic amino acid family biosynthetic process)	Phenylalanine,ko tyrosine and tryptophan biosynthesis (ko00400)
csn-miRn199	76159_gi319854637	Two-component response regulator ARR1	4	367-391	GO:0005634(nucleus)	GO:0003677(DNA binding)	GO:0009736(cytokinin mediated signaling pathway)
	comp103101_c0_seq1	tRNA-splicing endonuclease subunit Sen2-2	3.5	895-918	GO:0005634(nucleus)	GO:0003676(nucleic acid binding)	GO:0006397(mRNA processing)
	comp107471_c0_seq13	Probable alpha-mannosidase I MNS5	3.5	2041-2063	GO:0016021(integral to membrane)	GO:0005509(calcium ion binding)	GO:0008150 (Unknown)
csn-miRn201	comp95403_c0_seq1	3-dehydroquinate synthase	2.5	259-283	GO:0005737(cytoplasm)	GO:0003856(3-dehydroquinate synthase activity)	GO:0009073(aromatic amino acid family biosynthetic process)	Phenylalanine,ko tyrosine and tryptophan biosynthesis (ko00400)
csn-miRn202	Singletons2201	Tubby-like F-box protein 3	3.5	396-416	GO:0005575 (Unknown)	GO:0003674 (Unknown)	GO:0006355(regulation of transcription, DNA-dependent)
	comp106560_c0_seq10	High mobility group B protein 3	4	31-50	GO:0005634(nucleus)	GO:0003677(DNA binding)	GO:0008150 (Unknown)
	comp107707_c0_seq17	Mediator of RNA polymerase II transcription subunit 16	2.5	226-246	GO:0005575 (Unknown)	GO:0003674 (Unknown)	GO:0008150 (Unknown)
	comp95403_c0_seq1	3-dehydroquinate synthase	3	265-285	GO:0005737(cytoplasm)	GO:0003856(3-dehydroquinate synthase activity)	GO:0009073(aromatic amino acid family biosynthetic process)	Phenylalanine,ko tyrosine and tryptophan biosynthesis (ko00400)
	comp95167_c0_seq1	U2 snRNP component prp10	4	1588-1608	GO:0005681(spliceosomal complex)	GO:0003729(mRNA binding)	GO:0000245(spliceosome assembly)
csn-miRn204	comp107832_c2_seq2	Mitogen-activated protein kinase kinase kinase 13-A	4	4793-4816	GO:0005737(cytoplasm)	GO:0005524(ATP binding)	GO:0046777(protein autophosphorylation)
csn-miRn205-3P	comp103101_c0_seq1	tRNA-splicing endonuclease subunit Sen2-2	3	907-930	GO:0005634(nucleus)	GO:0003676(nucleic acid binding)	GO:0006397(mRNA processing)
	comp103228_c3_seq4	Peroxisome biogenesis protein 2	4	1263-1286	GO:0005829(cytosol)	GO:0008270(zinc ion binding)	GO:0016558(protein import into peroxisome matrix)
	comp92395_c0_seq7	Universal stress protein A-like protein	4	1088-1111	GO:0005886(plasma membrane)	GO:0003674 (Unknown)	GO:0006950(response to stress)
csn-miRn205-5P	comp100293_c0_seq4	Protein ODORANT1	3	14-38	GO:0005634(nucleus)	GO:0003677(DNA binding)	GO:0006355(regulation of transcription, DNA-dependent)
csn-miRn206	76159_gi319828997	Phosphatidylinositol 4-phosphate 5-kinase 5	3	573-594	GO:0016324(apical plasma membrane)	GO:0005524(ATP binding)	GO:0009827(plant-type cell wall modification)	Inositol phosphate metabolism (ko00562)
	76159_gi319866598	Probable serine/threonine-protein kinase	4	74-96	GO:0005886(plasma membrane)	GO:0005524(ATP binding)	GO:0008150 (Unknown)
csn-miRn208-3P	24872_gi400016728	Transcriptional corepressor SEUSS	3.5	448-471	GO:0005634(nucleus)	GO:0003677(DNA binding)	GO:0006355(regulation of transcription, DNA-dependent)
	comp92502_c0_seq1	Endonuclease 2	2.5	79-101	GO:0005575 (Unknown)	GO:0003674 (Unknown)	GO:0008150 (Unknown)
csn-miRn208-5P	comp108154_c0_seq60	D-aminoacyl-tRNA deacylase	4	164-185	GO:0005634(nucleus)	GO:0046872(metal ion binding)	GO:0009636(response to toxin)
	comp108629_c0_seq5	Lysine-specific histone demethylase 1 homolog 1	4	7264-7285	GO:0005575 (Unknown)	GO:0016491(oxidoreductase activity)	GO:0016568(chromatin modification)
csn-miRn210	comp93906_c1_seq1	Two-component response regulator-like APRR5	4	2067-2091	GO:0005634(nucleus)	GO:0003677(DNA binding)	GO:0045892(negative regulation of transcription, DNA-dependent)
	comp93906_c1_seq3	Two-component response regulator-like PRR95	4	1617-1641	GO:0005634(nucleus)	GO:0000156(two-component response regulator activity)	GO:0006355(regulation of transcription, DNA-dependent)
csn-miRn211	24872_gi400016973	Probable carboxylesterase 1	4	922-945	GO:0005575 (Unknown)	GO:0004091(carboxylesterase activity)	GO:0008150 (Unknown)
	76159_gi319842461	Pentatricopeptide repeat-containing protein	3.5	1041-1063	GO:0009507(chloroplast)	GO:0005488(binding)	GO:0048255(mRNA stabilization)
csn-miRn212	24872_gi399995935	Glutamine synthetase cytosolic isozyme 1	3.5	1271-1294	GO:0005737(cytoplasm)	GO:0005524(ATP binding)	GO:0006542(glutamine biosynthetic process)
	24872_gi399999509	Ubiquitin-conjugating enzyme E2 variant 1C	2.5	357-380	GO:0005829(cytosol)	GO:0005515(protein binding)	GO:0006301(postreplication repair)
	76159_gi319841062	DNA (cytosine-5)-methyltransferase 1B	3	449-472	GO:0005634(nucleus)	GO:0003677(DNA binding)	GO:0008150 (Unknown)
	76159_gi319853143	Probable methyltransferase PMT19	3.5	193-216	GO:0016021(integral to membrane)	GO:0008168(methyltransferase activity)	GO:0008150 (Unknown)
	comp103093_c0_seq3	Protein argonaute 4A	4	2652-2675	GO:0005575 (Unknown)	GO:0003676(nucleic acid binding)	GO:0031047(gene silencing by RNA)
	comp103569_c0_seq1	Peroxisomal nicotinamide adenine dinucleotide carrier	4	1726-1749	GO:0005575 (Unknown)	GO:0003674 (Unknown)	GO:0008150 (Unknown)
	comp106115_c1_seq1	Cytochrome P450 84A1	3.5	211-233	GO:0016021(integral to membrane)	GO:0009055(electron carrier activity)	GO:0009809(lignin biosynthetic process)
	comp106670_c0_seq1	Monocopper oxidase-like protein SKU5	4	2069-2093	GO:0046658(anchored to plasma membrane)	GO:0005507(copper ion binding)	GO:0009932(cell tip growth)
	comp70075_c0_seq1	Pentatricopeptide repeat-containing protein	4	361-384	GO:0005575 (Unknown)	GO:0005488(binding)	GO:0008150 (Unknown)
	comp99277_c0_seq2	4-coumarate--CoA ligase-like 10	2.5	126-148	GO:0005575 (Unknown)	GO:0003674 (Unknown)	GO:0008150 (Unknown)
csn-miRn214	comp100632_c2_seq2	Cyanidin-3-O-glucoside 2-O-glucuronosyltransferase	4	2556-2578	GO:0005737(cytoplasm)	GO:0016758(transferase activity, transferring hexosyl groups)	GO:0008150 (Unknown)
csn-miRn219	comp106239_c3_seq3	Acyl-[acyl-carrier-protein] desaturase	0.5	1053-1076	GO:0009507(chloroplast)	GO:0046914(transition metal ion binding)	GO:0006633(fatty acid biosynthetic process)
csn-miRn220	comp103535_c0_seq5	SWI/SNF complex subunit SWI3B	3.5	792-814	GO:0005634(nucleus)	GO:0003677(DNA binding)	GO:0006355(regulation of transcription, DNA-dependent)
csn-miRn222	comp105359_c4_seq1	WPP domain-interacting tail-anchored protein 2	4	2999-3022	GO:0016021(integral to membrane)	GO:0003674 (Unknown)	GO:0008150 (Unknown)
csn-miRn225	comp100357_c0_seq2	Pectinesterase	4	376-400	GO:0005618(cell wall)	GO:0030599(pectinesterase activity)	GO:0007047(cellular cell wall organization)
	comp100357_c0_seq1	Omega-6 fatty acid desaturase	4	376-400	GO:0016021(integral to membrane)	GO:0016717(oxidoreductase activity)	GO:0006633(fatty acid biosynthetic process)
csn-miRn226-5P	76159_gi319829157	Beta-(1-->2)glucan export ATP-binding/permease protein NdvA	3	125-148	GO:0005886(plasma membrane)	GO:0005524(ATP binding)	GO:0008150 (Unknown)
	comp106042_c0_seq11	UPF0187 protein At3g61320	4	310-332	GO:0016021(integral to membrane)	GO:0003674 (Unknown)	GO:0008150 (Unknown)
	Singletons11571	Nigrin b	3	125-148	GO:0005575 (Unknown)	GO:0005529(sugar binding)	GO:0006952(defense response)
csn-miRn228-3P	comp96697_c0_seq1	Uncharacterized protein	1	1812-1835	GO:0005886(plasma membrane)	GO:0008270(zinc ion binding)	GO:0008150 (Unknown)
csn-miRn230	comp106798_c2_seq2	Clathrin light chain 2	2	1437-1460	GO:0005575 (Unknown)	GO:0003674 (Unknown)	GO:0008150 (Unknown)
csn-miRn233	comp55447_c0_seq1	Peptidyl-prolyl cis-trans isomerase	1.5	987-1009	GO:0005737(cytoplasm)	GO:0042277(peptide binding)	GO:0006457(protein folding)
csn-miRn234	comp102069_c1_seq21	Zeatin O-glucosyltransferase	3.5	474-498	GO:0005575 (Unknown)	GO:0050403(trans-zeatin O-beta-D-glucosyltransferase activity)	GO:0008150 (Unknown)
csn-miRn235-3P	24872_gi400009198	Auxin transporter-like protein 2	4	548-568	GO:0005886(plasma membrane)	GO:0015293(symporter activity)	GO:0009734(auxin mediated signaling pathway)
	comp79510_c0_seq1	Probable protein phosphatase 2C 35	3.5	531-550	GO:0005886(plasma membrane)	GO:0046872(metal ion binding)	GO:0006470(protein dephosphorylation)
	comp87165_c0_seq1	UDP-glycosyltransferase 92A1	4	1490-1509	GO:0005575 (Unknown)	GO:0016758(transferase activity, transferring hexosyl groups)	GO:0008150 (Unknown)
	comp98929_c0_seq1	Probable protein phosphatase 2C 9	4	236-256	GO:0005634(nucleus)	GO:0046872(metal ion binding)	GO:0006470(protein dephosphorylation)
csn-miRn235-5P	comp108134_c0_seq46	Mediator of RNA polymerase II transcription subunit 12	4	160-180	GO:0005575 (Unknown)	GO:0003674 (Unknown)	GO:0008150 (Unknown)
	comp87822_c0_seq1	Cytochrome P450 78A11	3.5	1859-1879	GO:0005575 (Unknown)	GO:0009055(electron carrier activity)	GO:0008150 (Unknown)
	comp98016_c0_seq2	Pentatricopeptide repeat-containing protein	4	950-969	GO:0005575 (Unknown)	GO:0005488(binding)	GO:0008150 (Unknown)
csn-miRn236-5P	comp101934_c0_seq4	UDP-glycosyltransferase 91A1	4	237-260	GO:0005575 (Unknown)	GO:0016758(transferase activity, transferring hexosyl groups)	GO:0008150 (Unknown)
csn-miRn237	comp55261_c0_seq1	Uncharacterized protein	2.5	448-471	GO:0005576(extracellular region)	GO:0003674 (Unknown)	GO:0008150 (Unknown)
	comp95403_c0_seq1	3-dehydroquinate synthase	3	263-286	GO:0005737(cytoplasm)	GO:0003856(3-dehydroquinate synthase activity)	GO:0009073(aromatic amino acid family biosynthetic process)	Phenylalanine,ko tyrosine and tryptophan biosynthesis (ko00400)
csn-miRn239	24872_gi399995935	Glutamine synthetase cytosolic isozyme 1	3.5	1273-1296	GO:0005737(cytoplasm)	GO:0005524(ATP binding)	GO:0006542(glutamine biosynthetic process)
	24872_gi400016573	Probable glutathione S-transferase	4	415-438	GO:0005575 (Unknown)	GO:0004364(glutathione transferase activity)	GO:0009734(auxin mediated signaling pathway)
	24872_gi399998390	Transmembrane ascorbate ferrireductase 1	4	21-43	GO:0009507(chloroplast)	GO:0046872(metal ion binding)	GO:0022900(electron transport chain)
	24872_gi399999509	Ubiquitin-conjugating enzyme E2 variant 1C	2	359-382	GO:0005829(cytosol)	GO:0005515(protein binding)	GO:0006301(postreplication repair)
	24872_gi400010296	Sodium/hydrogen exchanger 2	2.5	180-203	GO:0016021(integral to membrane)	GO:0015385(sodium:hydrogen antiporter activity)	GO:0006885(regulation of pH)
	comp103678_c1_seq2	Non-functional NADPH-dependent codeinone reductase 2	3.5	825-848	GO:0005575 (Unknown)	GO:0003674 (Unknown)	GO:0008150 (Unknown)
	comp106012_c0_seq1	Heat shock factor protein HSF8	3.5	2139-2163	GO:0005634(nucleus)	GO:0043565(sequence-specific DNA binding)	GO:0006950(response to stress)
	comp107416_c7_seq27	Eukaryotic translation initiation factor 6-2	4	8-30	GO:0005829(cytosol)	GO:0043022(ribosome binding)	GO:0042256(mature ribosome assembly)
	comp108302_c2_seq1	Fructose-1,6-bisphosphatase	4	1540-1562	GO:0009570(chloroplast stroma)	GO:0046872(metal ion binding)	GO:0019253(reductive pentose-phosphate cycle)
	comp109008_c0_seq11	Putative leucine-rich repeat receptor-like serine/threonine-protein kinase	4	58-82	GO:0005886(plasma membrane)	GO:0005524(ATP binding)	GO:0008150 (Unknown)
	comp109008_c0_seq8	Leucine-rich repeat receptor-like protein kinase PXL2	4	58-82	GO:0005886(plasma membrane)	GO:0005524(ATP binding)	GO:0030154(cell differentiation)
	comp109008_c0_seq7	Probable LRR receptor-like serine/threonine-protein kinase	4	58-82	GO:0005886(plasma membrane)	GO:0005524(ATP binding)	GO:0008150 (Unknown)
	comp89890_c1_seq1	SPX domain-containing protein 2	4	167-189	GO:0005634(nucleus)	GO:0003674 (Unknown)	GO:0016036(cellular response to phosphate starvation)
	comp96855_c1_seq2	Gibberellin 2-beta-dioxygenase 1	2.5	1374-1397	GO:0005575 (Unknown)	GO:0005506(iron ion binding)	GO:0008150 (Unknown)
	comp97275_c0_seq1	Ethylene-responsive transcription factor WIN1	3.5	813-836	GO:0005634(nucleus)	GO:0043565(sequence-specific DNA binding)	GO:0010166(wax metabolic process)
	comp99277_c0_seq2	4-coumarate--CoA ligase-like 10	2.5	127-150	GO:0005575 (Unknown)	GO:0003674 (Unknown)	GO:0008150 (Unknown)
csn-miRn240	comp106114_c0_seq3	Anthocyanidin 3-O-glucosyltransferase 2 (Fragment)	4	279-301	GO:0005575 (Unknown)	GO:0047213(anthocyanidin 3-O-glucosyltransferase activity)	GO:0008150 (Unknown)
	comp106806_c3_seq7	Plasma membrane ATPase 3	4	428-450	GO:0005886(plasma membrane)	GO:0005524(ATP binding)	GO:0006754(ATP biosynthetic process)
	comp96422_c0_seq2	Amino acid permease 6	3	1032-1055	GO:0005886(plasma membrane)	GO:0015172(acidic amino acid transmembrane transporter activity)	GO:0015827(tryptophan transport)
csn-miRn241	comp102028_c2_seq1	Origin recognition complex subunit 2	4	1845-1868	GO:0005634(nucleus)	GO:0005515(protein binding)	GO:0006260(DNA replication)	Cell cycle (ko04110)
csn-miRn242	comp106115_c12_seq1	Cell division protein FtsZ homolog 1	3	2407-2430	GO:0009570(chloroplast stroma)	GO:0005525(GTP binding)	GO:0007049(cell cycle)	Cell cycle (ko04112)
	comp96195_c0_seq2	30S ribosomal protein S17	4	29-52	GO:0005840(ribosome)	GO:0019843(rRNA binding)	GO:0006412(translation)	Ribosome (ko03010)
csn-miRn253	24872_gi400009827	Magnesium transporter NIPA3	4	354-377	GO:0016021(integral to membrane)	GO:0003674 (Unknown)	GO:0006811(ion transport)
	comp55447_c0_seq1	Peptidyl-prolyl cis-trans isomerase	2.5	922-945	GO:0005737(cytoplasm)	GO:0042277(peptide binding)	GO:0006457(protein folding)
csn-miRn255	comp105248_c2_seq3	GDSL esterase/lipase At4g28780	4	1235-1257	GO:0005576(extracellular region)	GO:0016788(hydrolase activity, acting on ester bonds)	GO:0016042(lipid catabolic process)
	comp106239_c3_seq3	Acyl-[acyl-carrier-protein] desaturase	3	933-956	GO:0009507(chloroplast)	GO:0046914(transition metal ion binding)	GO:0006633(fatty acid biosynthetic process)
csn-miRn259	24872_gi400005987	Monothiol glutaredoxin-S2	2.5	128-151	GO:0005737(cytoplasm)	GO:0009055(electron carrier activity)	GO:0045454(cell redox homeostasis)
	24872_gi400017244	Desiccation-related protein PCC13-62	1	777-800	GO:0005575 (Unknown)	GO:0003674 (Unknown)	GO:0006950(response to stress)
	76159_gi319845940	Abscisic acid 8'-hydroxylase 1	2.5	23-46	GO:0016021(integral to membrane)	GO:0009055(electron carrier activity)	GO:0006950(response to stress)
csn-miRn260	24872_gi399996488	Ubiquitin	4	55-74	GO:0005634(nucleus)	GO:0003674 (Unknown)	GO:0008150 (Unknown)
	24872_gi400010234	Succinate dehydrogenase [ubiquinone] iron-sulfur subunit 2	3	477-496	GO:0005743(mitochondrial inner membrane)	GO:0009055(electron carrier activity)	GO:0022900(electron transport chain)	Citrate cycle (ko00020)
	76159_gi319848034	LEC14B homolog	3.5	560-579	GO:0005575 (Unknown)	GO:0003674 (Unknown)	GO:0008150 (Unknown)
	comp105395_c0_seq1	UDP-glucuronate:xylan alpha-glucuronosyltransferase 1	3.5	276-295	GO:0005575 (Unknown)	GO:0003674 (Unknown)	GO:0008150 (Unknown)
	comp55261_c0_seq1	Uncharacterized protein	4	459-479	GO:0005576(extracellular region)	GO:0003674 (Unknown)	GO:0008150 (Unknown)
	comp95403_c0_seq1	3-dehydroquinate synthase	3.5	274-294	GO:0005737(cytoplasm)	GO:0003856(3-dehydroquinate synthase activity)	GO:0009073(aromatic amino acid family biosynthetic process)	Phenylalanine,ko tyrosine and tryptophan biosynthesis (ko00400)
	Singletons21445	LEC14B homolog	3.5	560-579	GO:0005575 (Unknown)	GO:0003674 (Unknown)	GO:0008150 (Unknown)
csn-miRn261	24872_gi400004027	THO complex subunit 4	3	27-50	GO:0005737(cytoplasm)	GO:0000166(nucleotide binding)	GO:0006397(mRNA processing)
	24872_gi399998390	Transmembrane ascorbate ferrireductase 1	2	10-33	GO:0009507(chloroplast)	GO:0046872(metal ion binding)	GO:0022900(electron transport chain)
	comp101529_c3_seq27	Hypersensitive-induced response protein 4	4	167-190	GO:0005886(plasma membrane)	GO:0003674 (Unknown)	GO:0008150 (Unknown)
	comp103407_c1_seq11	Non-specific lipid-transfer protein-like protein	4	935-958	GO:0046658(anchored to plasma membrane)	,GO:0008289(lipid binding)	GO:0006869(lipid transport)
	comp106322_c0_seq3	Probable nitrite transporter	3.5	2341-2364	GO:0016021(integral to membrane)	GO:0005215(transporter activity)	GO:0006857(oligopeptide transport)
	comp107019_c5_seq2	Protein TIC 55	4	2252-2274	GO:0005575 (Unknown)	GO:0046872(metal ion binding)	GO:0008150 (Unknown)
	comp107508_c3_seq2	Glutamine synthetase cytosolic isozyme 1	4	1997-2020	GO:0005737(cytoplasm)	GO:0005524(ATP binding)	GO:0006542(glutamine biosynthetic process)	Alanine,ko aspartate and glutamate metabolism (ko00250)
	comp97275_c0_seq1	Ethylene-responsive transcription factor WIN1	3.5	802-825	GO:0005634(nucleus)	GO:0043565(sequence-specific DNA binding)	GO:0010166(wax metabolic process)
csn-miRn262	comp106239_c3_seq3	Acyl-[acyl-carrier-protein] desaturase	0.5	936-959	GO:0009507(chloroplast)	GO:0046914(transition metal ion binding)	GO:0006633(fatty acid biosynthetic process)
csn-miRn263	comp109061_c7_seq1	Hexokinase-1	1	54-78	GO:0005634(nucleus)	GO:0005524(ATP binding)	GO:0010255(glucose mediated signaling pathway)	Glycolysis / Gluconeogenesis (ko00010)
csn-miRn264	76159_gi319847785	DEAD-box ATP-dependent RNA helicase 10	3	520-542	GO:0005575 (Unknown)	GO:0005524(ATP binding)	GO:0008150 (Unknown)
	comp101628_c0_seq4	Putative lactoylglutathione lyase	2	1319-1342	GO:0005575 (Unknown)	GO:0046872(metal ion binding)	GO:0008150 (Unknown)
	comp101628_c0_seq3	Lactoylglutathione lyase	2	1370-1393	GO:0005575 (Unknown)	GO:0046872(metal ion binding)	GO:0008150 (Unknown)
	comp84122_c0_seq1	Proteasome subunit beta type-2-A	3.5	859-881	GO:0005634(nucleus)	GO:0004298(threonine-type endopeptidase activity)	GO:0051603(proteolysis involved in cellular protein catabolic process)	Proteasome (ko03050)
csn-miRn265	comp106364_c0_seq1	Protein LST8 homolog	4	636-659	GO:0005737(cytoplasm)	GO:0032148(activation of protein kinase B activity)	GO:0030838(positive regulation of actin filament polymerization)	mTOR signaling pathway (ko04150)
	comp109033_c0_seq11	GDSL esterase/lipase	3.5	114-136	GO:0005576(extracellular region)	GO:0016788(hydrolase activity, acting on ester bonds)	GO:0016042(lipid catabolic process)
	comp95403_c0_seq1	3-dehydroquinate synthase	2.5	277-300	GO:0005737(cytoplasm)	GO:0003856(3-dehydroquinate synthase activity)	GO:0009073(aromatic amino acid family biosynthetic process)	Phenylalanine,ko tyrosine and tryptophan biosynthesis (ko00400)
	comp96997_c0_seq5	Putative zinc transporter	4	568-590	GO:0016021(integral to membrane)	GO:0046873(metal ion transmembrane transporter activity)	GO:0006829(zinc ion transport)
csn-miRn266	comp101518_c2_seq1	HD domain-containing protein 2	4	1577-1600	GO:0005575 (Unknown)	GO:0046872(metal ion binding)	GO:0008150 (Unknown)
csn-miRn268	24872_gi400015172	L-ascorbate peroxidase	4	59-82	GO:0005737(cytoplasm)	GO:0016688(L-ascorbate peroxidase activity)	GO:0042744(hydrogen peroxide catabolic process)
	comp106985_c0_seq2	Glucan endo-1,3-beta-glucosidase	2	1482-1504	GO:0005575 (Unknown)	GO:0043169(cation binding)	GO:0005975(carbohydrate metabolic process)
	comp108978_c0_seq27	F-box/FBD/LRR-repeat protein	4	59-82	GO:0005575 (Unknown)	GO:0003674 (Unknown)	GO:0008150 (Unknown)
csn-miRn269	comp106115_c12_seq1	Cell division protein FtsZ homolog 1	4	2407-2430	GO:0009570(chloroplast stroma)	GO:0005525(GTP binding)	GO:0007049(cell cycle)	Cell cycle (ko04112)
	comp96195_c0_seq2	30S ribosomal protein S17	2	29-52	GO:0005840(ribosome)	GO:0019843(rRNA binding)	GO:0006412(translation)	Ribosome (ko03010)
csn-miRn271-3P	24872_gi400005987	Monothiol glutaredoxin-S2	3.5	65-88	GO:0005737(cytoplasm)	GO:0009055(electron carrier activity)	GO:0045454(cell redox homeostasis)
	comp102940_c0_seq1	Anthocyanidin 5,3-O-glucosyltransferase	4	1758-1781	GO:0005575 (Unknown)	GO:0016758(transferase activity, transferring hexosyl groups)	GO:0008150 (Unknown)
csn-miRn271-5P	24872_gi400017244	Desiccation-related protein PCC13-62	3.5	767-790	GO:0005575 (Unknown)	GO:0003674 (Unknown)	GO:0006950(response to stress)
	comp106115_c12_seq1	Cell division protein FtsZ homolog 1	4	2409-2432	GO:0009570(chloroplast stroma)	GO:0005525(GTP binding)	GO:0007049(cell cycle)	Cell cycle (ko04112)
csn-miRn272	comp91876_c0_seq1	UDP-glycosyltransferase 73C3	3	27-50	GO:0005575 (Unknown)	GO:0016758(transferase activity, transferring hexosyl groups)	GO:0008150 (Unknown)
csn-miRn273	comp100436_c0_seq9	Pentatricopeptide repeat-containing protein	4	304-327	GO:0005575 (Unknown)	GO:0005488(binding)	GO:0008150 (Unknown)
csn-miRn275	comp100293_c0_seq4	Protein ODORANT1	4	22-46	GO:0005634(nucleus)	GO:0003677(DNA binding)	GO:0006355(regulation of transcription, DNA-dependent)
csn-miRn277	76159_gi319821434	Vacuolar proton ATPase A1	4	90-111	GO:0005575 (Unknown)	GO:0003674 (Unknown)	GO:0008150 (Unknown)	Oxidative phosphorylation (ko00190)
	76159_gi319836655	Type I inositol 1,4,5-trisphosphate 5-phosphatase 1	4	150-172	GO:0005575 (Unknown)	GO:0052658(inositol-1,4,5-trisphosphate 5-phosphatase activity)	GO:0032957(inositol trisphosphate metabolic process)
	comp101522_c4_seq6	NADPH--cytochrome P450 reductase	0	2562-2584	GO:0005789(endoplasmic reticulum membrane)	GO:0005506(iron ion binding)	GO:0008150 (Unknown)
	comp108799_c0_seq5	Vacuolar proton ATPase a1	4	1445-1466	GO:0005575 (Unknown)	GO:0003674 (Unknown)	GO:0008150 (Unknown)	Oxidative phosphorylation (ko00190)
csn-miRn279-5P	24872_gi400005501	DNA-directed RNA polymerase D subunit 2b	3.5	288-309	GO:0000418(DNA-directed RNA polymerase IV complex)	GO:0003677(DNA binding)	GO:0006355(regulation of transcription, DNA-dependent)	Purine metabolism (ko00230)
csn-miRn280	comp96195_c0_seq2	30S ribosomal protein S17	4	28-52	GO:0005840(ribosome)	GO:0019843(rRNA binding)	GO:0006412(translation)	Ribosome (ko03010)
csn-miRn281	comp108288_c0_seq1	Serine/threonine-protein phosphatase 6 regulatory ankyrin repeat subunit C	2.5	137-160	GO:0005575 (Unknown)	GO:0003674 (Unknown)	GO:0008150 (Unknown)
csn-miRn283	Singletons17907	Transcription factor bHLH71	3	1423-1446	GO:0005634(nucleus)	GO:0003677(DNA binding)	GO:0006355(regulation of transcription, DNA-dependent)
csn-miRn285	comp101518_c2_seq1	HD domain-containing protein 2	2	1478-1501	GO:0005575 (Unknown)	GO:0046872(metal ion binding)	GO:0008150 (Unknown)
csn-miRn286	24872_gi400018477	Beta-(1-->2)glucan export ATP-binding/permease protein NdvA	4	159-183	GO:0005886(plasma membrane)	GO:0005524(ATP binding)	GO:0008150 (Unknown)
	Singletons11571	Nigrin b	4	108-132	GO:0005575 (Unknown)	GO:0005529(sugar binding)	GO:0006952(defense response)
csn-miRn288	comp101518_c2_seq1	HD domain-containing protein 2	1	1467-1490	GO:0005575 (Unknown)	GO:0046872(metal ion binding)	GO:0008150 (Unknown)
csn-miRn289	24872_gi400004420	Pre-mRNA-splicing factor CLF1	4	413-437	GO:0005681(spliceosomal complex)	GO:0005488(binding)	GO:0007049(cell cycle)
	comp108251_c1_seq17	Pentatricopeptide repeat-containing protein	3	2775-2797	GO:0009507(chloroplast)	GO:0005488(binding)	GO:0008150 (Unknown)
csn-miRn290	76159_gi319875408	Ribosomal RNA small subunit methyltransferase I	4	1300-1323	GO:0005737(cytoplasm)	GO:0008168(methyltransferase activity)	GO:0006364(rRNA processing)
	comp104226_c1_seq7	Elongator complex protein 5	2.5	171-193	GO:0005575 (Unknown)	GO:0003674 (Unknown)	GO:0008150 (Unknown)
	comp100788_c0_seq22	Protein BONZAI 2	1.5	154-177	GO:0005886(plasma membrane)	GO:0003674 (Unknown)	GO:0006952(defense response)
csn-miRn293	24872_gi399998668	Probable polyol transporter 6	2.5	194-218	GO:0016021(integral to membrane)	GO:0022891(substrate-specific transmembrane transporter activity)	GO:0008643(carbohydrate transport)
	24872_gi399995765	Photosystem II 10 kDa polypeptide	3	156-180	GO:0009535(chloroplast thylakoid membrane)	GO:0003674 (Unknown)	GO:0015979(photosynthesis)
	76159_gi319845940	Abscisic acid 8'-hydroxylase 1	3.5	56-80	GO:0016021(integral to membrane)	GO:0009055(electron carrier activity)	GO:0006950(response to stress)
	comp97765_c0_seq36	D-xylose-proton symporter-like 3	4	223-247	GO:0016021(integral to membrane)	GO:0022891(substrate-specific transmembrane transporter activity)	GO:0008643(carbohydrate transport)
csn-miRn294	76159_gi319857728	Probable S-acyltransferase	4	316-340	GO:0016021(integral to membrane)	GO:0008270(zinc ion binding)	GO:0008150 (Unknown)
csn-miRn295	comp101518_c2_seq1	HD domain-containing protein 2	3.5	1475-1498	GO:0005575 (Unknown)	GO:0046872(metal ion binding)	GO:0008150 (Unknown)
csn-miRn296	comp55803_c0_seq1	Probable F-box protein	4	26-49	GO:0005575 (Unknown)	GO:0003674 (Unknown)	GO:0008150 (Unknown)
csn-miRn298	comp104084_c0_seq2	ABC transporter C family member 5	2	682-701	GO:0016021(integral to membrane)	GO:0005524(ATP binding)	GO:0030007(cellular potassium ion homeostasis)
csn-miRn299	24872_gi400005761	E3 ubiquitin-protein ligase COP1	4	615-636	GO:0005737(cytoplasm)	GO:0008270(zinc ion binding)	GO:0046283(anthocyanin metabolic process)	p53 signaling pathway (ko04115)
	24872_gi400000427	Protein WAVE-DAMPENED 2	3.5	1128-1149	GO:0005575 (Unknown)	GO:0003674 (Unknown)	GO:0008150 (Unknown)
	76159_gi319844078	Probable LRR receptor-like serine/threonine-protein kinase	4	474-494	GO:0016021(integral to membrane)	GO:0005524(ATP binding)	GO:0008150 (Unknown)
	comp106730_c0_seq6	Sugar transporter ERD6-like 5	4	33-53	GO:0016021(integral to membrane)	GO:0022891(substrate-specific transmembrane transporter activity)	GO:0008643(carbohydrate transport)
csn-miRn300	comp106849_c1_seq4	LRR receptor-like serine/threonine-protein kinase ERECTA	2.5	418-442	GO:0016021(integral to membrane)	GO:0005524(ATP binding)	GO:0009664(plant-type cell wall organization)
	comp108072_c1_seq38	Electron transfer flavoprotein-ubiquinone oxidoreductase	4	161-185	GO:0016021(integral to membrane)	GO:0046872(metal ion binding)	GO:0022900(electron transport chain)
	comp108072_c1_seq28	Putative membrane-bound O-acyltransferase	4	161-185	GO:0005886(plasma membrane)	GO:0008374(O-acyltransferase activity)	GO:0006506(GPI anchor biosynthetic process)
csn-miRn301	comp102552_c0_seq1	GDSL esterase/lipase	4	1538-1562	GO:0005576(extracellular region)	GO:0016788(hydrolase activity, acting on ester bonds)	GO:0016042(lipid catabolic process)
	comp103407_c1_seq11	Non-specific lipid-transfer protein-like protein	3.5	945-968	GO:0046658(anchored to plasma membrane)	GO:0008289(lipid binding)	GO:0006869(lipid transport)
	comp104200_c0_seq1	Cellulose synthase A catalytic subunit 1 [UDP-forming]	4	2782-2806	GO:0005886(plasma membrane)	GO:0008270(zinc ion binding)	GO:0030244(cellulose biosynthetic process)
	comp106344_c1_seq1	Pentatricopeptide repeat-containing protein	4	5-28	GO:0005739(mitochondrion)	GO:0005488(binding)	GO:0008150 (Unknown)
	comp92481_c1_seq1	Potassium channel AKT6	3.5	1845-1868	GO:0016021(integral to membrane)	GO:0005249(voltage-gated potassium channel activity)	GO:0008150 (Unknown)
	comp99860_c1_seq8	Transcription factor bHLH112	4	650-673	GO:0005634(nucleus)	GO:0003677(DNA binding)	GO:0006355(regulation of transcription, DNA-dependent)
csn-miRn305	comp101887_c0_seq2	Probable WRKY transcription factor 20	2	2511-2534	GO:0005634(nucleus)	GO:0043565(sequence-specific DNA binding)	GO:0045893(positive regulation of transcription, DNA-dependent)
	comp104564_c2_seq5	1-aminocyclopropane-1-carboxylate oxidase homolog 1	4	875-898	GO:0005575 (Unknown)	GO:0046872(metal ion binding)	GO:0008150 (Unknown)
	comp92395_c0_seq7	Universal stress protein A-like protein	2.5	1097-1120	GO:0005886(plasma membrane)	GO:0003674 (Unknown)	GO:0006950(response to stress)
csn-miRn310	24872_gi399998294	Putative clathrin assembly protein	4	1985-2001	GO:0005634(nucleus)	GO:0030276(clathrin binding),	GO:0048268(clathrin coat assembly)
	76159_gi319883204	DEAD-box ATP-dependent RNA helicase 5	4	173-191	GO:0005730(nucleolus)	GO:0005524(ATP binding)	GO:0006364(rRNA processing)
	76159_gi319827348	Potassium transporter 4	4	211-228	GO:0005886(plasma membrane)	GO:0015079(potassium ion transmembrane transporter activity)	GO:0008150 (Unknown)
	76159_gi319865877	Protein argonaute PNH1	4	121-137	GO:0005737(cytoplasm)	GO:0003676(nucleic acid binding)	GO:0031047(gene silencing by RNA)
	comp102873_c2_seq3	K(+) efflux antiporter 5	4	432-450	GO:0016021(integral to membrane)	GO:0015299(solute:hydrogen antiporter activity)	GO:0006813(potassium ion transport)
	comp33268_c0_seq1	Pectinesterase 3	4	26-43	GO:0005618(cell wall)	GO:0030599(pectinesterase activity)	GO:0007047(cellular cell wall organization)
	comp86895_c0_seq3	Regulatory protein NPR3	4	123-139	GO:0005634(nucleus)	GO:0005515(protein binding)	GO:0009817(defense response to fungus, incompatible interaction)
	comp89149_c0_seq1	RING-box protein 1a	3.5	320-337	GO:0005634(nucleus)	GO:0005515(protein binding)	GO:0016567(protein ubiquitination)	Nucleotide excision repair (ko03420)
	comp97273_c0_seq2	B2 protein	4	544-560	GO:0005575 (Unknown)	GO:0003674 (Unknown)	GO:0008150 (Unknown)
	comp100604_c0_seq1	Pentatricopeptide repeat-containing protein	4	368-385	GO:0009507(chloroplast)	GO:0005488(binding)	GO:0031425(chloroplast RNA processing)
	Singletons49964	Regulatory protein NPR4	4	385-401	GO:0005634(nucleus)	GO:0005515(protein binding)	GO:2000031(regulation of salicylic acid mediated signaling pathway)
csn-miRn313	comp101518_c2_seq1	HD domain-containing protein 2	3	1457-1480	GO:0005575 (Unknown)	GO:0046872(metal ion binding)	GO:0008150 (Unknown)
csn-miRn314	comp100293_c0_seq4	Protein ODORANT1	2.5	6-29	GO:0005634(nucleus)	GO:0003677(DNA binding)	GO:0006355(regulation of transcription, DNA-dependent)
csn-miRn315	comp103474_c0_seq1	Anthocyanin regulatory C1 protein	3	26-49	GO:0005634(nucleus)	GO:0003677(DNA binding)	GO:0006355(regulation of transcription, DNA-dependent)
	comp105174_c4_seq3	Polygalacturonase inhibitor	4	1288-1310	GO:0005618(cell wall)	GO:0003674 (Unknown)	GO:0006952(defense response)
	comp96195_c0_seq2	30S ribosomal protein S17	3	32-55	GO:0005840(ribosome)	GO:0019843(rRNA binding)	GO:0006412(translation)	Ribosome (ko03010)
csn-miRn318	comp105235_c0_seq2	Ubiquitin carboxyl-terminal hydrolase 5	4	69-91	GO:0005575 (Unknown)	GO:0004221(ubiquitin thiolesterase activity)	GO:0006511(ubiquitin-dependent protein catabolic process)
csn-miRn319-3P	24872_gi400003575	Pre-mRNA-splicing factor SF2	4	287-309	GO:0016607(nuclear speck)	GO:0005515(protein binding)	GO:0006397(mRNA processing)
	comp88839_c0_seq2	Uncharacterized membrane protein	4	70-93	GO:0005886(plasma membrane)	GO:0003674 (Unknown)	GO:0008150 (Unknown)
csn-miRn319-5P	comp82441_c0_seq2	Annexin D3	4	582-604	GO:0005773(vacuole)	GO:0005509(calcium ion binding)	GO:0009409(response to cold)
csn-miRn321	24872_gi399996451	60S acidic ribosomal protein P2	4	506-529	GO:0005840(ribosome)	GO:0003674 (Unknown)	GO:0006414(translational elongation)	Ribosome (ko03010)
	comp103226_c0_seq3	Probable serine/threonine-protein kinase	3.5	658-681	GO:0005886(plasma membrane)	GO:0005524(ATP binding)	GO:0009742(brassinosteroid mediated signaling pathway)
csn-miRn322	comp484197_c0_seq1	Probable LRR receptor-like serine/threonine-protein kinase	4	892-915	GO:0005886(plasma membrane)	GO:0005524(ATP binding)	GO:0008150 (Unknown)
csn-miRn323	comp100293_c0_seq4	Protein ODORANT1	3	22-46	GO:0005634(nucleus)	GO:0003677(DNA binding)	GO:0006355(regulation of transcription, DNA-dependent)
csn-miRn324	comp102969_c0_seq1	Pentatricopeptide repeat-containing protein	3.5	1075-1095	GO:0005575 (Unknown)	GO:0005488(binding)	GO:0008150 (Unknown)
csn-miRn325	comp101628_c0_seq4	Putative lactoylglutathione lyase	4	1364-1387	GO:0005575 (Unknown)	GO:0046872(metal ion binding)	GO:0008150 (Unknown)
	comp101628_c0_seq3	Lactoylglutathione lyase	4	1415-1438	GO:0005575 (Unknown)	GO:0046872(metal ion binding)	GO:0008150 (Unknown)
	comp106417_c0_seq4	Uncharacterized protein	2	692-715	GO:0005739(mitochondrion)	GO:0003674 (Unknown)	GO:0008150 (Unknown)
	comp106417_c0_seq3	Stomatin-like protein 2	2	962-985	GO:0005856(cytoskeleton)	GO:0003674 (Unknown)	GO:0008150 (Unknown)
	comp106291_c1_seq3	ETO1-like protein 1	4	413-435	GO:0005575 (Unknown)	GO:0005515(protein binding)	GO:0010364(regulation of ethylene biosynthetic process)
csn-miRn331	24872_gi400018351	Probable carboxylesterase 4	2	25-48	GO:0005575 (Unknown)	GO:0004091(carboxylesterase activity)	GO:0008150 (Unknown)
	24872_gi400016973	Probable carboxylesterase 1	3.5	1011-1034	GO:0005575 (Unknown)	GO:0004091(carboxylesterase activity)	GO:0008150 (Unknown)
	24872_gi400017244	Desiccation-related protein PCC13-62	3.5	776-799	GO:0005575 (Unknown)	GO:0003674 (Unknown)	GO:0006950(response to stress)
	comp103474_c0_seq1	Anthocyanin regulatory C1 protein	3.5	34-57	GO:0005634(nucleus)	GO:0003677(DNA binding)	GO:0006355(regulation of transcription, DNA-dependent)
	comp106949_c2_seq33	Zinc finger CCCH domain-containing protein 55	4	1245-1269	GO:0005575 (Unknown)	GO:0003677(DNA binding)	GO:0008150 (Unknown)
	comp96195_c0_seq2	30S ribosomal protein S17	3.5	40-63	GO:0005840(ribosome)	GO:0019843(rRNA binding)	GO:0006412(translation)	Ribosome (ko03010)
csn-miRn334	comp101934_c0_seq4	UDP-glycosyltransferase 91A1	3	116-139	GO:0005575 (Unknown)	GO:0016758(transferase activity, transferring hexosyl groups)	GO:0008150 (Unknown)
csn-miRn335	24872_gi399995734	Glutamine synthetase cytosolic isozyme 1	3	369-392	GO:0005737(cytoplasm)	GO:0005524(ATP binding)	GO:0006542(glutamine biosynthetic process)
	24872_gi400016573	Probable glutathione S-transferase	4	410-433	GO:0005575 (Unknown)	GO:0004364(glutathione transferase activity)	GO:0009734(auxin mediated signaling pathway)
	24872_gi400010296	Sodium/hydrogen exchanger 2	2	175-198	GO:0016021(integral to membrane)	GO:0015385(sodium:hydrogen antiporter activity)	GO:0006885(regulation of pH)
	Singletons2929	3-oxoacyl-[acyl-carrier-protein] synthase	4	1625-1649	GO:0005739(mitochondrion)	GO:0004315(3-oxoacyl-[acyl-carrier-protein] synthase activity)	GO:0006633(fatty acid biosynthetic process)	Fatty acid biosynthesis (ko00061)
	comp103678_c1_seq1	Non-functional NADPH-dependent codeinone reductase 2	2.5	820-843	GO:0005575 (Unknown)	GO:0003674 (Unknown)	GO:0008150 (Unknown)
	comp104023_c0_seq44	ABC transporter G family member 3	3.5	1994-2018	GO:0005886(plasma membrane)	GO:0005524(ATP binding)	GO:0006810(transport)
	comp104355_c1_seq1	Ethylene-responsive transcription factor ERF114	4	35-57	GO:0005634(nucleus)	GO:0003677(DNA binding)	GO:0009873(ethylene mediated signaling pathway)
	comp106053_c0_seq42	Pachytene checkpoint protein 2	3.5	643-667	GO:0005575 (Unknown)	GO:0005524(ATP binding)	GO:0007126(meiosis)
	comp106985_c0_seq1	Glucan endo-1,3-beta-glucosidase	3	1471-1494	GO:0005575 (Unknown)	GO:0043169(cation binding)	GO:0005975(carbohydrate metabolic process)
	comp107150_c1_seq3	Signal peptide peptidase 1	4	1005-1028	GO:0005575 (Unknown)	GO:0003674 (Unknown)	GO:0008150 (Unknown)
	comp108270_c2_seq7	Protein SRG1	4	1883-1906	GO:0005575 (Unknown)	GO:0046872(metal ion binding)	GO:0010260(organ senescence)
	comp97495_c0_seq1	Serine/threonine-protein kinase PEPKR2	4	1676-1700	GO:0005575 (Unknown)	GO:0005524(ATP binding)	GO:0008150 (Unknown)
	comp98833_c0_seq1	DeSI-like protein	4	905-928	GO:0005575 (Unknown)	GO:0003674 (Unknown)	GO:0008150 (Unknown)
	comp98763_c0_seq2	WEB family protein	4	20-43	GO:0005575 (Unknown)	GO:0003674 (Unknown)	GO:0008150 (Unknown)
csn-miRn336	24872_gi400005987	Monothiol glutaredoxin-S2	4	110-133	GO:0005737(cytoplasm)	GO:0009055(electron carrier activity)	GO:0045454(cell redox homeostasis)
	24872_gi400017244	Desiccation-related protein PCC13-62	2	759-782	GO:0005575 (Unknown)	GO:0003674 (Unknown)	GO:0006950(response to stress)
	76159_gi319845940	Abscisic acid 8'-hydroxylase 1	4	5-28	GO:0016021(integral to membrane)	GO:0009055(electron carrier activity)	GO:0006950(response to stress)
	comp106115_c12_seq1	Cell division protein FtsZ homolog 1	2.5	2401-2424	GO:0009570(chloroplast stroma)	GO:0005525(GTP binding)	GO:0007049(cell cycle)	Cell cycle (ko04112)
csn-miRn339	comp106417_c0_seq3	Stomatin-like protein 2	4	980-1003	GO:0005856(cytoskeleton)	GO:0003674 (Unknown)	GO:0008150 (Unknown)
	comp106417_c0_seq4	Uncharacterized protein	4	710-733	GO:0005739(mitochondrion)	GO:0003674 (Unknown)	GO:0008150 (Unknown)
	comp91458_c0_seq4	Mannan endo-1,4-beta-mannosidase 2	3.5	5-28	GO:0005576(extracellular region)	GO:0043169(cation binding)	GO:0005975(carbohydrate metabolic process)
csn-miRn341	24872_gi400014509	Chaperone protein DnaJ	4	593-613	GO:0005737(cytoplasm)	GO:0005524(ATP binding)	GO:0006457(protein folding)
	24872_gi400004408	Isocitrate dehydrogenase [NADP]	4	128-148	GO:0005737(cytoplasm)	GO:0051287(NAD binding)	GO:0006102(isocitrate metabolic process)	Citrate cycle (ko00020)
	76159_gi319882982	CHD3-type chromatin-remodeling factor PICKLE	4	750-771	GO:0005634(nucleus)	GO:0003677(DNA binding)	GO:0009788(negative regulation of abscisic acid mediated signaling pathway)
	76159_gi319865455	4-hydroxybenzoate polyprenyltransferase	4	854-873	GO:0016021(integral to membrane)	GO:0002083(4-hydroxybenzoate decaprenyltransferase activity)	GO:0006744(ubiquinone biosynthetic process)	Ubiquinone and other terpenoid-quinone biosynthesis (ko00130)
	comp103509_c3_seq15	Casein kinase I isoform delta-like	3	1706-1726	GO:0005737(cytoplasm)	GO:0005524(ATP binding)	GO:0008150 (Unknown)
	comp103509_c3_seq6	Myb family transcription factor APL	3	1928-1948	GO:0005634(nucleus)	GO:0003677(DNA binding)	GO:0006355(regulation of transcription, DNA-dependent)
	comp105035_c0_seq1	Probable sugar phosphate/phosphate translocator	4	568-589	GO:0016021(integral to membrane)	GO:0003674 (Unknown)	GO:0008643(carbohydrate transport)
	comp105975_c0_seq11	Probable protein phosphatase 2C 33	4	1309-1330	GO:0005575 (Unknown)	GO:0046872(metal ion binding)	GO:0008150 (Unknown)
	comp107989_c1_seq11	GTP-binding nuclear protein Ran/TC4	4	4724-4744	GO:0005634(nucleus)	GO:0005525(GTP binding)	GO:0007264(small GTPase mediated signal transduction)
csn-miRn342	comp104298_c0_seq1	Pentatricopeptide repeat-containing protein	4	6-29	GO:0009507(chloroplast)	GO:0005488(binding)	GO:0031425(chloroplast RNA processing)
	comp106404_c0_seq2	Putative protease Do-like 14	4	23-45	GO:0005575 (Unknown)	GO:0004252(serine-type endopeptidase activity)	GO:0006508(proteolysis)
	comp110116_c0_seq1	Syntaxin-related protein KNOLLE	4	270-292	GO:0005886(plasma membrane)	GO:0005484(SNAP receptor activity)	GO:0006886(intracellular protein transport)	SNARE interactions in vesicular transport (ko04130)
csn-miRn344	comp105359_c4_seq1	WPP domain-interacting tail-anchored protein 2	3	3000-3023	GO:0016021(integral to membrane)	GO:0003674 (Unknown)	GO:0008150 (Unknown)
	comp107988_c0_seq4	Cytochrome P450 87A3	4	1309-1332	GO:0016021(integral to membrane)	GO:0009055(electron carrier activity)	GO:0008150 (Unknown)
csn-miRn349	comp101887_c0_seq2	Probable WRKY transcription factor 20	2	2513-2536	GO:0005634(nucleus)	GO:0043565(sequence-specific DNA binding)	GO:0045893(positive regulation of transcription, DNA-dependent)
	comp92395_c0_seq7	Universal stress protein A-like protein	3.5	1099-1122	GO:0005886(plasma membrane)	GO:0003674 (Unknown)	GO:0006950(response to stress)
csn-miRn353	comp101912_c0_seq2	Thioredoxin O	4	1016-1039	GO:0005739(mitochondrion)	GO:0009055(electron carrier activity)	GO:0006662(glycerol ether metabolic process)
	comp95403_c0_seq1	3-dehydroquinate synthase	4	277-300	GO:0005737(cytoplasm)	GO:0003856(3-dehydroquinate synthase activity)	GO:0009073(aromatic amino acid family biosynthetic process)	Phenylalanine,ko tyrosine and tryptophan biosynthesis (ko00400)
csn-miRn356	comp107839_c0_seq2	PRA1 family protein F3	4	962-985	GO:0016021(integral to membrane)	GO:0003674 (Unknown)	GO:0016192(vesicle-mediated transport)
	comp107839_c0_seq1	PRA1 family protein F2	4	1108-1131	GO:0016021(integral to membrane)	GO:0003674 (Unknown)	GO:0016192(vesicle-mediated transport)
	comp80814_c0_seq1	Omega-6 fatty acid desaturase	4	105-128	GO:0031969(chloroplast membrane)	,GO:0016491(oxidoreductase activity)	GO:0006633(fatty acid biosynthetic process)	Biosynthesis of unsaturated fatty acids (ko01040)
	comp91548_c0_seq1	Butyrate--CoA ligase AAE11	4	1916-1938	GO:0005575 (Unknown)	GO:0003674 (Unknown)	GO:0008150 (Unknown)
csn-miRn358	comp55803_c0_seq1	Probable F-box protein	4	14-37	GO:0005575 (Unknown)	GO:0003674 (Unknown)	GO:0008150 (Unknown)
	comp92301_c0_seq1	UDP-glycosyltransferase 73C3	4	1573-1597	GO:0005575 (Unknown)	GO:0016758(transferase activity, transferring hexosyl groups)	GO:0008150 (Unknown)
csn-miRn362	comp105905_c0_seq2	Protein TOC75-3	3	3083-3105	GO:0031359(integral to chloroplast outer membrane)	GO:0015450(P-P-bond-hydrolysis-driven protein transmembrane transporter activity)	GO:0048598(embryonic morphogenesis)
csn-miRn364	comp104459_c3_seq11	RING-H2 finger protein ATL80	3	2-24	GO:0016021(integral to membrane)	GO:0008270(zinc ion binding)	GO:0006952(defense response)
	comp55803_c0_seq1	Probable F-box protein	1	102-124	GO:0005575 (Unknown)	GO:0003674 (Unknown)	GO:0008150 (Unknown)
	comp95403_c0_seq1	3-dehydroquinate synthase	3	336-358	GO:0005737(cytoplasm)	GO:0003856(3-dehydroquinate synthase activity)	GO:0009073(aromatic amino acid family biosynthetic process)	Phenylalanine,ko tyrosine and tryptophan biosynthesis (ko00400)
csn-miRn366	comp107839_c0_seq2	PRA1 family protein F3	2.5	971-994	GO:0016021(integral to membrane)	GO:0003674 (Unknown)	GO:0016192(vesicle-mediated transport)
	comp107839_c0_seq1	PRA1 family protein F2	2.5	1117-1140	GO:0016021(integral to membrane)	GO:0003674 (Unknown)	GO:0016192(vesicle-mediated transport)
	comp98003_c0_seq3	Putative E3 ubiquitin-protein ligase XBAT35	1	2224-2247	GO:0005575 (Unknown)	GO:0008270(zinc ion binding)	GO:0008150 (Unknown)
	comp98355_c0_seq1	Probable serine/threonine-protein kinase Cx32	4	565-588	GO:0009507(chloroplast)	GO:0005524(ATP binding)	GO:0009838(abscission)
csn-miRn369	comp97513_c0_seq1	Probable membrane-associated kinase regulator 2	3.5	213-235	GO:0005886(plasma membrane)	GO:0003674 (Unknown)	GO:0008150 (Unknown)
csn-miRn370	comp106417_c0_seq3	Stomatin-like protein 2	4	962-985	GO:0005856(cytoskeleton)	GO:0003674 (Unknown)	GO:0008150 (Unknown)
	comp106417_c0_seq4	Uncharacterized protein	4	692-715	GO:0005739(mitochondrion)	GO:0003674 (Unknown)	GO:0008150 (Unknown)
csn-miRn372	76159_gi319844116	Geraniol dehydrogenase 1	3.5	804-827	GO:0005575 (Unknown)	GO:0008270(zinc ion binding)	GO:0008150 (Unknown)
csn-miRn374	76159_gi319840625	Acetyl-coenzyme A carboxylase carboxyl transferase subunit beta	4	580-603	GO:0009570(chloroplast stroma)	GO:0005524(ATP binding)	GO:0006633(fatty acid biosynthetic process)
	76159_gi319856900	Glucan endo-1,3-beta-glucosidase 4	4	16-38	GO:0046658(anchored to plasma membrane)	GO:0043169(cation binding)	GO:0005975(carbohydrate metabolic process)
	76159_gi319882821	Probable alpha-mannosidase I	4	84-106	GO:0016021(integral to membrane)	GO:0005509(calcium ion binding)	GO:0008150 (Unknown)
	comp99349_c0_seq4	ATP-dependent DNA helicase Q-like 3	4	1179-1202	GO:0005634(nucleus)	GO:0005524(ATP binding)	GO:0006310(DNA recombination)
csn-miRn376	comp100293_c0_seq4	Protein ODORANT1	3	34-57	GO:0005634(nucleus)	GO:0003677(DNA binding)	GO:0006355(regulation of transcription, DNA-dependent)
csn-miRn377	24872_gi400011894	Tubby-like F-box protein 7	2.5	345-367	GO:0005575 (Unknown)	GO:0003674 (Unknown)	GO:0006355(regulation of transcription, DNA-dependent)
	comp101693_c0_seq3	Serine/threonine protein phosphatase 2A 57 kDa regulatory subunit B' iota isoform	3	233-255	GO:0000159(protein phosphatase type 2A complex)	GO:0008601(protein phosphatase type 2A regulator activity)	GO:0007165(signal transduction)
	comp103678_c1_seq2	Non-functional NADPH-dependent codeinone reductase 2	4	837-860	GO:0005575 (Unknown)	GO:0003674 (Unknown)	GO:0008150 (Unknown)
	comp107365_c0_seq1	Probable inactive receptor kinase	4	1233-1255	GO:0005886(plasma membrane)	GO:0005524(ATP binding)	GO:0008150 (Unknown)
	comp107989_c2_seq2	ATP synthase delta chain	3.5	235-258	GO:0005886(plasma membrane)	GO:0046933(hydrogen ion transporting ATP synthase activity, rotational mechanism)	GO:0015986(ATP synthesis coupled proton transport)	Oxidative phosphorylation (ko00190)
	comp97730_c1_seq1	Uncharacterized calcium-binding protein	3	237-260	GO:0005634(nucleus)	GO:0005509(calcium ion binding)	GO:0009409(response to cold)
	comp99499_c0_seq14	Putative methyltransferase	4	492-515	GO:0005575 (Unknown)	GO:0008168(methyltransferase activity)	GO:0008150 (Unknown)
csn-miRn378	comp106239_c3_seq3	Acyl-[acyl-carrier-protein] desaturase	4	936-959	GO:0009507(chloroplast)	GO:0046914(transition metal ion binding)	GO:0006633(fatty acid biosynthetic process)
csn-miRn379	comp106239_c3_seq3	Acyl-[acyl-carrier-protein] desaturase	2.5	937-959	GO:0009507(chloroplast)	GO:0046914(transition metal ion binding)	GO:0006633(fatty acid biosynthetic process)
csn-miRn380	comp107736_c1_seq6	DEAD-box ATP-dependent RNA helicase 10	4	18-41	GO:0005575 (Unknown)	GO:0005524(ATP binding)	GO:0008150 (Unknown)
csn-miRn381	24872_gi400005987	Monothiol glutaredoxin-S2	4	127-151	GO:0005737(cytoplasm)	GO:0009055(electron carrier activity)	GO:0045454(cell redox homeostasis)
	24872_gi400018351	Probable carboxylesterase 4	3	25-49	GO:0005575 (Unknown)	GO:0004091(carboxylesterase activity)	GO:0008150 (Unknown)
	24872_gi400017244	Desiccation-related protein PCC13-62	2.5	776-800	GO:0005575 (Unknown)	GO:0003674 (Unknown)	GO:0006950(response to stress)
	76159_gi319845940	Abscisic acid 8'-hydroxylase 1	2	22-46	GO:0016021(integral to membrane)	GO:0009055(electron carrier activity)	GO:0006950(response to stress)
	comp105174_c4_seq5	Polygalacturonase inhibitor	3.5	696-719	GO:0005618(cell wall)	GO:0003674 (Unknown)	GO:0008150 (Unknown)
csn-miRn382	comp101161_c0_seq1	Uncharacterized mitochondrial protein	4	27-50	GO:0005739(mitochondrion)	GO:0003674 (Unknown)	GO:0008150 (Unknown)
	comp105805_c0_seq1	U-box domain-containing protein 15	2.5	930-954	GO:0000151(ubiquitin ligase complex)	GO:0004842(ubiquitin-protein ligase activity)	GO:0008150 (Unknown)
	comp81736_c1_seq1	Probable calcium-binding protein CML18	4	281-305	GO:0005575 (Unknown)	GO:0005509(calcium ion binding)	GO:0008150 (Unknown)
csn-miRn383	comp104718_c0_seq6	Chaperone protein dnaJ 49	3	31-54	GO:0016021(integral to membrane)	GO:0051082(unfolded protein binding)	GO:0006457(protein folding)
	comp91047_c0_seq1	U-box domain-containing protein 28	3.5	87-111	GO:0000151(ubiquitin ligase complex)	GO:0004842(ubiquitin-protein ligase activity)	GO:0010200(response to chitin)
csn-miRn386	comp102298_c2_seq4	Probable inactive shikimate kinase like 2	4	741-764	GO:0005575 (Unknown)	GO:0003674 (Unknown)	GO:0008150 (Unknown)
	comp107924_c0_seq4	Mediator of RNA polymerase II transcription subunit 22b	4	12-35	GO:0005575 (Unknown)	GO:0003674 (Unknown)	GO:0008150 (Unknown)
	comp99023_c0_seq2	Probable LRR receptor-like serine/threonine-protein kinase	3	55-78	GO:0005886(plasma membrane)	GO:0005524(ATP binding)	GO:0008150 (Unknown)
	comp99277_c0_seq2	4-coumarate--CoA ligase-like 10	3.5	132-155	GO:0005575 (Unknown)	GO:0003674 (Unknown)	GO:0008150 (Unknown)
csn-miRn387	76159_gi319852408	Cysteine-rich receptor-like protein kinase 8	3	139-161	GO:0016021(integral to membrane)	GO:0005524(ATP binding)	GO:0008150 (Unknown)
	76159_gi319873174	Cysteine-rich receptor-like protein kinase 7	3	488-510	GO:0016021(integral to membrane)	GO:0005524(ATP binding)	GO:0008150 (Unknown)
csn-miRn388	76159_gi319847786	Probable WRKY transcription factor 19	4	1680-1702	GO:0005634(nucleus)	GO:0043565(sequence-specific DNA binding)	GO:0008150 (Unknown)
csn-miRn390-3P	comp107064_c0_seq1	Probable folate-biopterin transporter 8	2	1674-1697	GO:0005575 (Unknown)	GO:0003674 (Unknown)	GO:0008150 (Unknown)
	comp107683_c0_seq8	Spindle and kinetochore-associated protein 1	0	738-761	GO:0005575 (Unknown)	GO:0003674 (Unknown)	GO:0008150 (Unknown)
	comp109019_c0_seq1	Clathrin heavy chain 1	4	1626-1648	GO:0005575 (Unknown)	GO:0003674 (Unknown)	GO:0008150 (Unknown)	Lysosome (ko04142)
csn-miRn390-5P	comp107683_c0_seq8	Spindle and kinetochore-associated protein 1	0	805-828	GO:0005575 (Unknown)	GO:0003674 (Unknown)	GO:0008150 (Unknown)
csn-miRn391	24872_gi400001169	Xylose isomerase	3.5	1671-1694	GO:0005783(endoplasmic reticulum)	GO:0046872(metal ion binding)	GO:0042732(D-xylose metabolic process)	Pentose and glucuronate interconversions (ko00040)
csn-miRn392	24872_gi399998899	Probable protein phosphatase 2C 63	3	135-158	GO:0008287(protein serine/threonine phosphatase complex)	GO:0046872(metal ion binding)	GO:0006470(protein dephosphorylation)
	24872_gi400009969	Putative RNA polymerase II subunit B1 CTD phosphatase RPAP2	4	780-804	GO:0005575 (Unknown)	GO:0003674 (Unknown)	GO:0008150 (Unknown)
	24872_gi400011894	Tubby-like F-box protein 7	4	331-354	GO:0005575 (Unknown)	GO:0003674 (Unknown)	GO:0006355(regulation of transcription, DNA-dependent)
	comp102194_c6_seq2	Molybdopterin synthase sulfur carrier subunit	3	1087-1110	GO:0005737(cytoplasm)	GO:0000166(nucleotide binding)	GO:0009734(auxin mediated signaling pathway)
	comp105805_c0_seq1	U-box domain-containing protein 15	1	920-943	GO:0000151(ubiquitin ligase complex)	GO:0004842(ubiquitin-protein ligase activity)	GO:0008150 (Unknown)
	comp106344_c1_seq1	Pentatricopeptide repeat-containing protein	4	5-28	GO:0005739(mitochondrion)	GO:0005488(binding)	GO:0008150 (Unknown)
	comp107077_c1_seq1	Calcium-transporting ATPase 4	4	3611-3634	GO:0005886(plasma membrane)	GO:0005524(ATP binding)	GO:0006754(ATP biosynthetic process)
	comp63050_c0_seq1	BAG family molecular chaperone regulator 1	3	5-28	GO:0005575 (Unknown)	GO:0003674 (Unknown)	GO:0008150 (Unknown)
	comp93660_c0_seq1	Aspartic proteinase nepenthesin-1	3	1974-1997	GO:0005576(extracellular region)	GO:0004190(aspartic-type endopeptidase activity)	GO:0006508(proteolysis)
	comp96827_c0_seq8	Transcription factor bHLH63	4	783-806	GO:0005634(nucleus)	GO:0003677(DNA binding)	GO:0009911(positive regulation of flower development)
	comp96827_c0_seq7	Transcription factor BEE 2	4	803-826	GO:0005634(nucleus)	GO:0003677(DNA binding)	GO:0006355(regulation of transcription, DNA-dependent)
	comp99860_c1_seq8	Transcription factor bHLH112	2.5	650-673	GO:0005634(nucleus)	GO:0003677(DNA binding)	GO:0006355(regulation of transcription, DNA-dependent)
	Singletons31317	Ethylene-overproduction protein 1	4	74-96	GO:0005575 (Unknown)	GO:0030674(protein binding, bridging),	GO:0043161(proteasomal ubiquitin-dependent protein catabolic process)
csn-miRn394	comp108642_c0_seq32	Vacuolar protein sorting-associated protein 41	3.5	2252-2275	GO:0005575 (Unknown)	GO:0008270(zinc ion binding)	GO:0016192(vesicle-mediated transport)
	comp50333_c0_seq1	E3 ubiquitin-protein ligase RING1-like	3	1130-1153	GO:0005575 (Unknown)	GO:0008270(zinc ion binding)	GO:0008150 (Unknown)
csn-miRn395	comp101628_c0_seq4	Putative lactoylglutathione lyase	3	1304-1327	GO:0005575 (Unknown)	GO:0046872(metal ion binding)	GO:0008150 (Unknown)
	comp101628_c0_seq1	Lactoylglutathione lyase	3	1449-1472	GO:0005575 (Unknown)	GO:0046872(metal ion binding)	GO:0008150 (Unknown)
csn-miRn397	comp101704_c2_seq1	Probable methyltransferase PMT19	3	2219-2242	GO:0016021(integral to membrane)	GO:0008168(methyltransferase activity)	GO:0008150 (Unknown)
	comp104688_c1_seq15	Putative fimbrin-like protein 3	4	1-24	GO:0005773(vacuole)	GO:0003779(actin binding)	GO:0008150 (Unknown)
	comp105555_c2_seq10	(3S,6E)-nerolidol synthase 1	4	1908-1932	GO:0005829(cytosol)	GO:0000287(magnesium ion binding)	GO:0008150 (Unknown)
	comp107062_c2_seq4	NAC domain-containing protein 19	4	25-48	GO:0005634(nucleus)	GO:0003677(DNA binding)	GO:0009414(response to water deprivation)
	comp107062_c2_seq3	NAC domain-containing protein 72	4	25-48	GO:0005634(nucleus)	GO:0003677(DNA binding)	GO:0045893(positive regulation of transcription, DNA-dependent)
	comp107989_c2_seq2	ATP synthase delta chain	2.5	238-261	GO:0005886(plasma membrane)	GO:0046933(hydrogen ion transporting ATP synthase activity, rotational mechanism)	GO:0015986(ATP synthesis coupled proton transport)	Oxidative phosphorylation (ko00190)
	comp93166_c0_seq1	Primary amine oxidase	3	2496-2519	GO:0005575 (Unknown)	GO:0005507(copper ion binding)	GO:0009308(amine metabolic process)
	comp98763_c0_seq2	WEB family protein	3.5	40-63	GO:0005575 (Unknown)	GO:0003674 (Unknown)	GO:0008150 (Unknown)
	comp99357_c0_seq5	Squamosa promoter-binding-like protein 7	4	855-877	GO:0005634(nucleus)	GO:0003677(DNA binding)	GO:0006355(regulation of transcription, DNA-dependent)
csn-miRn398	comp105282_c0_seq1	Dihydroneopterin aldolase	4	56-78	GO:0005829(cytosol)	GO:0004150(dihydroneopterin aldolase activity)	GO:0046656(folic acid biosynthetic process)	Folate biosynthesis (ko00790)
csn-miRn400	24872_gi399996742	V-type proton ATPase catalytic subunit A	4	436-456	GO:0033180(proton-transporting V-type ATPase, V1 domain)	GO:0005524(ATP binding)	GO:0006754(ATP biosynthetic process)	Oxidative phosphorylation (ko00190)
	comp103557_c0_seq4	Subtilisin-like protease SDD1	4	1172-1192	GO:0009897(external side of plasma membrane)	GO:0042802(identical protein binding)	GO:0006508(proteolysis)
csn-miRn401	76159_gi319870775	Pentatricopeptide repeat-containing protein At1g76280	3	506-526	GO:0005575 (Unknown)	GO:0005488(binding)	GO:0008150 (Unknown)
	76159_gi319849386	DNA polymerase I	4	173-193	GO:0005622(intracellular)	GO:0003677(DNA binding)	GO:0006260(DNA replication)
	76159_gi319868668	Calcium-transporting ATPase 9	4	1866-1886	GO:0005886(plasma membrane)	GO:0005524(ATP binding)	GO:0006754(ATP biosynthetic process)
	comp102425_c0_seq4	Dehydrodolichyl diphosphate synthase 6	4	67-86	GO:0005575 (Unknown)	GO:0016765(transferase activity, transferring alkyl or aryl )	GO:0008150 (Unknown)	Terpenoid backbone biosynthesis (ko00900)
	comp106984_c2_seq69	E2F transcription factor-like E2FE	4	445-464	GO:0005667(transcription factor complex)	GO:0003677(DNA binding)	GO:0032876(negative regulation of DNA endoreduplication)
	comp106984_c2_seq19	Calcium-dependent protein kinase SK5	4	445-464	GO:0005575 (Unknown)	GO:0005524(ATP binding)	GO:0008150 (Unknown)
	comp106984_c2_seq17	Cytochrome c oxidase assembly protein COX11	4	445-464	GO:0016021(integral to membrane)	GO:0005507(copper ion binding)	GO:0008150 (Unknown)	Oxidative phosphorylation (ko00190)
	comp60302_c0_seq1	Uridine kinase-like protein 4	2	157-176	GO:0005575 (Unknown)	GO:0005524(ATP binding)	GO:0008150 (Unknown)
	comp89108_c0_seq1	Probable WRKY transcription factor 19	3.5	229-249	GO:0005634(nucleus)	GO:0043565(sequence-specific DNA binding)	GO:0008150 (Unknown)
	comp90644_c0_seq12	Cullin-1	4	112-131	GO:0005829(cytosol)	GO:0031625(ubiquitin protein ligase binding)	GO:0006511(ubiquitin-dependent protein catabolic process)
	comp98690_c0_seq4	Acyl-coenzyme A oxidase 2	2.5	100-119	GO:0005777(peroxisome)	GO:0003995(acyl-CoA dehydrogenase activity)	GO:0001676(long-chain fatty acid metabolic process)	Fatty acid metabolism (ko00071)
	Singletons34191	GDSL esterase/lipase	4	51-71	GO:0005576(extracellular region)	GO:0016788(hydrolase activity, acting on ester bonds)	GO:0016042(lipid catabolic process)
	comp97329_c0_seq1	Uncharacterized protein	4	198-218	GO:0016021(integral to membrane)	GO:0003674 (Unknown)	GO:0008150 (Unknown)
csn-miRn402	comp106364_c0_seq1	Protein LST8 homolog	4	638-661	GO:0005737(cytoplasm)	GO:0032148(activation of protein kinase B activity)	GO:0030838(positive regulation of actin filament polymerization)	mTOR signaling pathway (ko04150)
	comp107071_c0_seq5	Protein LOL5	4	779-801	GO:0005634(nucleus)	GO:0003674 (Unknown)	GO:0006952(defense response)
	comp484197_c0_seq1	Probable LRR receptor-like serine/threonine-protein kinase	3.5	892-915	GO:0005886(plasma membrane)	GO:0005524(ATP binding)	GO:0008150 (Unknown)
	comp96882_c0_seq3	Probable GABA transporter 2	4	484-507	GO:0005575 (Unknown)	GO:0003674 (Unknown)	GO:0008150 (Unknown)
csn-miRn403	24872_gi399998899	Probable protein phosphatase 2C 63	2	42-65	GO:0008287(protein serine/threonine phosphatase complex)	GO:0046872(metal ion binding)	GO:0006470(protein dephosphorylation)
	comp102950_c2_seq5	Transmembrane ascorbate ferrireductase 1	3	900-923	GO:0009507(chloroplast)	GO:0046872(metal ion binding)	GO:0022900(electron transport chain)
	comp102950_c2_seq1	Structural maintenance of chromosomes protein 1	3	3930-3953	GO:0005575 (Unknown)	GO:0003674 (Unknown)	GO:0008150 (Unknown)	Cell cycle (ko04110)
	comp104216_c2_seq6	Kinesin-4	4	426-449	GO:0005737(cytoplasm)	GO:0005524(ATP binding)	GO:0007018(microtubule-based movement)
	comp105905_c0_seq5	Protein TOC75-3	4	453-476	GO:0031359(integral to chloroplast outer membrane)	GO:0015450(P-P-bond-hydrolysis-driven protein transmembrane transporter activity)	GO:0048598(embryonic morphogenesis)
	comp109264_c0_seq1	Plastocyanin	3.5	99-122	GO:0009535(chloroplast thylakoid membrane)	GO:0009055(electron carrier activity)	GO:0022900(electron transport chain)
csn-miRn404	76159_gi319848378	Anaphase-promoting complex subunit 2	3.5	221-241	GO:0005634(nucleus)	GO:0031625(ubiquitin protein ligase binding)	GO:0006511(ubiquitin-dependent protein catabolic process)	Cell cycle (ko04110)
	comp84205_c0_seq1	Acid phosphatase 1	4	915-935	GO:0005575 (Unknown)	GO:0003993(acid phosphatase activity)	GO:0008150 (Unknown)
	24872_gi400003430	Ubiquitin-conjugating enzyme E2 variant 1A	4	529-548	GO:0031372(UBC13-MMS2 complex)	GO:0005515(protein binding)	GO:0006301(postreplication repair)
csn-miRn405	76159_gi319882752	AP-1 complex subunit mu-1-I	4	515-534	GO:0030121(AP-1 adaptor complex)	GO:0003674 (Unknown)	GO:0006886(intracellular protein transport)	Lysosome (ko04142)
	76159_gi319844850	ABC transporter C family member 2	3.5	269-289	GO:0016021(integral to membrane)	GO:0005524(ATP binding)	GO:0008150 (Unknown)
	comp99206_c0_seq2	Ubiquitin-conjugating enzyme E2 variant 1A	4	674-693	GO:0031372(UBC13-MMS2 complex)	GO:0005515(protein binding)	GO:0006301(postreplication repair)
csn-miRn406	24872_gi399999916	Ferrochelatase-2	3.5	198-222	GO:0009507(chloroplast)	GO:0004325(ferrochelatase activity)	GO:0006783(heme biosynthetic process)	Porphyrin and chlorophyll metabolism (ko00860)
	24872_gi400001744	Sucrose nonfermenting 4-like protein	3.5	413-436	GO:0005634(nucleus)	GO:0005515(protein binding)	GO:0005975(carbohydrate metabolic process)
csn-miRn407	comp106239_c3_seq3	Acyl-[acyl-carrier-protein] desaturase	3	1051-1074	GO:0009507(chloroplast)	GO:0046914(transition metal ion binding)	GO:0006633(fatty acid biosynthetic process)
csn-miRn409	comp95403_c0_seq1	3-dehydroquinate synthase	2.5	259-283	GO:0005737(cytoplasm)	GO:0003856(3-dehydroquinate synthase activity)	GO:0009073(aromatic amino acid family biosynthetic process)	Phenylalanine,ko tyrosine and tryptophan biosynthesis (ko00400)
csn-miRn411	24872_gi400016573	Probable glutathione S-transferase	4	421-443	GO:0005575 (Unknown)	GO:0004364(glutathione transferase activity)	GO:0009734(auxin mediated signaling pathway)
	76159_gi319853143	Probable methyltransferase PMT19	2.5	201-223	GO:0016021(integral to membrane)	GO:0008168(methyltransferase activity)	GO:0008150 (Unknown)
	comp104109_c0_seq1	Phosphoenolpyruvate/phosphate translocator 2	4	519-541	GO:0016021(integral to membrane)	GO:0009670(triose-phosphate:phosphate antiporter activity)	GO:0008150 (Unknown)
	comp104355_c1_seq1	Ethylene-responsive transcription factor ERF114	3	45-67	GO:0005634(nucleus)	GO:0003677(DNA binding)	GO:0009873(ethylene mediated signaling pathway)
	comp106012_c0_seq1	Heat shock factor protein HSF8	3	2146-2168	GO:0005634(nucleus)	GO:0043565(sequence-specific DNA binding)	GO:0006950(response to stress)
	comp107062_c2_seq4	NAC domain-containing protein 19	2	16-38	GO:0005634(nucleus)	GO:0003677(DNA binding)	GO:0009414(response to water deprivation)
	comp107062_c2_seq3	NAC domain-containing protein 72	2	16-38	GO:0005634(nucleus)	GO:0003677(DNA binding)	GO:0045893(positive regulation of transcription, DNA-dependent)
	comp107019_c5_seq2	Protein TIC 55	3.5	2267-2289	GO:0005575 (Unknown)	GO:0046872(metal ion binding)	GO:0008150 (Unknown)
	comp107508_c3_seq2	Glutamine synthetase cytosolic isozyme 1	3	2014-2036	GO:0005737(cytoplasm)	GO:0005524(ATP binding)	GO:0006542(glutamine biosynthetic process)	Alanine,ko aspartate and glutamate metabolism (ko00250)
	comp107842_c0_seq15	Probable receptor-like protein kinase At1g67000	4	7-29	GO:0005886(plasma membrane)	GO:0005524(ATP binding)	GO:0008150 (Unknown)
	comp107989_c2_seq2	ATP synthase delta chain	4	229-251	GO:0005886(plasma membrane)	GO:0046933(hydrogen ion transporting ATP synthase activity)	GO:0015986(ATP synthesis coupled proton transport)	Oxidative phosphorylation (ko00190)
	comp108270_c2_seq6	Transcription factor GTE8	4	245-267	GO:0005634(nucleus)	GO:0003674 (Unknown)	GO:0006355(regulation of transcription, DNA-dependent)
	comp108279_c2_seq7	ATP-dependent helicase NAM7	4	23-44	GO:0005634(nucleus)	GO:0003677(DNA binding)	GO:0016567(protein ubiquitination)
	comp108279_c2_seq4	Uncharacterized ATP-dependent helicase	4	23-44	GO:0005634(nucleus)	GO:0005524(ATP binding)	GO:0008033(tRNA processing)
	comp109264_c0_seq1	Plastocyanin	3.5	207-229	GO:0009535(chloroplast thylakoid membrane)	GO:0009055(electron carrier activity)	GO:0022900(electron transport chain)
	comp92395_c0_seq5	Universal stress protein A-like protein	4	50-72	GO:0005886(plasma membrane)	GO:0003674 (Unknown)	GO:0006950(response to stress)
	comp93166_c0_seq1	Primary amine oxidase	4	2487-2509	GO:0005575 (Unknown)	GO:0005507(copper ion binding)	GO:0009308(amine metabolic process)
	comp97275_c0_seq1	Ethylene-responsive transcription factor WIN1	3	819-841	GO:0005634(nucleus)	GO:0043565(sequence-specific DNA binding)	GO:0010166(wax metabolic process)
	comp97730_c1_seq34	Uncharacterized calcium-binding protein At1g02270	4	138-160	GO:0005634(nucleus)	GO:0005509(calcium ion binding)	GO:0009409(response to cold)
	comp100191_c1_seq2	Hexose carrier protein HEX6	3	3-25	GO:0016021(integral to membrane)	GO:0022891(substrate-specific transmembrane transporter activity)	GO:0008643(carbohydrate transport)
	comp100755_c0_seq2	DDRGK domain-containing protein 1	4	33-55	GO:0005575 (Unknown)	GO:0003674 (Unknown)	GO:0008150 (Unknown)
csn-miRn415	comp102950_c2_seq5	Transmembrane ascorbate ferrireductase 1	3	925-948	GO:0009507(chloroplast)	GO:0046872(metal ion binding)	GO:0022900(electron transport chain)
	comp102950_c2_seq1	Structural maintenance of chromosomes protein 1	4	3955-3978	GO:0005575 (Unknown)	GO:0003674 (Unknown)	GO:0008150 (Unknown)	Cell cycle (ko04110)
	comp107989_c2_seq1	ATP synthase delta chain	3	33-56	GO:0005886(plasma membrane)	GO:0046933(hydrogen ion transporting ATP synthase activity)	GO:0015986(ATP synthesis coupled proton transport)	Oxidative phosphorylation (ko00190)
	comp82655_c0_seq1	MLP-like protein 423	4	941-964	GO:0016020(membrane)	GO:0003674 (Unknown)	GO:0006952(defense response)
	comp97291_c0_seq2	NAC domain-containing protein 7	4	1550-1573	GO:0005634(nucleus)	GO:0003677(DNA binding)	GO:0006355(regulation of transcription, DNA-dependent)
csn-miRn416	comp103474_c0_seq1	Anthocyanin regulatory C1 protein	2	24-47	GO:0005634(nucleus)	GO:0003677(DNA binding)	GO:0006355(regulation of transcription, DNA-dependent)
	comp96195_c0_seq2	30S ribosomal protein S17	4	30-53	GO:0005840(ribosome)	GO:0019843(rRNA binding)	GO:0006412(translation)	Ribosome (ko03010)
csn-miRn417	comp101518_c2_seq1	HD domain-containing protein 2	3.5	1467-1490	GO:0005575 (Unknown)	GO:0046872(metal ion binding)	GO:0008150 (Unknown)
csn-miRn418	comp55024_c0_seq2	G2/mitotic-specific cyclin-1	4	87-110	GO:0005634(nucleus)	GO:0019901(protein kinase binding)	GO:0051301(cell division)
csn-miRn419	76159_gi319842441	G-type lectin S-receptor-like serine/threonine-protein kinase At2g19130	3.5	106-128	GO:0016021(integral to membrane)	GO:0005524(ATP binding)	GO:0048544(recognition of pollen)
	comp99227_c2_seq3	Eukaryotic translation initiation factor 2 subunit alpha	4	9-32	GO:0005634(nucleus)	GO:0003743(translation initiation factor activity)	GO:0043561(regulation of translational initiation in response to osmotic stress)
csn-miRn420	comp100293_c0_seq4	Protein ODORANT1	3.5	21-44	GO:0005634(nucleus)	GO:0003677(DNA binding)	GO:0006355(regulation of transcription, DNA-dependent)
csn-miRn421	24872_gi399998390	Transmembrane ascorbate ferrireductase 1	4	20-42	GO:0009507(chloroplast)	GO:0046872(metal ion binding)	GO:0022900(electron transport chain)
	24872_gi399998899	Probable protein phosphatase 2C 63	4	135-158	GO:0008287(protein serine/threonine phosphatase complex)	GO:0046872(metal ion binding)	GO:0006470(protein dephosphorylation)
	comp101704_c2_seq1	Probable methyltransferase PMT19	1.5	2203-2226	GO:0016021(integral to membrane)	GO:0008168(methyltransferase activity)	GO:0008150 (Unknown)
	comp104219_c1_seq4	Auxilin-related protein 1	3.5	384-408	GO:0005886(plasma membrane)	GO:0031072(heat shock protein binding)	GO:0008150 (Unknown)
	comp104219_c1_seq1	Auxilin-related protein 2	3.5	384-408	GO:0005886(plasma membrane)	GO:0031072(heat shock protein binding)	GO:0008150 (Unknown)
	comp104648_c2_seq5	Monogalactosyldiacylglycerol synthase 2	4	1230-1253	GO:0009707(chloroplast outer membrane)	GO:0030246(carbohydrate binding)	GO:0006631(fatty acid metabolic process)
	comp105275_c0_seq2	Sugar carrier protein A	3	235-258	GO:0016021(integral to membrane)	GO:0022891(substrate-specific transmembrane transporter activity)	GO:0008643(carbohydrate transport)
	comp105805_c0_seq1	U-box domain-containing protein 15	4	920-943	GO:0000151(ubiquitin ligase complex)	GO:0004842(ubiquitin-protein ligase activity)	GO:0008150 (Unknown)
	comp106187_c7_seq23	Transcription factor BPE	4	1377-1400	GO:0005634(nucleus)	GO:0003677(DNA binding)	GO:0006355(regulation of transcription, DNA-dependent)
	comp106187_c7_seq22	Transcription factor bHLH79	4	1256-1279	GO:0005634(nucleus)	GO:0003677(DNA binding)	GO:0006355(regulation of transcription, DNA-dependent)
	comp106187_c7_seq18	Transcription factor bHLH78	4	2332-2355	GO:0005634(nucleus)	GO:0003677(DNA binding)	GO:0006355(regulation of transcription, DNA-dependent)
	comp106322_c0_seq1	Probable nitrite transporter At1g68570	2.5	1985-2009	GO:0016021(integral to membrane)	GO:0005215(transporter activity)	GO:0006857(oligopeptide transport)
	comp106849_c1_seq5	LRR receptor-like serine/threonine-protein kinase ERECTA	4	1148-1171	GO:0016021(integral to membrane)	GO:0005524(ATP binding)	GO:0009664(plant-type cell wall organization)
	comp107702_c0_seq1	Putative cysteine-rich receptor-like protein kinase 31	3	132-155	GO:0016021(integral to membrane)	GO:0005524(ATP binding)	GO:0008150 (Unknown)
	comp108145_c0_seq1	BES1/BZR1 homolog protein 4	3	1237-1259	GO:0005575 (Unknown)	GO:0003674 (Unknown)	GO:0006355(regulation of transcription, DNA-dependent)
	comp108978_c0_seq27	F-box/FBD/LRR-repeat protein At1g13570	4	53-76	GO:0005575 (Unknown)	GO:0003674 (Unknown)	GO:0008150 (Unknown)
	comp77178_c0_seq1	Phytosulfokines 3	4	536-560	GO:0031012(extracellular matrix)	,GO:0008083(growth factor activity)	GO:0007275(multicellular organismal development)
	comp82002_c0_seq1	Dof zinc finger protein DOF3.7	2.5	822-845	GO:0005634(nucleus)	GO:0003677(DNA binding)	GO:0006355(regulation of transcription, DNA-dependent)
	comp86891_c1_seq1	Ferredoxin-3	4	325-349	GO:0009507(chloroplast)	GO:0009055(electron carrier activity)	GO:0022900(electron transport chain)	Photosynthesis (ko00195)
	comp92040_c0_seq1	Homeobox-leucine zipper protein GLABRA 2	4	24-46	GO:0005634(nucleus)	GO:0043565(sequence-specific DNA binding)	GO:0009957(epidermal cell fate specification)
	comp99226_c0_seq2	OBERON-like protein	3.5	2327-2351	GO:0005634(nucleus)	GO:0008270(zinc ion binding)	GO:0007275(multicellular organismal development)
	comp99860_c1_seq9	Transcription factor bHLH123	3	846-868	GO:0005634(nucleus)	GO:0003677(DNA binding)	GO:0006355(regulation of transcription, DNA-dependent)
	comp99860_c1_seq2	Transcription factor bHLH112	3	846-868	GO:0005634(nucleus)	GO:0003677(DNA binding)	GO:0006355(regulation of transcription, DNA-dependent)
csn-miRn422	comp102940_c0_seq1	Anthocyanidin 5,3-O-glucosyltransferase	2	1758-1781	GO:0005575 (Unknown)	GO:0016758(transferase activity, transferring hexosyl groups)	GO:0008150 (Unknown)
csn-miRn423	comp101628_c0_seq4	Putative lactoylglutathione lyase	3	1386-1409	GO:0005575 (Unknown)	GO:0046872(metal ion binding)	GO:0008150 (Unknown)
	comp101628_c0_seq3	Lactoylglutathione lyase	3	1437-1460	GO:0005575 (Unknown)	GO:0046872(metal ion binding)	GO:0008150 (Unknown)
csn-miRn424	comp108393_c1_seq9	Retrovirus-related Pol polyprotein from transposon TNT 1-94	4	244-266	GO:0005575 (Unknown)	GO:0003677(DNA binding)	GO:0015074(DNA integration)
	comp564118_c0_seq1	L-lactate dehydrogenase	4	69-92	GO:0005737(cytoplasm)	GO:0004459(L-lactate dehydrogenase activity)	GO:0006096(glycolysis)	Glycolysis / Gluconeogenesis (ko00010)
csn-miRn431	comp55261_c0_seq1	Uncharacterized protein At4g06744	3	454-477	GO:0005576(extracellular region)	GO:0003674 (Unknown)	GO:0008150 (Unknown)
	comp95403_c0_seq1	3-dehydroquinate synthase	1.5	269-292	GO:0005737(cytoplasm)	GO:0003856(3-dehydroquinate synthase activity)	GO:0009073(aromatic amino acid family biosynthetic process)	Phenylalanine,ko tyrosine and tryptophan biosynthesis (ko00400)
csn-miRn433	comp105477_c3_seq1	Protein NAP1	0	4853-4876	GO:0031209(SCAR complex)	GO:0005515(protein binding)	GO:0045893(positive regulation of transcription, DNA-dependent)
csn-miRn434	comp55447_c0_seq1	Peptidyl-prolyl cis-trans isomerase	4	990-1013	GO:0005737(cytoplasm)	GO:0042277(peptide binding)	GO:0006457(protein folding)
csn-miRn436	comp108641_c0_seq1	Tubby-like F-box protein 14	4	1012-1035	GO:0005575 (Unknown)	GO:0003674 (Unknown)	GO:0008150 (Unknown)
csn-miRn438	comp105292_c2_seq4	Homeobox-leucine zipper protein HOX32	4	2401-2420	GO:0005634(nucleus)	GO:0043565(sequence-specific DNA binding)	GO:0008150 (Unknown)
csn-miRn441	76159_gi319876767	Probable carboxylesterase 16	4	7-29	GO:0005575 (Unknown)	GO:0004091(carboxylesterase activity)	GO:0008150 (Unknown)
	comp100639_c0_seq3	CASP-like protein GSVIVT00013502001	4	1005-1029	GO:0005886(plasma membrane)	GO:0003674 (Unknown)	GO:0008150 (Unknown)
csn-miRn443	comp105210_c3_seq2	Serine/threonine-protein kinase HT1	3	1170-1194	GO:0005575 (Unknown)	GO:0005524(ATP binding)	GO:0010119(regulation of stomatal movement)
csn-miRn444	comp104573_c0_seq1	3-epi-6-deoxocathasterone 23-monooxygenase	4	456-479	GO:0016021(integral to membrane)	GO:0009055(electron carrier activity)	GO:0016132(brassinosteroid biosynthetic process)
csn-miRn445	24872_gi400008303	Glucuronoxylan 4-O-methyltransferase 1	3.5	114-137	GO:0005575 (Unknown)	GO:0003674 (Unknown)	GO:0008150 (Unknown)
csn-miRn448	comp95403_c0_seq1	3-dehydroquinate synthase	2	255-278	GO:0005737(cytoplasm)	GO:0003856(3-dehydroquinate synthase activity)	GO:0009073(aromatic amino acid family biosynthetic process)	Phenylalanine,ko tyrosine and tryptophan biosynthesis (ko00400)
csn-miRn451	24872_gi400018477	Beta-(1-->2)glucan export ATP-binding/permease protein NdvA	4	157-180	GO:0005886(plasma membrane)	GO:0005524(ATP binding)	GO:0008150 (Unknown)
	comp91458_c0_seq4	Mannan endo-1,4-beta-mannosidase 2	3.5	4-27	GO:0005576(extracellular region)	GO:0043169(cation binding)	GO:0005975(carbohydrate metabolic process)
	Singletons11571	Nigrin b	4	106-129	GO:0005575 (Unknown)	GO:0005529(sugar binding)	GO:0006952(defense response)
csn-miRn453-3P	76159_gi319863196	RING-H2 finger protein ATL72	2	237-258	GO:0016021(integral to membrane)	GO:0008270(zinc ion binding)	GO:0008150 (Unknown)
	comp104511_c1_seq4	Mitogen-activated protein kinase kinase kinase ANP1	3.5	909-931	GO:0005575 (Unknown)	GO:0005524(ATP binding)	GO:0046777(protein autophosphorylation)
csn-miRn453-5P	24872_gi399998586	Methyl-CpG-binding domain-containing protein 10	4	1110-1131	GO:0005634(nucleus)	GO:0003677(DNA binding)	GO:0006355(regulation of transcription, DNA-dependent)
	24872_gi400002488	Transcription factor GTE7	4	1559-1579	GO:0005634(nucleus)	GO:0009294(DNA mediated transformation)	GO:0006355(regulation of transcription, DNA-dependent)
	76159_gi319856541	Putative receptor-like protein kinase At5g39000	4	19-38	GO:0016021(integral to membrane)	GO:0005524(ATP binding)	GO:0008150 (Unknown)
	76159_gi319863196	RING-H2 finger protein ATL72	2.5	363-383	GO:0016021(integral to membrane)	GO:0008270(zinc ion binding)	GO:0008150 (Unknown)
	comp107394_c2_seq25	Beta-glucosidase 47	2.5	756-776	GO:0005575 (Unknown)	GO:0043169(cation binding)	GO:0005975(carbohydrate metabolic process)	Cyanoamino acid metabolism (ko00460)
	Singletons17025	UDP-N-acetylmuramoyl-L-alanyl-D-glutamate--2,6-diaminopimelate ligase	3.5	1731-1751	GO:0005737(cytoplasm)	GO:0005524(ATP binding)	GO:0007047(cellular cell wall organization)
csn-miRn454	24872_gi400006163	Probable aquaporin SIP2-1	4	406-426	GO:0016021(integral to membrane)	GO:0005215(transporter activity)	GO:0008150 (Unknown)
	76159_gi319867936	ABC transporter G family member 5	4	47-66	GO:0016021(integral to membrane)	GO:0005524(ATP binding)	GO:0006810(transport)
	comp106553_c5_seq1	UDP-glycosyltransferase 84B1	4	642-662	GO:0005575 (Unknown)	GO:0047215(indole-3-acetate beta-glucosyltransferase activity)	GO:0008150 (Unknown)
	comp106707_c0_seq1	Protein transport protein Sec24-like At4g32640	4	994-1013	GO:0005829(cytosol)	GO:0008270(zinc ion binding)	GO:0006886(intracellular protein transport)
	comp79001_c0_seq1	Lichenase	4	68-87	GO:0005575 (Unknown)	GO:0043169(cation binding)	GO:0005975(carbohydrate metabolic process)
	comp89646_c0_seq2	Protein TRANSPARENT TESTA 12	1	1130-1150	GO:0016021(integral to membrane)	GO:0015238(drug transmembrane transporter activity)	GO:0010023(proanthocyanidin biosynthetic process)
csn-miRn456	76159_gi319881829	Calcium-transporting ATPase 10	4	207-227	GO:0005886(plasma membrane)	GO:0005524(ATP binding)	GO:0006754(ATP biosynthetic process)
csn-miRn457	comp102891_c0_seq9	Protein RIK	3	2401-2424	GO:0005634(nucleus)	GO:0003723(RNA binding)	GO:0008150 (Unknown)
	comp108423_c0_seq23	Oligopeptide transporter 4	4	3139-3162	GO:0016021(integral to membrane)	GO:0015198(oligopeptide transporter activity)	GO:0015031(protein transport)
	comp62971_c0_seq1	Oligopeptide transporter 1	3	2697-2720	GO:0016021(integral to membrane)	GO:0015198(oligopeptide transporter activity)	GO:0015031(protein transport)
	comp81274_c0_seq1	60S ribosomal protein L9	4	1209-1232	GO:0005840(ribosome)	GO:0019843(rRNA binding)	GO:0006412(translation)	Ribosome (ko03010)
csn-miRn458	comp55261_c0_seq1	Uncharacterized protein	3.5	443-466	GO:0005576(extracellular region)	GO:0003674 (Unknown)	GO:0008150 (Unknown)
csn-miRn459	24872_gi400018477	Beta-(1-->2)glucan export ATP-binding/permease protein NdvA	3	159-182	GO:0005886(plasma membrane)	GO:0005524(ATP binding)	GO:0008150 (Unknown)
	Singletons11571	Nigrin b	3	108-131	GO:0005575 (Unknown)	GO:0005529(sugar binding)	GO:0006952(defense response)
csn-miRn461	24872_gi400005987	Monothiol glutaredoxin-S2	3.5	115-138	GO:0005737(cytoplasm)	GO:0009055(electron carrier activity)	GO:0045454(cell redox homeostasis)
	24872_gi400017244	Desiccation-related protein PCC13-62	3	764-787	GO:0005575 (Unknown)	GO:0003674 (Unknown)	GO:0006950(response to stress)
	76159_gi319845940	Abscisic acid 8'-hydroxylase 1	3.5	10-33	GO:0016021(integral to membrane)	GO:0009055(electron carrier activity)	GO:0006950(response to stress)
csn-miRn462	comp101518_c2_seq1	HD domain-containing protein 2	2.5	1467-1490	GO:0005575 (Unknown)	GO:0046872(metal ion binding)	GO:0008150 (Unknown)
csn-miRn463	comp106417_c0_seq3	Stomatin-like protein 2	2	926-949	GO:0005856(cytoskeleton)	GO:0003674 (Unknown)	GO:0008150 (Unknown)
	comp106417_c0_seq4	Uncharacterized protein	2	656-679	GO:0005739(mitochondrion)	GO:0003674 (Unknown)	GO:0008150 (Unknown)
csn-miRn464	comp107062_c2_seq4	NAC domain-containing protein 19	3.5	706-728	GO:0005634(nucleus)	GO:0003677(DNA binding)	GO:0009414(response to water deprivation)
	comp107062_c2_seq3	NAC domain-containing protein 72	3.5	706-728	GO:0005634(nucleus)	GO:0003677(DNA binding)	GO:0045893(positive regulation of transcription, DNA-dependent)
	comp55261_c0_seq1	Uncharacterized protein	3	443-466	GO:0005576(extracellular region)	GO:0003674 (Unknown)	GO:0008150 (Unknown)
csn-miRn466-5p	comp104866_c1_seq1	BEACH domain-containing protein lvsC	4	2528-2547	GO:0005575 (Unknown)	GO:0005488(binding)	GO:0008150 (Unknown)
csn-miRn467-3P	24872_gi400012290	Oleosin 1	4	421-440	GO:0016021(integral to membrane)	GO:0003674 (Unknown)	GO:0008150 (Unknown)
	76159_gi319832786	Chlorophyll a-b binding protein	4	448-468	GO:0016021(integral to membrane)	GO:0046872(metal ion binding)	GO:0009765(photosynthesis, light harvesting)
	76159_gi319848992	Probable WRKY transcription factor 20	4	252-271	GO:0005634(nucleus)	GO:0043565(sequence-specific DNA binding)	GO:0045893(positive regulation of transcription, DNA-dependent)
	76159_gi319877099	Cadmium/zinc-transporting ATPase HMA2	4	473-493	GO:0005886(plasma membrane)	GO:0005524(ATP binding)	GO:0006754(ATP biosynthetic process)
	comp106904_c0_seq4	Exportin-2	3	1313-1332	GO:0005634(nucleus)	GO:0008262(importin-alpha export receptor activity)	GO:0006886(intracellular protein transport)
csn-miRn469	comp55261_c0_seq1	Uncharacterized protein	4	452-475	GO:0005576(extracellular region)	GO:0003674 (Unknown)	GO:0008150 (Unknown)
	comp95403_c0_seq1	3-dehydroquinate synthase	2.5	267-290	GO:0005737(cytoplasm)	GO:0003856(3-dehydroquinate synthase activity)	GO:0009073(aromatic amino acid family biosynthetic process)	Phenylalanine,ko tyrosine and tryptophan biosynthesis (ko00400)
csn-miRn472	comp95403_c0_seq1	3-dehydroquinate synthase	3.5	258-281	GO:0005737(cytoplasm)	GO:0003856(3-dehydroquinate synthase activity)	GO:0009073(aromatic amino acid family biosynthetic process)	Phenylalanine,ko tyrosine and tryptophan biosynthesis (ko00400)
csn-miRn473	76159_gi319829157	Beta-(1-->2)glucan export ATP-binding/permease protein NdvA	2.5	117-140	GO:0005886(plasma membrane)	GO:0005524(ATP binding)	GO:0008150 (Unknown)
	comp101628_c0_seq4	Putative lactoylglutathione lyase	2.5	1392-1415	GO:0005575 (Unknown)	GO:0046872(metal ion binding)	GO:0008150 (Unknown)
	comp101628_c0_seq3	Lactoylglutathione lyase	2.5	1443-1466	GO:0005575 (Unknown)	GO:0046872(metal ion binding)	GO:0008150 (Unknown)
	Singletons11571	Nigrin b	2.5	117-140	GO:0005575 (Unknown)	GO:0005529(sugar binding)	GO:0006952(defense response)
csn-miRn475	comp83643_c0_seq2	Peptide deformylase 1A	4	1040-1062	GO:0005739(mitochondrion)	GO:0005506(iron ion binding)	GO:0006412(translation)
csn-miRn476	76159_gi319829157	Beta-(1-->2)glucan export ATP-binding/permease protein NdvA	3	119-142	GO:0005886(plasma membrane)	GO:0005524(ATP binding)	GO:0008150 (Unknown)
	comp101628_c0_seq4	Putative lactoylglutathione lyase	4	1394-1417	GO:0005575 (Unknown)	GO:0046872(metal ion binding)	GO:0008150 (Unknown)
	comp101628_c0_seq3	Lactoylglutathione lyase	4	1445-1468	GO:0005575 (Unknown)	GO:0046872(metal ion binding)	GO:0008150 (Unknown)
	Singletons11571	Nigrin b	3	119-142	GO:0005575 (Unknown)	GO:0005529(sugar binding)	GO:0006952(defense response)
