# Supplementary material for: Genome-wide identification of microRNAs responsive to Ectropis oblique feeding in tea plant (Camellia sinensis L.)
Source: Sci Rep. 2017 Oct 19;7:13634. doi: 10.1038/s41598-017-13692-7 (PMC5648755; doi:10.1038/s41598-017-13692-7)
Supplement: Supplementary file 6 — Dataset 6 Table S6. List of tea miRNAs and primer sequences used for stem loop qRT-PCR analysis [file 41598_2017_13692_MOESM6_ESM.xls]

## Sheet: Table S6
Table S6: List of tea miRNAs and primer sequences used for stem loop qRT-PCR analysis
This is from the paper entitled ‘Genome-wide identification of microRNAs responsive to Ectropis oblique feeding in the tea plant (Camellia sinensis L.)’ by Anburaj Jeyaraj, Shengrui Liu, Xiao Zhang, Ran Zhang, Mingzhu Shangguan and Chao-Ling Wei.
Name	Stem-loop RT primer (5′ to 3′)	Quantitative real-time PCR primers
		Forward primer (5′ to 3′)	Reverse primer (5′ to 3′)
csn-miR244n	GTCGTATCCAGTGCAGGGTCCGAGGTATTCGCACTGGATACGACGGTATG	GCGCGTCTTGCCCAGACCTCC	GTGCAGGGTCCGAGGTATTC
csn-miR319c	GTCGTATCCAGTGCAGGGTCCGAGGTATTCGCACTGGATACGACGGAGCT	GCGCGTTGGACTGAAGGG	GTGCAGGGTCCGAGGTATTC
csn-miR396a-5p	GTCGTATCCAGTGCAGGGTCCGAGGTATTCGCACTGGATACGACCAGTTC	GCGCGTTCCACAGCTTTCTT	GTGCAGGGTCCGAGGTATTC
csn-miR396d-5p	GTCGTATCCAGTGCAGGGTCCGAGGTATTCGCACTGGATACGACAAGTTC	GCGCGTTCCACAGCTTTCTT	GTGCAGGGTCCGAGGTATTC
csn-miR535c	GTCGTATCCAGTGCAGGGTCCGAGGTATTCGCACTGGATACGACGCGTGC	GCGCGTGACGACGAGAGAGA	GTGCAGGGTCCGAGGTATTC
csn-miR1511	GTCGTATCCAGTGCAGGGTCCGAGGTATTCGCACTGGATACGACTGGTAT	GCGCGAACCTGGCTCTG	GTGCAGGGTCCGAGGTATTC
U6SnRNA		GACATCCGATAAAATTGGAACG	TTGGACCATTTCTCGATTTGTG
